# Supplementary material for: Forecasting Bitcoin closing price series using linear regression and neural networks models
Source: PeerJ Comput Sci. 2020 Jul 6;6:e279. doi: 10.7717/peerj-cs.279 (PMC7924725; doi:10.7717/peerj-cs.279)
Supplement: Supplemental Information 1 — The project aims to forecast both cryptocurrency and traditional stock market price series using different approaches, such as linear regression models and neural networks. [file peerj-cs-06-279-s001.zip]

Archive with 201 entries (178 files):
- fbp-master/
- fbp-master/LSTM.py
- fbp-master/MLR.py
- fbp-master/README.md
- fbp-master/Scaler/
- fbp-master/Scaler/TAscaler_x.pkl
- fbp-master/Scaler/TAscaler_y.pkl
- fbp-master/amplitude_validation.py
- fbp-master/check_results.py
- fbp-master/data/
- fbp-master/data/BTC.csv
- fbp-master/data/ETH.csv
- fbp-master/data/INTC.csv
- fbp-master/data/LTC.csv
- fbp-master/data/MSFT.csv
- fbp-master/data/NKSH.csv
- fbp-master/hyperparameters_check/
- fbp-master/hyperparameters_check/hyperparameters_check_mape.png
- fbp-master/hyperparameters_check/hyperparameters_check_rRMSE.png
- fbp-master/hyperparameters_check/hyperparams_validation.py
- fbp-master/hyperparameters_check/mape_check_btc.pkl
- fbp-master/hyperparameters_check/mape_check_msft.pkl
- fbp-master/hyperparameters_check/rRMSE_check_btc.pkl
- fbp-master/hyperparameters_check/rRMSE_check_msft.pkl
- fbp-master/model_conf.json
- fbp-master/multivariate_of.py
- fbp-master/multivariate_tf.py
- fbp-master/original_function.py
- fbp-master/peerJresults/
- fbp-master/peerJresults/LR/
- fbp-master/peerJresults/LR/multivariate/
- fbp-master/peerJresults/LR/multivariate/original/
- fbp-master/peerJresults/LR/multivariate/original/btc_mape.pkl
- fbp-master/peerJresults/LR/multivariate/original/btc_rRMSE.pkl
- fbp-master/peerJresults/LR/multivariate/original/eth_mape.pkl
- fbp-master/peerJresults/LR/multivariate/original/eth_rRMSE.pkl
- fbp-master/peerJresults/LR/multivariate/original/ltc_mape.pkl
- fbp-master/peerJresults/LR/multivariate/original/ltc_rRMSE.pkl
- fbp-master/peerJresults/LR/multivariate/translation/
- fbp-master/peerJresults/LR/multivariate/translation/btc_mape.pkl
- fbp-master/peerJresults/LR/multivariate/translation/btc_rRMSE.pkl
- fbp-master/peerJresults/LR/multivariate/translation/eth_mape.pkl
- fbp-master/peerJresults/LR/multivariate/translation/eth_rRMSE.pkl
- fbp-master/peerJresults/LR/multivariate/translation/intc_mape.pkl
- fbp-master/peerJresults/LR/multivariate/translation/intc_rRMSE.pkl
- fbp-master/peerJresults/LR/multivariate/translation/ltc_mape.pkl
- fbp-master/peerJresults/LR/multivariate/translation/ltc_rRMSE.pkl
- fbp-master/peerJresults/LR/multivariate/translation/msft_mape.pkl
- fbp-master/peerJresults/LR/multivariate/translation/msft_rRMSE.pkl
- fbp-master/peerJresults/LR/multivariate/translation/nksh_mape.pkl
- fbp-master/peerJresults/LR/multivariate/translation/nksh_rRMSE.pkl
- fbp-master/peerJresults/LR/univariate/
- fbp-master/peerJresults/LR/univariate/original/
- fbp-master/peerJresults/LR/univariate/original/btc_mape.pkl
- fbp-master/peerJresults/LR/univariate/original/btc_rRMSE.pkl
- fbp-master/peerJresults/LR/univariate/original/eth_mape.pkl
- fbp-master/peerJresults/LR/univariate/original/eth_rRMSE.pkl
- fbp-master/peerJresults/LR/univariate/original/intc_mape.pkl
- fbp-master/peerJresults/LR/univariate/original/intc_rRMSE.pkl
- fbp-master/peerJresults/LR/univariate/original/ltc_mape.pkl
- fbp-master/peerJresults/LR/univariate/original/ltc_rRMSE.pkl
- fbp-master/peerJresults/LR/univariate/original/msft_mape.pkl
- fbp-master/peerJresults/LR/univariate/original/msft_rRMSE.pkl
- fbp-master/peerJresults/LR/univariate/original/nksh_mape.pkl
- fbp-master/peerJresults/LR/univariate/original/nksh_rRMSE.pkl
- fbp-master/peerJresults/LR/univariate/translation/
- fbp-master/peerJresults/LR/univariate/translation/btc_mape.pkl
- fbp-master/peerJresults/LR/univariate/translation/btc_rRMSE.pkl
- fbp-master/peerJresults/LR/univariate/translation/eth_mape.pkl
- fbp-master/peerJresults/LR/univariate/translation/eth_rRMSE.pkl
- fbp-master/peerJresults/LR/univariate/translation/intc_mape.pkl
- fbp-master/peerJresults/LR/univariate/translation/intc_rRMSE.pkl
- fbp-master/peerJresults/LR/univariate/translation/ltc_mape.pkl
- fbp-master/peerJresults/LR/univariate/translation/ltc_rRMSE.pkl
- fbp-master/peerJresults/LR/univariate/translation/msft_mape.pkl
- fbp-master/peerJresults/LR/univariate/translation/msft_rRMSE.pkl
- fbp-master/peerJresults/LR/univariate/translation/nksh_mape.pkl
- fbp-master/peerJresults/LR/univariate/translation/nksh_rRMSE.pkl
- fbp-master/peerJresults/LSTM/
- fbp-master/peerJresults/LSTM/multivariate/
- fbp-master/peerJresults/LSTM/multivariate/original/
- fbp-master/peerJresults/LSTM/multivariate/original/btc_mape.pkl
- fbp-master/peerJresults/LSTM/multivariate/original/btc_rRMSE.pkl
- fbp-master/peerJresults/LSTM/multivariate/original/eth_mape.pkl
- fbp-master/peerJresults/LSTM/multivariate/original/eth_rRMSE.pkl
- fbp-master/peerJresults/LSTM/multivariate/original/intc_mape.pkl
- fbp-master/peerJresults/LSTM/multivariate/original/intc_rRMSE.pkl
- fbp-master/peerJresults/LSTM/multivariate/original/ltc_mape.pkl
- fbp-master/peerJresults/LSTM/multivariate/original/ltc_rRMSE.pkl
- fbp-master/peerJresults/LSTM/multivariate/original/msft_mape.pkl
- fbp-master/peerJresults/LSTM/multivariate/original/msft_rRMSE.pkl
- fbp-master/peerJresults/LSTM/multivariate/original/nksh_mape.pkl
- fbp-master/peerJresults/LSTM/multivariate/original/nksh_rRMSE.pkl
- fbp-master/peerJresults/LSTM/multivariate/translation/
- fbp-master/peerJresults/LSTM/multivariate/translation/btc_mape1-3.pkl
- fbp-master/peerJresults/LSTM/multivariate/translation/btc_mape4-6.pkl
- fbp-master/peerJresults/LSTM/multivariate/translation/btc_rRMSE1-3.pkl
- fbp-master/peerJresults/LSTM/multivariate/translation/btc_rRMSE4-6.pkl
- fbp-master/peerJresults/LSTM/multivariate/translation/eth_mape1-3.pkl
- fbp-master/peerJresults/LSTM/multivariate/translation/eth_mape4-6.pkl
- fbp-master/peerJresults/LSTM/multivariate/translation/eth_rRMSE1-3.pkl
- fbp-master/peerJresults/LSTM/multivariate/translation/eth_rRMSE4-6.pkl
- fbp-master/peerJresults/LSTM/multivariate/translation/intc_mape1-3.pkl
- fbp-master/peerJresults/LSTM/multivariate/translation/intc_mape4-6.pkl
- fbp-master/peerJresults/LSTM/multivariate/translation/intc_mape7-9.pkl
- fbp-master/peerJresults/LSTM/multivariate/translation/intc_rRMSE1-3.pkl
- fbp-master/peerJresults/LSTM/multivariate/translation/intc_rRMSE4-6.pkl
- fbp-master/peerJresults/LSTM/multivariate/translation/intc_rRMSE7-9.pkl
- fbp-master/peerJresults/LSTM/multivariate/translation/ltc_mape1-3.pkl
- fbp-master/peerJresults/LSTM/multivariate/translation/ltc_mape4-6.pkl
- fbp-master/peerJresults/LSTM/multivariate/translation/ltc_rRMSE1-3.pkl
- fbp-master/peerJresults/LSTM/multivariate/translation/ltc_rRMSE4-6.pkl
- fbp-master/peerJresults/LSTM/multivariate/translation/msft_mape1-3.pkl
- fbp-master/peerJresults/LSTM/multivariate/translation/msft_mape4-6.pkl
- fbp-master/peerJresults/LSTM/multivariate/translation/msft_mape7-9.pkl
- fbp-master/peerJresults/LSTM/multivariate/translation/msft_rRMSE1-3.pkl
- fbp-master/peerJresults/LSTM/multivariate/translation/msft_rRMSE4-6.pkl
- fbp-master/peerJresults/LSTM/multivariate/translation/msft_rRMSE7-9.pkl
- fbp-master/peerJresults/LSTM/multivariate/translation/nksh_mape1-3.pkl
- fbp-master/peerJresults/LSTM/multivariate/translation/nksh_mape4-6.pkl
- fbp-master/peerJresults/LSTM/multivariate/translation/nksh_mape7-9.pkl
- fbp-master/peerJresults/LSTM/multivariate/translation/nksh_rRMSE1-3.pkl
- fbp-master/peerJresults/LSTM/multivariate/translation/nksh_rRMSE4-6.pkl
- fbp-master/peerJresults/LSTM/multivariate/translation/nksh_rRMSE7-9.pkl
- fbp-master/peerJresults/LSTM/univariate/
- fbp-master/peerJresults/LSTM/univariate/original/
- fbp-master/peerJresults/LSTM/univariate/original/btc_mape.pkl
- fbp-master/peerJresults/LSTM/univariate/original/btc_rRMSE.pkl
- fbp-master/peerJresults/LSTM/univariate/original/eth_mape.pkl
- fbp-master/peerJresults/LSTM/univariate/original/eth_rRMSE.pkl
- fbp-master/peerJresults/LSTM/univariate/original/intc_mape.pkl
- fbp-master/peerJresults/LSTM/univariate/original/intc_rRMSE.pkl
- fbp-master/peerJresults/LSTM/univariate/original/ltc_mape.pkl
- fbp-master/peerJresults/LSTM/univariate/original/ltc_rRMSE.pkl
- fbp-master/peerJresults/LSTM/univariate/original/msft_mape.pkl
- fbp-master/peerJresults/LSTM/univariate/original/msft_rRMSE.pkl
- fbp-master/peerJresults/LSTM/univariate/original/nksh_mape.pkl
- fbp-master/peerJresults/LSTM/univariate/original/nksh_rRMSE.pkl
- fbp-master/peerJresults/LSTM/univariate/translation/
- fbp-master/peerJresults/LSTM/univariate/translation/btc_mape1-3.pkl
- fbp-master/peerJresults/LSTM/univariate/translation/btc_mape4-6.pkl
- fbp-master/peerJresults/LSTM/univariate/translation/btc_rRMSE1-3.pkl
- fbp-master/peerJresults/LSTM/univariate/translation/btc_rRMSE4-6.pkl
- fbp-master/peerJresults/LSTM/univariate/translation/eth_mape1-3.pkl
- fbp-master/peerJresults/LSTM/univariate/translation/eth_mape4-6.pkl
- fbp-master/peerJresults/LSTM/univariate/translation/eth_rRMSE1-3.pkl
- fbp-master/peerJresults/LSTM/univariate/translation/eth_rRMSE4-6.pkl
- fbp-master/peerJresults/LSTM/univariate/translation/intc_mape1-3.pkl
- fbp-master/peerJresults/LSTM/univariate/translation/intc_mape4-6.pkl
- fbp-master/peerJresults/LSTM/univariate/translation/intc_mape7-9.pkl
- fbp-master/peerJresults/LSTM/univariate/translation/intc_rRMSE1-3.pkl
- fbp-master/peerJresults/LSTM/univariate/translation/intc_rRMSE4-6.pkl
- fbp-master/peerJresults/LSTM/univariate/translation/intc_rRMSE7-9.pkl
- fbp-master/peerJresults/LSTM/univariate/translation/ltc_mape1-3.pkl
- fbp-master/peerJresults/LSTM/univariate/translation/ltc_mape4-6.pkl
- fbp-master/peerJresults/LSTM/univariate/translation/ltc_rRMSE1-3.pkl
- fbp-master/peerJresults/LSTM/univariate/translation/ltc_rRMSE4-6.pkl
- fbp-master/peerJresults/LSTM/univariate/translation/msft_mape1-3.pkl
- fbp-master/peerJresults/LSTM/univariate/translation/msft_mape4-6.pkl
- fbp-master/peerJresults/LSTM/univariate/translation/msft_rRMSE1-3.pkl
- fbp-master/peerJresults/LSTM/univariate/translation/msft_rRMSE4-6.pkl
- fbp-master/peerJresults/LSTM/univariate/translation/nksh_mape1-3.pkl
- fbp-master/peerJresults/LSTM/univariate/translation/nksh_mape4-6.pkl
- fbp-master/peerJresults/LSTM/univariate/translation/nksh_rRMSE1-3.pkl
- fbp-master/peerJresults/LSTM/univariate/translation/nksh_rRMSE4-6.pkl
- fbp-master/plots_script.py
- fbp-master/preprocessing.py
- fbp-master/statistics.py
- fbp-master/statistics_results/
- fbp-master/statistics_results/BTC/
- fbp-master/statistics_results/BTC/adf_results.pkl
- fbp-master/statistics_results/BTC/mean.pkl
- fbp-master/statistics_results/BTC/means.pkl
- fbp-master/statistics_results/BTC/std.pkl
- fbp-master/statistics_results/BTC/stds.pkl
- fbp-master/statistics_results/BTC/trimmed_mean.pkl
- fbp-master/statistics_results/BTC/trimmed_means.pkl
- fbp-master/statistics_results/ETH/
- fbp-master/statistics_results/ETH/adf_results.pkl
- fbp-master/statistics_results/ETH/mean.pkl
- fbp-master/statistics_results/ETH/means.pkl
- fbp-master/statistics_results/ETH/std.pkl
- fbp-master/statistics_results/ETH/stds.pkl
- fbp-master/statistics_results/ETH/trimmed_mean.pkl
- fbp-master/statistics_results/ETH/trimmed_means.pkl
- fbp-master/statistics_results/LTC/
- fbp-master/statistics_results/LTC/adf_results.pkl
- fbp-master/statistics_results/LTC/mean.pkl
- fbp-master/statistics_results/LTC/means.pkl
- fbp-master/statistics_results/LTC/std.pkl
- fbp-master/statistics_results/LTC/stds.pkl
- fbp-master/statistics_results/LTC/trimmed_mean.pkl
- fbp-master/statistics_results/LTC/trimmed_means.pkl
- fbp-master/step_validation.py
- fbp-master/test_check_results.py
- fbp-master/test_multivariate_of.py
- fbp-master/test_multivariate_tf.py
- fbp-master/test_original_func.py
- fbp-master/test_preprocessing.py
- fbp-master/test_translation_func.py
- fbp-master/translation_function.py
