# Supplementary material for: Forecasting Bitcoin closing price series using linear regression and neural networks models
Source: PeerJ Comput Sci. 2020 Jul 6;6:e279. doi: 10.7717/peerj-cs.279 (PMC7924725; doi:10.7717/peerj-cs.279)
Supplement: Supplemental Information 1 — The project aims to forecast both cryptocurrency and traditional stock market price series using different approaches, such as linear regression models and neural networks. [file peerj-cs-06-279-s001.zip › fbp-master/LSTM.py]

#
# N. Uras - 15/04/2019
# Long Short Term Memory Neural Netwoork model.
#

import os
import joblib
import numpy as np
from keras.layers import LSTM
from keras.layers import Dense
from keras.layers import Dropout
from keras.models import Sequential
from keras.callbacks import ModelCheckpoint

class LSTMClass():
    """This class aims to creates ANN models and turns the returned
    predictions in the original scale
    """
    
    def __init__(self, X_train, y_train, X_test, y_test):
        self.X_train = X_train
        self.y_train = y_train
        self.X_test = X_test
        self.y_test = y_test
        
    def compute_lstm(self, neurons, n_dense, epochs, batch_size, dropout=None, filepath=None):
    
        model = Sequential()
        # se voglio mettere un solo strato LSTM devo impostare return_sequences a False
        # in modo tale che non restituisca più sequenze ma che venga compattato in un unico vettore.
        model.add(LSTM(neurons, return_sequences=False, input_shape=(self.X_test.shape[1], 1)))
#        model.add(Dropout(dropout))
#        model.add(LSTM(int(neurons/2)))
#        model.add(Dropout(dropout))
        model.add(Dense(n_dense))
        model.summary()
        model.compile(loss="mean_squared_error", optimizer='adam')
        if filepath:
            filepath = filepath
            checkpoint = ModelCheckpoint(
                    filepath=filepath, save_best_only=True, mode='min')
            #stopper = EarlyStopping(
            #        monitor='val_loss', min_delta=5e-10, patience=20, verbose=1)
            callbacks = [checkpoint]
            model.fit(self.X_train, self.y_train, epochs=epochs,
                      batch_size=batch_size, shuffle=False, 
                      validation_data=(self.X_test, self.y_test), 
                      callbacks=callbacks, verbose=0)
        else:
            model.fit(self.X_train, self.y_train, epochs=epochs,
                      batch_size=batch_size, shuffle=False, 
                      validation_data=(self.X_test, self.y_test), 
                      verbose=0)
            
        # Making predictions
        predictions = model.predict(self.X_test)
        
        return predictions
    
    def mae(self, y_preds, y_test):
        
        mae_err = np.mean(np.abs((y_test - y_preds)/y_test))
        
        return mae_err
    
    
    def relative_rmse(self, y_preds, y_test):
        
        rel_err_squared = ((y_test - y_preds)/y_test)**2
        rel_rmse_err = np.sqrt(np.mean(rel_err_squared))
        
        return rel_rmse_err

    # method shared by all models
    def compute_errors(self, inf_n, sup_n, scaler_path):
        
        inf = inf_n
        sup = sup_n
        mae = []
        rRMSE = []
        mae_attempts = []
        mae_through = []
        rRMSE_through = []
        scaler_name_y = os.path.join(scaler_path, 'TAscaler_y.pkl')
        scaler_y = joblib.load(scaler_name_y)
        y_test = scaler_y.inverse_transform(self.y_test)
        for i in range(inf, sup+1):
            for j in range(0, 3): #self.X_train.shape[1]):
                # getting predictions
                y_preds = self.compute_lstm(i, n_dense=1, epochs=600, batch_size=72)
                # bringing back y_test in its original scale
                y_preds = scaler_y.inverse_transform(y_preds)
                mae_err = self.mae(y_preds, y_test)
                rel_rmse_err = self.relative_rmse(y_preds, y_test)
                mae_through.append(mae_err)
                rRMSE_through.append(rel_rmse_err)
            mae_attempts.append(mae_through)
            mae.append({'architecture': i, 'mae': np.mean(mae_through)})
            rRMSE.append({'architecture': i, 'rRMSE': np.mean(rRMSE_through)})
            mae_through = []
            rRMSE_through = []
        # finding best mae 
        mae_list = [dict_['mae'] for dict_ in mae]
        best_mae = [dict_ for dict_ in mae if dict_['mae'] == min(mae_list)]
        # finding best rel_rmse
        rRMSE_list = [dict_['rRMSE'] for dict_ in rRMSE]
        best_rRMSE = [dict_ for dict_ in rRMSE if dict_['rRMSE'] == min(rRMSE_list)]
        
        return best_mae[0], best_rRMSE[0]
