# Supplementary material for: Forecasting Bitcoin closing price series using linear regression and neural networks models
Source: PeerJ Comput Sci. 2020 Jul 6;6:e279. doi: 10.7717/peerj-cs.279 (PMC7924725; doi:10.7717/peerj-cs.279)
Supplement: Supplemental Information 1 — The project aims to forecast both cryptocurrency and traditional stock market price series using different approaches, such as linear regression models and neural networks. [file peerj-cs-06-279-s001.zip › fbp-master/MLR.py]

#
# N. Uras & L. Marchesi - 21/03/2019
# Multiple Linear Regression model implementation.
#

import numpy as np
from sklearn.linear_model import LinearRegression

class MLRClass():
    
    def __init__(self, X_train, y_train, X_test, y_test):
        self.X_train = X_train
        self.y_train = y_train
        self.X_test = X_test
        self.y_test = y_test
        
    def compute_mlr(self):
        
        model = LinearRegression()
        model.fit(self.X_train, self.y_train)
        
        return model
    
    def mae(self, y_preds, y_test):
        
        mae_err = np.mean(np.abs((y_test - y_preds)/y_test))
        
        return mae_err
    
    def relative_rmse(self, y_preds, y_test):
        
        rel_err_squared = ((y_test - y_preds)/y_test)**2
        rel_rmse_err = np.sqrt(np.mean(rel_err_squared))
        
        return rel_rmse_err
    
    def compute_errors(self, **kwargs):
        mlr_model = self.compute_mlr()
        y_preds =  mlr_model.predict(self.X_test)
        
        return self.mae(y_preds, self.y_test), self.relative_rmse(y_preds, self.y_test)
