# Supplementary material for: Forecasting Bitcoin closing price series using linear regression and neural networks models
Source: PeerJ Comput Sci. 2020 Jul 6;6:e279. doi: 10.7717/peerj-cs.279 (PMC7924725; doi:10.7717/peerj-cs.279)
Supplement: Supplemental Information 1 — The project aims to forecast both cryptocurrency and traditional stock market price series using different approaches, such as linear regression models and neural networks. [file peerj-cs-06-279-s001.zip › fbp-master/amplitude_validation.py]

#
# N. Uras - 10/03/2020
# Updates on "Forecasting Bitcoin closing price series using linear regression 
# and neural networks models" paper.
# Checking if the chosen amplitude A (200) is actually a good choice.
#

import os
import pandas as pd
from statsmodels.tsa.stattools import adfuller
this_dir, _ = os.path.split(__file__)

class AmplitudeVal(object):
    
    
    def __init__(self, time_series, feature, separator):
        """
        time_series: choose between: BTC, MSFT, INTC, NKSH.
        feature: usually stock/cryptocurrency closing price.
        """
        self.series = pd.read_csv(os.path.join(this_dir, time_series), sep=separator)[feature].values
        
    
    def compute_adf(self, start, stop, step, required_amplitude):
        summary_dict = {}
        if stop > start:
            for i in range(start, stop-required_amplitude, step):
                subdata = self.series[i:]
                summary_dict[i] = (len(subdata), adfuller(subdata))
        else:
            for i in range(start, required_amplitude, -step):
                subdata = self.series[:i]
                summary_dict[i] = (len(subdata), adfuller(subdata))
            
        return summary_dict
    
    
    def compute_overlapping_adf(self, start, stop, regime_step, step_amplitude, max_amplitude, mode=None):
        summary_dict = {}
        res = {}
        if mode == 'direct':
            data = self.series
        else:
            data = self.series[::-1]
        for a in range(100, max_amplitude, step_amplitude):
            for i in range(start, stop-a, regime_step):
                subdata = data[i:i+a]
                summary_dict[i] = adfuller(subdata)
            res[a] = summary_dict
            summary_dict = {}
            
        return res


if __name__ == '__main__':
    inst = AmplitudeVal(time_series='BTC.csv', feature='close')  
    btc = inst.series
#    res_dict = inst.compute_adf(0, len(btc), 120, 150)
    res_over_adf = inst.compute_overlapping_adf(start=0, 
                                                stop=len(btc), 
                                                regime_step=10, 
                                                step_amplitude=50, 
                                                max_amplitude=400, 
                                                mode='direct')
    
