# Supplementary material for: Forecasting Bitcoin closing price series using linear regression and neural networks models
Source: PeerJ Comput Sci. 2020 Jul 6;6:e279. doi: 10.7717/peerj-cs.279 (PMC7924725; doi:10.7717/peerj-cs.279)
Supplement: Supplemental Information 1 — The project aims to forecast both cryptocurrency and traditional stock market price series using different approaches, such as linear regression models and neural networks. [file peerj-cs-06-279-s001.zip › fbp-master/check_results.py]

#
# N. Uras - 09/04/2020
# File to check obtained results saved in PeerJresults folder.
#


import joblib


class Loader():
    
    
    def __init__(self, series):
        self.series = series
        
        
    def loader_results(self, model, analysis_type, mode, metric, window_range=None):
        """
        Parameters
        ----------
        model : str
            LR or LSTM.
        analysis_type : str
            univariate or multivarite.
        mode : str
            original or translation.
        metric : str
            mape or rRMSE.
        window_range : str, optional
            Temporal window range, format: 1-3, 4-6, 7-9
            Valid only for LSTM results. 
            The default is None.

        Returns
        -------
        result : list
            Seeked result.

        """
        if window_range:
            result = joblib.load(f'peerJresults/{model}/{analysis_type}/{mode}/{self.series}_{metric}{window_range}.pkl')
        else:
            result = joblib.load(f'peerJresults/{model}/{analysis_type}/{mode}/{self.series}_{metric}.pkl')
        
        return result


if __name__ == '__main__':
    # creating Loader instance
    series = 'ltc'
    loader = Loader(series)
    # loading results
    mape = loader.loader_results(model='LSTM',
                                 analysis_type='multivariate',
                                 mode='original',
                                 metric='mape',
                                 window_range=None)
    # loading mape separated result for LSTM
    rRMSE = loader.loader_results(model='LSTM',
                                  analysis_type='multivariate',
                                  mode='original',
                                  metric='rRMSE',
                                  window_range=None)

    # simplifying mape results for simpler saving - LSTM
    final_mape = []
    mapes = [j['mape'] for j in mape]
    for item in mape:        
        if item['mape'] == min(mapes):
            final_mape.append(item)
    # simplifying rRMSE results for simpler saving - LSTM
    final_rRMSE = []
    rRMSEs = [j['rRMSE'] for j in rRMSE]
    for item in rRMSE:        
        if item['rRMSE'] == min(rRMSEs):
            final_rRMSE.append(item)

    

    
