# Supplementary material for: Forecasting Bitcoin closing price series using linear regression and neural networks models
Source: PeerJ Comput Sci. 2020 Jul 6;6:e279. doi: 10.7717/peerj-cs.279 (PMC7924725; doi:10.7717/peerj-cs.279)
Supplement: Supplemental Information 1 — The project aims to forecast both cryptocurrency and traditional stock market price series using different approaches, such as linear regression models and neural networks. [file peerj-cs-06-279-s001.zip › fbp-master/data/BTC.csv]

Date	Open	High	Low	Close	Adj Close	Volume
2015-11-15	333.050995	334.661987	317.489990	320.165985	320.165985	44213100
2015-11-16	319.734985	331.626007	315.904999	330.751007	330.751007	47980100
2015-11-17	330.362000	338.350006	329.614014	335.093994	335.093994	51001600
2015-11-18	334.592987	336.531006	330.640015	334.589996	334.589996	43783800
2015-11-19	334.678986	335.334015	325.273010	326.148987	326.148987	45011100
2015-11-20	326.411011	326.472992	312.217010	322.022003	322.022003	53152900
2015-11-21	322.092010	328.158997	319.595001	326.927002	326.927002	28200500
2015-11-22	326.975006	327.010010	321.259003	324.536011	324.536011	23439400
2015-11-23	324.350006	325.118011	321.290009	323.045990	323.045990	27478900
2015-11-24	323.014008	323.058014	318.118011	320.045990	320.045990	29362600
2015-11-25	320.045013	329.134003	316.769989	328.205994	328.205994	41666900
2015-11-26	328.303009	366.756989	328.229004	352.683990	352.683990	106105000
2015-11-27	351.860992	363.588989	347.869995	358.041992	358.041992	55179100
2015-11-28	357.140991	359.536011	352.171997	357.381012	357.381012	36816600
2015-11-29	357.471985	371.938995	355.665985	371.294006	371.294006	40409300
2015-11-30	371.437012	382.363007	370.382996	377.321014	377.321014	71701600
2015-12-01	377.414001	378.931000	356.562988	362.488007	362.488007	60452200
2015-12-02	361.845001	362.231995	349.464996	359.187012	359.187012	54160500
2015-12-03	359.330994	370.274994	357.411987	361.045990	361.045990	50714900
2015-12-04	361.261993	363.515991	355.756989	363.183014	363.183014	35784100
2015-12-05	363.721008	389.785004	363.229004	388.949005	388.949005	66282200
2015-12-06	389.554993	402.808990	387.088989	388.782990	388.782990	77762000
2015-12-07	389.977997	399.968994	385.411011	395.536011	395.536011	63455800
2015-12-08	395.753998	415.562988	389.950012	415.562988	415.562988	57801400
2015-12-09	414.441010	423.119995	406.290985	417.562988	417.562988	90917200
2015-12-10	417.988007	419.509003	411.548004	415.479004	415.479004	52138900
2015-12-11	415.281006	451.937988	415.281006	451.937988	451.937988	110944000
2015-12-12	452.334991	469.102997	410.740997	434.997009	434.997009	131969000
2015-12-13	431.660004	441.679993	426.268005	433.755005	433.755005	55050600
2015-12-14	433.272003	447.141998	430.455994	444.182007	444.182007	130496000
2015-12-15	443.877991	465.321014	443.877991	465.321014	465.321014	83121104
2015-12-16	465.208008	465.208008	443.851013	454.933990	454.933990	107944000
2015-12-17	454.777008	457.859985	448.858002	456.078003	456.078003	47978400
2015-12-18	455.846985	465.177002	454.940002	463.615997	463.615997	60220100
2015-12-19	463.552002	465.580994	456.765015	462.321991	462.321991	47892700
2015-12-20	462.234009	462.644989	434.338013	442.684998	442.684998	75409400
2015-12-21	442.838013	444.729004	427.312012	438.639008	438.639008	77639696
2015-12-22	437.436005	443.687988	435.515991	436.571991	436.571991	50840400
2015-12-23	436.720001	444.528992	436.618988	442.401001	442.401001	47161400
2015-12-24	443.091003	458.455994	443.076996	454.984985	454.984985	57157200
2015-12-25	454.855011	458.304993	452.075012	455.653015	455.653015	39078500
2015-12-26	455.756012	457.489014	405.760010	417.273987	417.273987	116166000
2015-12-27	416.514008	424.006989	408.882996	422.822998	422.822998	53591200
2015-12-28	423.342987	429.769012	418.480988	422.278992	422.278992	49638600
2015-12-29	422.097992	432.983002	420.627014	432.983002	432.983002	51596500
2015-12-30	433.299988	434.386993	422.084015	426.619995	426.619995	46889400
2015-12-31	425.875000	432.920990	418.734985	430.566986	430.566986	45996600
2016-01-01	430.721008	436.246002	427.515015	434.334015	434.334015	36278900
2016-01-02	434.622009	436.062012	431.869995	433.437988	433.437988	30096600
2016-01-03	433.578003	433.743011	424.705994	430.010986	430.010986	39633800
2016-01-04	430.061005	434.516998	429.084015	433.091003	433.091003	38477500
2016-01-05	433.069000	434.182007	429.675995	431.959991	431.959991	34522600
2016-01-06	431.855988	431.855988	426.341003	429.105011	429.105011	34042500
2016-01-07	430.010986	458.765991	429.076996	458.048004	458.048004	87562200
2016-01-08	457.537994	462.933990	447.937988	453.230011	453.230011	56993000
2016-01-09	453.382996	454.640015	446.889008	447.610992	447.610992	32278000
2016-01-10	448.238007	448.308990	440.351013	447.990997	447.990997	35995900
2016-01-11	448.697998	450.661987	443.855011	448.428009	448.428009	40450000
2016-01-12	448.182007	448.182007	435.690002	435.690002	435.690002	115607000
2016-01-13	434.665009	435.186005	424.442993	432.371002	432.371002	173888000
2016-01-14	432.287994	433.324005	427.845001	430.306000	430.306000	43945500
2016-01-15	430.255005	430.255005	364.330994	364.330994	364.330994	153351008
2016-01-16	365.072998	390.557007	354.914001	387.536011	387.536011	120352000
2016-01-17	387.152008	390.964996	380.092010	382.299011	382.299011	45319600
2016-01-18	381.733002	388.104004	376.665009	387.167999	387.167999	54403900
2016-01-19	387.026001	387.730011	378.971985	380.148987	380.148987	46819800
2016-01-20	379.739990	425.266998	376.598999	420.230011	420.230011	121720000
2016-01-21	419.631989	422.877014	406.299988	410.261993	410.261993	68338000
2016-01-22	409.751007	410.410004	375.282013	382.492004	382.492004	91546600
2016-01-23	382.433990	394.542999	381.980988	387.490997	387.490997	56247400
2016-01-24	388.101990	405.484985	387.510010	402.971008	402.971008	54824800
2016-01-25	402.316986	402.316986	388.553986	391.726013	391.726013	59062400
2016-01-26	392.002014	397.765991	390.575012	392.153015	392.153015	58147000
2016-01-27	392.444000	396.842987	391.782013	394.971985	394.971985	47424400
2016-01-28	395.145996	395.502014	379.734985	380.289001	380.289001	59247900
2016-01-29	380.108002	384.378998	365.451996	379.473999	379.473999	86125296
2016-01-30	378.864990	380.916992	376.490997	378.255005	378.255005	30284400
2016-01-31	378.292999	380.346985	367.834991	368.766998	368.766998	37894300
2016-02-01	369.350006	378.071991	367.957001	373.056000	373.056000	51656700
2016-02-02	372.920013	375.882996	372.920013	374.447998	374.447998	40378700
2016-02-03	374.645996	374.950012	368.045013	369.949005	369.949005	45933400
2016-02-04	370.174011	391.608002	369.993011	389.593994	389.593994	69285504
2016-02-05	388.898010	391.093994	385.571991	386.549011	386.549011	43825000
2016-02-06	386.588989	386.631012	372.386993	376.522003	376.522003	49249300
2016-02-07	376.514008	380.871002	374.903015	376.619995	376.619995	37076300
2016-02-08	376.756989	379.878998	373.334015	373.446991	373.446991	47671100
2016-02-09	373.423004	377.246002	372.898010	376.028992	376.028992	55318500
2016-02-10	376.145996	385.483002	375.782990	381.648987	381.648987	85130896
2016-02-11	382.114014	383.130005	376.398987	379.653992	379.653992	74375600
2016-02-12	379.686005	384.954010	379.600006	384.263000	384.263000	67042800
2016-02-13	384.640991	391.859985	384.640991	391.859985	391.859985	61911700
2016-02-14	392.932007	407.230011	392.932007	407.230011	407.230011	74469800
2016-02-15	407.567993	410.381012	397.748993	400.184998	400.184998	74070496
2016-02-16	401.432007	408.945007	401.432007	407.488007	407.488007	73093104
2016-02-17	407.656006	421.166992	406.783997	416.321991	416.321991	83193600
2016-02-18	416.571991	425.996002	415.638000	422.372986	422.372986	76752600
2016-02-19	422.730011	423.104004	417.604004	420.785004	420.785004	55711300
2016-02-20	421.601013	441.984009	421.601013	437.164001	437.164001	93992096
2016-02-21	437.773010	448.045990	429.076996	438.798004	438.798004	89820704
2016-02-22	438.989014	439.045013	432.916992	437.747986	437.747986	85385200
2016-02-23	438.255005	439.858002	417.821014	420.735992	420.735992	85244896
2016-02-24	420.955994	425.549988	413.907013	424.954987	424.954987	67743696
2016-02-25	425.036987	427.718994	420.415009	424.544006	424.544006	70798000
2016-02-26	424.628998	432.152008	421.619995	432.152008	432.152008	61486000
2016-02-27	432.838989	434.230988	428.102997	432.519012	432.519012	41893600
2016-02-28	432.571014	435.683014	423.820007	433.503998	433.503998	53033400
2016-02-29	433.437988	441.506989	431.692993	437.696991	437.696991	60694700
2016-03-01	437.916992	439.653015	432.319000	435.122986	435.122986	74895800
2016-03-02	435.131012	435.916992	423.989014	423.989014	423.989014	74955296
2016-03-03	423.911987	425.372986	419.411011	421.651001	421.651001	100484000
2016-03-04	421.835999	425.178009	410.938995	410.938995	410.938995	90856096
2016-03-05	410.781006	411.256989	394.035004	400.570007	400.570007	135384992
2016-03-06	400.524994	411.907013	395.778015	407.707001	407.707001	91212496
2016-03-07	407.756989	415.916992	406.308990	414.321014	414.321014	85762400
2016-03-08	414.464996	416.243011	411.093994	413.971985	413.971985	70311696
2016-03-09	413.894012	416.032013	411.605988	414.859985	414.859985	70012304
2016-03-10	414.743988	417.511993	413.251007	417.131012	417.131012	81022896
2016-03-11	417.238007	423.925995	417.013000	421.690002	421.690002	73969696
2016-03-12	421.605011	421.795013	410.093994	411.623993	411.623993	92712896
2016-03-13	411.648010	416.604004	411.641998	414.065002	414.065002	74322800
2016-03-14	414.200989	416.683990	414.200989	416.437988	416.437988	95259400
2016-03-15	416.388000	418.131012	414.984985	416.829987	416.829987	66781700
2016-03-16	416.888000	417.686005	415.911987	417.010986	417.010986	65185800
2016-03-17	417.889008	420.997009	417.889008	420.621002	420.621002	83528600
2016-03-18	420.546997	420.546997	406.136993	409.548004	409.548004	104940000
2016-03-19	409.265015	410.984009	407.230011	410.444000	410.444000	58423000
2016-03-20	410.401001	414.625000	410.401001	413.755005	413.755005	45947900
2016-03-21	413.417999	413.417999	410.381012	413.307007	413.307007	61655400
2016-03-22	413.131989	418.375000	412.531006	418.088989	418.088989	66813300
2016-03-23	418.161011	419.268005	417.364014	418.040985	418.040985	61444200
2016-03-24	418.424011	418.679993	415.485992	416.394012	416.394012	68346704
2016-03-25	416.507996	418.079987	415.558014	417.177002	417.177002	52560000
2016-03-26	417.364990	418.987000	416.259003	417.945007	417.945007	44650400
2016-03-27	418.140015	428.796997	417.710999	426.765015	426.765015	71229400
2016-03-28	426.548004	426.856995	423.292999	424.230988	424.230988	68522800
2016-03-29	424.303986	426.203003	412.681000	416.515991	416.515991	75411504
2016-03-30	416.834015	416.834015	412.496002	414.816010	414.816010	66034100
2016-03-31	415.256989	418.368988	415.256989	416.729004	416.729004	60215200
2016-04-01	416.760010	418.173004	415.830994	417.959991	417.959991	51235700
2016-04-02	418.421997	422.080994	418.421997	420.872986	420.872986	45681200
2016-04-03	421.173004	421.579987	419.696991	420.903992	420.903992	38053700
2016-04-04	421.299011	422.342987	419.601013	421.444000	421.444000	50634300
2016-04-05	421.016998	424.256989	420.614014	424.029999	424.029999	60718000
2016-04-06	424.283997	424.527008	422.729004	423.412994	423.412994	59091000
2016-04-07	423.619995	423.657013	420.518005	422.744995	422.744995	57858600
2016-04-08	422.907013	425.360992	419.635010	420.348999	420.348999	63454700
2016-04-09	420.811005	420.890991	416.515015	419.411011	419.411011	49792700
2016-04-10	419.592010	422.434998	419.256989	421.563995	421.563995	73478600
2016-04-11	421.872009	422.739014	420.532990	422.483002	422.483002	50747500
2016-04-12	422.842987	427.277008	422.842987	425.190002	425.190002	70728800
2016-04-13	425.631989	426.657990	422.915985	423.734009	423.734009	69060400
2016-04-14	423.934998	425.371002	423.013000	424.282013	424.282013	45281000
2016-04-15	424.427002	429.928009	424.427002	429.713013	429.713013	54801500
2016-04-16	429.575012	432.625000	428.984009	430.571991	430.571991	39392800
2016-04-17	430.635986	431.371002	426.079010	427.398987	427.398987	52125900
2016-04-18	427.610992	429.273987	427.085999	428.591003	428.591003	55670900
2016-04-19	428.703003	436.019989	428.104004	435.509003	435.509003	52810500
2016-04-20	435.324005	443.053986	434.406006	441.389008	441.389008	72890096
2016-04-21	441.415985	450.548004	440.951996	449.424988	449.424988	68204704
2016-04-22	449.687988	449.809998	444.149994	445.737000	445.737000	58804400
2016-04-23	445.860992	450.282013	444.330994	450.282013	450.282013	50485400
2016-04-24	450.559998	460.145996	448.928009	458.554993	458.554993	68198400
2016-04-25	459.121002	466.619995	453.592010	461.425995	461.425995	87091800
2016-04-26	461.648010	467.964996	461.621002	466.088989	466.088989	78971904
2016-04-27	466.261993	467.079010	444.134003	444.687012	444.687012	93564896
2016-04-28	445.037994	449.550995	436.649994	449.010986	449.010986	74064704
2016-04-29	449.407990	455.384003	446.016998	455.096985	455.096985	49258500
2016-04-30	455.178009	455.587006	447.696991	448.317993	448.317993	69322600
2016-05-01	448.484009	452.479004	447.927002	451.875000	451.875000	40660100
2016-05-02	451.933014	452.445007	441.776001	444.669006	444.669006	92127000
2016-05-03	444.726990	451.096985	442.617004	450.303986	450.303986	59366400
2016-05-04	450.183014	450.377991	445.630005	446.721985	446.721985	50407300
2016-05-05	446.710999	448.506012	445.882996	447.976013	447.976013	50440800
2016-05-06	447.941986	461.375000	447.067993	459.602997	459.602997	72796800
2016-05-07	459.639008	460.674988	457.324005	458.536011	458.536011	38364500
2016-05-08	458.428986	459.416992	455.983002	458.548004	458.548004	40315000
2016-05-09	458.205994	462.480988	456.531006	460.483002	460.483002	55493100
2016-05-10	460.518005	461.928986	448.954010	450.894989	450.894989	58956100
2016-05-11	450.864014	454.575989	450.864014	452.727997	452.727997	50605200
2016-05-12	452.446991	454.949005	449.250000	454.765991	454.765991	59849300
2016-05-13	454.850006	457.054993	453.453003	455.670013	455.670013	60845000
2016-05-14	455.822998	456.835999	454.786011	455.670990	455.670990	37209000
2016-05-15	455.759003	458.691986	455.459015	457.567993	457.567993	28514000
2016-05-16	457.585999	458.200012	452.945007	454.162994	454.162994	59171500
2016-05-17	454.009003	455.071991	453.605011	453.782990	453.782990	64100300
2016-05-18	453.691010	455.997986	453.299011	454.618988	454.618988	86850096
2016-05-19	454.523987	454.632996	438.714996	438.714996	438.714996	96027400
2016-05-20	437.792999	444.053986	437.389008	442.675995	442.675995	81987904
2016-05-21	442.966003	443.778015	441.705994	443.187988	443.187988	42762300
2016-05-22	443.217987	443.427002	439.035004	439.322998	439.322998	39657600
2016-05-23	439.347992	444.345001	438.822998	444.154999	444.154999	50582500
2016-05-24	444.290985	447.100006	443.929993	445.980988	445.980988	65783100
2016-05-25	446.062012	450.298004	446.062012	449.598999	449.598999	65231000
2016-05-26	449.671997	453.644012	447.895996	453.384003	453.384003	65203800
2016-05-27	453.520996	478.148987	453.520996	473.463989	473.463989	164780992
2016-05-28	473.028992	533.473022	472.699005	530.039978	530.039978	181199008
2016-05-29	527.476990	553.960022	512.179016	526.232971	526.232971	148736992
2016-05-30	528.471008	544.348999	522.963013	533.864014	533.864014	87958704
2016-05-31	534.190979	546.617981	520.661987	531.385986	531.385986	138450000
2016-06-01	531.106995	543.080017	525.635986	536.919983	536.919983	86061800
2016-06-02	536.515015	540.351990	533.078003	537.971985	537.971985	60378200
2016-06-03	537.682007	574.638000	536.919983	569.193970	569.193970	122020000
2016-06-04	569.705017	590.132019	564.237976	572.726990	572.726990	94925296
2016-06-05	573.307983	582.807983	569.177979	574.976990	574.976990	68874096
2016-06-06	574.601990	586.469971	574.601990	585.536987	585.536987	72138896
2016-06-07	585.445007	590.258972	567.513977	576.596985	576.596985	107770000
2016-06-08	577.166992	582.838989	573.130005	581.645020	581.645020	80265800
2016-06-09	582.203003	582.203003	570.950989	574.630005	574.630005	71301000
2016-06-10	575.836975	579.127014	573.325012	577.469971	577.469971	66991900
2016-06-11	578.674011	607.116028	578.674011	606.726990	606.726990	82357000
2016-06-12	609.684021	684.843994	607.039001	672.783997	672.783997	277084992
2016-06-13	671.653992	716.004028	664.487000	704.375977	704.375977	243295008
2016-06-14	704.504028	704.504028	662.804016	685.559021	685.559021	186694000
2016-06-15	685.684998	696.302979	672.560974	694.468994	694.468994	99223800
2016-06-16	696.523010	773.721985	696.523010	766.307983	766.307983	271633984
2016-06-17	768.487000	775.356018	716.556030	748.908997	748.908997	363320992
2016-06-18	748.755981	777.989990	733.929016	756.226990	756.226990	252718000
2016-06-19	756.687988	766.620972	745.627991	763.781006	763.781006	136184992
2016-06-20	763.927002	764.083984	732.726990	737.226013	737.226013	174511008
2016-06-21	735.882996	735.882996	639.070007	666.651978	666.651978	309944000
2016-06-22	665.914978	678.669983	587.482971	596.116028	596.116028	266392992
2016-06-23	597.442993	629.327026	558.138977	623.976990	623.976990	253462000
2016-06-24	625.575012	681.726990	625.271973	665.299011	665.299011	224316992
2016-06-25	665.281006	691.731018	646.559021	665.122986	665.122986	126656000
2016-06-26	665.931030	665.979980	616.934021	629.367004	629.367004	109225000
2016-06-27	629.348999	655.275024	620.523987	655.275024	655.275024	122134000
2016-06-28	658.101990	659.247986	637.773010	647.000977	647.000977	138384992
2016-06-29	644.122009	644.682007	628.283997	639.890015	639.890015	142456000
2016-06-30	640.591003	675.403015	636.607971	673.336975	673.336975	138980000
2016-07-01	672.515015	686.153992	669.593994	676.296021	676.296021	134431008
2016-07-02	676.734009	703.702026	676.398987	703.702026	703.702026	112354000
2016-07-03	704.968018	704.968018	649.008972	658.664001	658.664001	129512000
2016-07-04	658.804016	683.661987	650.507996	683.661987	683.661987	92008400
2016-07-05	683.208984	683.491028	665.065979	670.627014	670.627014	130476000
2016-07-06	670.418030	681.898010	670.418030	677.330994	677.330994	134960992
2016-07-07	678.090027	682.432007	611.833984	640.562012	640.562012	258091008
2016-07-08	640.687988	666.706970	636.466980	666.523010	666.523010	141970000
2016-07-09	666.383972	666.383972	633.398987	650.960022	650.960022	180536000
2016-07-10	650.598999	652.294006	641.263977	649.359985	649.359985	102532000
2016-07-11	648.484009	659.629028	644.979980	647.658997	647.658997	107910000
2016-07-12	648.283020	675.258972	646.778992	664.551025	664.551025	138172992
2016-07-13	664.796997	668.700012	654.468018	654.468018	654.468018	131449000
2016-07-14	652.922974	662.901978	652.922974	658.078003	658.078003	98511400
2016-07-15	659.171021	667.077026	659.039978	663.255005	663.255005	81673104
2016-07-16	663.781006	666.460022	659.333984	660.767029	660.767029	50330200
2016-07-17	661.992981	682.364990	661.992981	679.458984	679.458984	74407904
2016-07-18	679.809021	681.554993	668.625000	673.106018	673.106018	69465000
2016-07-19	672.737976	673.276978	667.632019	672.864014	672.864014	61203300
2016-07-20	672.806030	672.929016	663.359985	665.684998	665.684998	94636400
2016-07-21	665.228027	666.218994	660.414978	665.012024	665.012024	60491800
2016-07-22	664.921997	666.583008	646.721985	650.619019	650.619019	134169000
2016-07-23	650.726013	656.366028	648.523987	655.556030	655.556030	69532200
2016-07-24	655.409973	663.109985	652.793030	661.284973	661.284973	118184000
2016-07-25	661.263000	661.828003	653.395020	654.096985	654.096985	78176496
2016-07-26	654.226013	656.224976	645.879028	651.783997	651.783997	225135008
2016-07-27	651.627014	657.455994	648.447021	654.351990	654.351990	147460992
2016-07-28	654.492004	657.594971	654.492004	655.034973	655.034973	86428400
2016-07-29	655.111023	657.796021	654.786011	656.992004	656.992004	60703500
2016-07-30	657.012024	658.223022	654.208984	655.046997	655.046997	38456100
2016-07-31	655.099976	655.284973	624.364990	624.681030	624.681030	110818000
2016-08-01	624.601990	626.119019	605.883972	606.271973	606.271973	121887000
2016-08-02	606.396973	612.848022	531.333984	547.465027	547.465027	330932992
2016-08-03	548.656006	573.359985	541.546997	566.354980	566.354980	207982000
2016-08-04	566.328979	579.495972	565.776978	578.289001	578.289001	125292000
2016-08-05	578.281006	578.281006	569.981995	575.043030	575.043030	66127900
2016-08-06	575.030029	588.395996	569.468994	587.778015	587.778015	80797296
2016-08-07	587.770996	597.513000	586.815979	592.690002	592.690002	82398400
2016-08-08	592.736023	592.994019	588.046997	591.054016	591.054016	61194100
2016-08-09	591.038025	591.091003	584.793030	587.801025	587.801025	92228096
2016-08-10	587.648010	599.984009	586.370972	592.103027	592.103027	102905000
2016-08-11	592.124023	597.541992	589.119995	589.119995	589.119995	74514400
2016-08-12	588.797974	589.909973	583.810974	587.559021	587.559021	69218000
2016-08-13	587.356995	589.773987	584.979004	585.588013	585.588013	43563000
2016-08-14	585.588989	585.666016	564.781006	570.473022	570.473022	60851100
2016-08-15	570.494019	573.580017	563.239990	567.239990	567.239990	57262300
2016-08-16	567.242981	581.737976	566.716003	577.439026	577.439026	58405200
2016-08-17	577.760986	580.893982	571.429993	573.216003	573.216003	54443000
2016-08-18	573.706970	577.791992	573.429993	574.317993	574.317993	59896600
2016-08-19	574.338989	578.237976	574.182007	575.630005	575.630005	50631600
2016-08-20	576.083984	582.817993	575.456970	581.697021	581.697021	45301400
2016-08-21	581.939026	584.158020	580.218018	581.307983	581.307983	38299400
2016-08-22	581.310974	588.447998	580.593994	586.752991	586.752991	72844000
2016-08-23	586.770996	589.473999	581.633972	583.414978	583.414978	85349200
2016-08-24	583.411987	583.590027	579.854980	580.182007	580.182007	56328200
2016-08-25	580.179993	580.450989	575.166992	577.760986	577.760986	136130000
2016-08-26	577.752991	580.622986	576.857971	579.651001	579.651001	48856800
2016-08-27	579.452026	579.844971	568.630005	569.947021	569.947021	59698300
2016-08-28	569.830017	574.038025	569.739990	573.911987	573.911987	86301600
2016-08-29	574.070984	576.278015	573.465027	574.106995	574.106995	110398000
2016-08-30	574.114014	578.356995	574.114014	577.502991	577.502991	70342400
2016-08-31	577.591003	577.861023	573.642029	575.471985	575.471985	75840896
2016-09-01	575.546021	576.310974	571.814026	572.302979	572.302979	76923400
2016-09-02	572.409973	575.643005	570.810974	575.536987	575.536987	79910800
2016-09-03	575.554993	599.500000	574.056030	598.211975	598.211975	159014000
2016-09-04	598.590027	611.836975	596.848022	608.633972	608.633972	97942896
2016-09-05	608.989990	609.054993	602.242004	606.590027	606.590027	82446800
2016-09-06	606.505981	610.830017	605.091003	610.435974	610.435974	78529104
2016-09-07	610.572998	614.544983	608.513000	614.544006	614.544006	75032400
2016-09-08	614.635010	628.770020	613.843994	626.315979	626.315979	86713000
2016-09-09	626.351990	626.830017	620.263000	622.861023	622.861023	64550200
2016-09-10	622.927002	625.094971	622.395020	623.508972	623.508972	45016800
2016-09-11	623.424011	628.817993	600.505981	606.718994	606.718994	73610800
2016-09-12	607.005005	608.458984	605.411011	608.242981	608.242981	72812304
2016-09-13	608.025024	611.192993	606.924988	609.241028	609.241028	86920600
2016-09-14	608.841003	611.952026	608.409973	610.684021	610.684021	47877700
2016-09-15	610.588013	611.085999	607.155029	607.155029	607.155029	59464600
2016-09-16	607.245972	609.260986	606.734985	606.973022	606.973022	64963400
2016-09-17	607.218018	607.859985	605.192017	605.984009	605.984009	37140300
2016-09-18	606.283020	610.158020	605.856018	609.874023	609.874023	48679400
2016-09-19	609.870972	610.932007	608.270020	609.226990	609.226990	54796400
2016-09-20	609.254028	609.525024	607.937988	608.312012	608.312012	72710896
2016-09-21	603.588013	603.588013	595.882996	597.148987	597.148987	82776200
2016-09-22	597.278992	598.487000	596.213013	596.297974	596.297974	67085300
2016-09-23	596.198975	603.205017	595.786011	602.841980	602.841980	51067000
2016-09-24	602.960999	604.580017	602.044983	602.625000	602.625000	35359500
2016-09-25	602.749023	603.380981	599.710999	600.825989	600.825989	33977800
2016-09-26	600.807007	608.143005	600.348999	608.043030	608.043030	59153800
2016-09-27	608.021973	608.247986	604.109985	606.166016	606.166016	49422400
2016-09-28	606.242981	606.590027	604.606995	604.728027	604.728027	48722600
2016-09-29	605.018982	606.823975	604.848022	605.692993	605.692993	55658600
2016-09-30	605.715027	609.734985	604.142029	609.734985	609.734985	56122400
2016-10-01	609.929016	615.237000	609.929016	613.982971	613.982971	56357000
2016-10-02	613.947998	614.005005	609.682007	610.892029	610.892029	39249800
2016-10-03	610.968018	612.567993	610.455017	612.132996	612.132996	46798300
2016-10-04	612.052002	612.054016	609.479004	610.203979	610.203979	49801600
2016-10-05	610.218018	613.814026	609.617004	612.510986	612.510986	68077504
2016-10-06	612.469971	613.818970	611.468994	613.020996	613.020996	56812100
2016-10-07	612.607971	617.911987	611.820984	617.120972	617.120972	64071400
2016-10-08	617.341003	619.848999	617.341003	619.107971	619.107971	42345900
2016-10-09	619.171997	619.197998	616.606995	616.752014	616.752014	39243400
2016-10-10	616.822021	621.317993	616.197021	618.994019	618.994019	67481104
2016-10-11	619.237976	642.080017	618.500000	641.072021	641.072021	103590000
2016-10-12	640.870972	641.336975	635.965027	636.192017	636.192017	92370200
2016-10-13	636.030029	638.833008	635.028992	636.786011	636.786011	61620700
2016-10-14	637.007996	641.284973	637.007996	640.377991	640.377991	58144600
2016-10-15	640.310974	642.101990	637.390015	638.645996	638.645996	39035400
2016-10-16	639.083008	642.898010	638.901001	641.630981	641.630981	40298100
2016-10-17	641.817993	642.328003	638.663025	639.192993	639.192993	58063600
2016-10-18	639.411011	640.736023	635.995972	637.960022	637.960022	65546700
2016-10-19	638.133972	638.874023	628.013000	630.520020	630.520020	69381696
2016-10-20	630.663025	631.916992	628.257996	630.856995	630.856995	56957300
2016-10-21	630.825012	634.093994	630.693970	632.828003	632.828003	55951000
2016-10-22	633.135986	658.197021	632.849976	657.294006	657.294006	78556496
2016-10-23	657.620972	661.129028	653.885986	657.070984	657.070984	54474600
2016-10-24	657.161011	657.252014	652.594971	653.760986	653.760986	62218200
2016-10-25	654.002014	664.424011	653.697998	657.588013	657.588013	90378800
2016-10-26	657.677979	679.728027	657.677979	678.304016	678.304016	88877104
2016-10-27	678.213989	688.593994	678.039978	688.312988	688.312988	96105296
2016-10-28	688.000000	690.443970	684.161987	689.651001	689.651001	81145504
2016-10-29	690.289001	720.401978	690.052002	714.479004	714.479004	134760992
2016-10-30	714.117981	714.117981	696.474976	701.864014	701.864014	100665000
2016-10-31	702.640015	709.289001	691.682007	700.971985	700.971985	97064400
2016-11-01	701.336975	736.452026	701.336975	729.793030	729.793030	130527000
2016-11-02	730.065979	740.828979	722.348999	740.828979	740.828979	84865200
2016-11-03	742.346008	745.773010	678.156006	688.700012	688.700012	172808000
2016-11-04	689.124023	706.929993	685.562988	703.234985	703.234985	99907696
2016-11-05	703.525024	707.510010	697.739014	703.418030	703.418030	53752300
2016-11-06	703.812012	714.257996	699.559998	711.521973	711.521973	59902200
2016-11-07	710.736023	710.736023	699.903015	703.130981	703.130981	65047100
2016-11-08	703.088989	712.987000	702.390015	709.848022	709.848022	79660800
2016-11-09	709.825012	740.046021	708.609985	723.273010	723.273010	132429000
2016-11-10	722.843994	723.018005	711.210022	715.533997	715.533997	68807800
2016-11-11	715.554993	718.317993	714.409973	716.411011	716.411011	63119700
2016-11-12	716.752014	717.148010	704.034973	705.054016	705.054016	64622500
2016-11-13	705.195984	705.257019	687.315002	702.031006	702.031006	80318096
2016-11-14	701.997009	706.283997	699.807983	705.020996	705.020996	62993000
2016-11-15	705.794006	715.718018	705.260010	711.619019	711.619019	72038496
2016-11-16	711.166992	747.614990	709.039001	744.197998	744.197998	141294000
2016-11-17	744.875977	755.645020	739.510986	740.976990	740.976990	108579000
2016-11-18	740.705017	752.882019	736.890015	751.585022	751.585022	87363104
2016-11-19	751.833008	756.237000	744.466980	751.616028	751.616028	110608000
2016-11-20	751.879028	755.479980	717.943970	731.026001	731.026001	154116000
2016-11-21	731.265015	741.721985	730.510010	739.247986	739.247986	60802400
2016-11-22	739.643005	753.869995	736.526978	751.346985	751.346985	129906000
2016-11-23	751.741028	752.250000	738.924011	744.593994	744.593994	76543800
2016-11-24	744.619995	746.831970	733.489990	740.289001	740.289001	85919296
2016-11-25	740.442017	741.648987	734.591003	741.648987	741.648987	67807600
2016-11-26	741.510986	742.213989	729.625000	735.382019	735.382019	54962700
2016-11-27	735.437012	739.018005	731.085022	732.034973	732.034973	52601800
2016-11-28	732.484009	738.005981	732.484009	735.812988	735.812988	61888600
2016-11-29	736.328979	737.471008	734.559021	735.604004	735.604004	68511104
2016-11-30	736.283997	747.929016	736.265015	745.690979	745.690979	84070800
2016-12-01	746.046021	758.275024	746.046021	756.773987	756.773987	80461904
2016-12-02	757.544983	781.296021	757.544983	777.943970	777.943970	127605000
2016-12-03	778.247986	778.247986	764.856018	771.155029	771.155029	69547296
2016-12-04	771.638000	773.872009	768.161011	773.872009	773.872009	60557900
2016-12-05	773.393982	773.468018	751.713013	758.700012	758.700012	106363000
2016-12-06	758.719971	765.622009	758.719971	764.223999	764.223999	116218000
2016-12-07	764.210999	771.543030	759.750000	768.132019	768.132019	96426096
2016-12-08	768.075989	774.697998	765.945984	770.809998	770.809998	80111904
2016-12-09	769.943970	774.528015	769.648987	772.794006	772.794006	68705296
2016-12-10	773.023010	777.091980	772.909973	774.650024	774.650024	53843100
2016-12-11	774.752014	774.797974	765.411987	769.731018	769.731018	57313400
2016-12-12	770.039978	781.921997	770.039978	780.086975	780.086975	76571000
2016-12-13	780.646973	788.460022	777.961975	780.556030	780.556030	81645600
2016-12-14	780.005005	782.033997	776.838989	781.481018	781.481018	75979000
2016-12-15	780.070007	781.434998	777.802002	778.088013	778.088013	81580096
2016-12-16	778.963013	785.031982	778.963013	784.906982	784.906982	83608200
2016-12-17	785.166016	792.508972	784.864014	790.828979	790.828979	78989800
2016-12-18	791.007996	794.737000	788.026001	790.530029	790.530029	60524400
2016-12-19	790.692017	793.611023	790.320007	792.713989	792.713989	74886400
2016-12-20	792.247009	801.336975	791.497009	800.875977	800.875977	99629296
2016-12-21	800.643982	834.281006	799.405029	834.281006	834.281006	155576000
2016-12-22	834.179993	875.781982	834.148987	864.539978	864.539978	200027008
2016-12-23	864.888000	925.117004	864.677002	921.984009	921.984009	275564000
2016-12-24	922.179993	923.479004	886.335022	898.822021	898.822021	137727008
2016-12-25	899.651978	899.651978	862.424011	896.182983	896.182983	143664992
2016-12-26	896.905029	913.184021	896.898010	907.609985	907.609985	123771000
2016-12-27	908.354004	940.047974	904.255005	933.197998	933.197998	167308000
2016-12-28	934.830994	975.921021	934.830994	975.921021	975.921021	236630000
2016-12-29	975.125000	979.396973	954.502991	973.497009	973.497009	199320000
2016-12-30	972.534973	972.534973	934.833008	961.237976	961.237976	187474000
2016-12-31	960.627014	963.742981	947.236023	963.742981	963.742981	99135104
2017-01-01	963.658020	1003.080017	958.698975	998.325012	998.325012	147775008
2017-01-02	998.617004	1031.390015	996.702026	1021.750000	1021.750000	222184992
2017-01-03	1021.599976	1044.079956	1021.599976	1043.839966	1043.839966	185168000
2017-01-04	1044.400024	1159.420044	1044.400024	1154.729980	1154.729980	344945984
2017-01-05	1156.729980	1191.099976	910.416992	1013.380005	1013.380005	510199008
2017-01-06	1014.239990	1046.810059	883.943970	902.200989	902.200989	351876000
2017-01-07	903.487000	908.585022	823.556030	908.585022	908.585022	279550016
2017-01-08	908.174988	942.723999	887.249023	911.198975	911.198975	158715008
2017-01-09	913.244019	913.685974	879.807007	902.828003	902.828003	141876992
2017-01-10	902.440002	914.872986	901.059998	907.679016	907.679016	115808000
2017-01-11	908.114990	919.447998	762.765015	777.757019	777.757019	310928992
2017-01-12	775.177979	826.245972	755.755981	804.833984	804.833984	222326000
2017-01-13	803.737000	829.000977	780.002991	823.984009	823.984009	168968000
2017-01-14	825.142029	835.085022	812.455994	818.411987	818.411987	93063296
2017-01-15	818.142029	823.307007	812.870972	821.797974	821.797974	71013600
2017-01-16	821.783020	834.530029	820.270996	831.533997	831.533997	82755200
2017-01-17	830.945984	910.560974	830.796021	907.937988	907.937988	155095008
2017-01-18	909.372986	917.499023	858.304016	886.617981	886.617981	225676992
2017-01-19	888.335022	904.614014	884.338013	899.072998	899.072998	105625000
2017-01-20	898.171997	899.398010	887.007996	895.026001	895.026001	86728400
2017-01-21	895.549011	927.367004	895.534973	921.789001	921.789001	111158000
2017-01-22	922.205017	937.525024	897.564026	924.672974	924.672974	116573000
2017-01-23	925.499023	928.265991	916.737976	921.012024	921.012024	73588600
2017-01-24	910.677002	924.145020	892.286011	892.687012	892.687012	111349000
2017-01-25	891.924011	903.252014	891.687012	901.541992	901.541992	120831000
2017-01-26	902.395020	919.325989	902.223999	917.585999	917.585999	131958000
2017-01-27	918.359009	923.223022	915.846008	919.750000	919.750000	125594000
2017-01-28	919.810974	923.911011	919.810974	921.590027	921.590027	68979600
2017-01-29	922.067017	923.418030	919.148010	919.495972	919.495972	60851700
2017-01-30	920.151001	923.047974	919.473999	920.382019	920.382019	78227296
2017-01-31	920.958984	972.018982	920.958984	970.403015	970.403015	164582000
2017-02-01	970.940979	989.114014	970.742004	989.023010	989.023010	150110000
2017-02-02	990.000977	1013.520020	983.221008	1011.799988	1011.799988	145820992
2017-02-03	1011.460022	1033.869995	1008.789978	1029.910034	1029.910034	201278000
2017-02-04	1031.329956	1045.900024	1015.159973	1042.900024	1042.900024	155064000
2017-02-05	1043.520020	1043.630005	1022.369995	1027.339966	1027.339966	114208000
2017-02-06	1028.400024	1044.640015	1028.160034	1038.150024	1038.150024	111762000
2017-02-07	1040.140015	1061.930054	1040.140015	1061.349976	1061.349976	146007008
2017-02-08	1062.319946	1078.969971	1037.489990	1063.069946	1063.069946	201855008
2017-02-09	1064.699951	1088.989990	953.343994	994.382996	994.382996	407220000
2017-02-10	995.632019	998.905029	946.690979	988.674011	988.674011	190452000
2017-02-11	988.898010	1009.289978	982.830017	1004.450012	1004.450012	102261000
2017-02-12	1003.520020	1004.760010	996.921021	999.181030	999.181030	67530000
2017-02-13	998.885010	1002.099976	976.002014	990.642029	990.642029	100607000
2017-02-14	991.734985	1011.510010	986.471008	1004.549988	1004.549988	137946000
2017-02-15	1006.210022	1008.840027	1001.580017	1007.479980	1007.479980	89759400
2017-02-16	1007.650024	1033.369995	1007.650024	1027.439941	1027.439941	122277000
2017-02-17	1026.119995	1053.170044	1025.640015	1046.209961	1046.209961	136474000
2017-02-18	1049.209961	1061.099976	1046.959961	1054.420044	1054.420044	99073504
2017-02-19	1054.760010	1056.810059	1043.459961	1047.869995	1047.869995	77423296
2017-02-20	1048.689941	1080.489990	1041.689941	1079.979980	1079.979980	109478000
2017-02-21	1079.280029	1117.250000	1076.930054	1115.300049	1115.300049	186868992
2017-02-22	1114.800049	1125.390015	1100.550049	1117.439941	1117.439941	136100000
2017-02-23	1117.270020	1176.619995	1116.959961	1166.719971	1166.719971	189454000
2017-02-24	1172.709961	1200.390015	1131.959961	1173.680054	1173.680054	330759008
2017-02-25	1170.410034	1174.849976	1124.589966	1143.839966	1143.839966	139960992
2017-02-26	1144.270020	1167.469971	1130.199951	1165.199951	1165.199951	116486000
2017-02-27	1163.780029	1181.979980	1163.380005	1179.969971	1179.969971	131570000
2017-02-28	1180.719971	1193.250000	1171.819946	1179.969971	1179.969971	184956000
2017-03-01	1180.040039	1222.500000	1179.689941	1222.500000	1222.500000	229056992
2017-03-02	1224.680054	1262.130005	1215.619995	1251.010010	1251.010010	368275008
2017-03-03	1250.709961	1280.310059	1250.709961	1274.989990	1274.989990	315739008
2017-03-04	1277.430054	1279.400024	1230.510010	1255.150024	1255.150024	183270000
2017-03-05	1254.290039	1267.290039	1238.060059	1267.119995	1267.119995	134127000
2017-03-06	1267.469971	1276.000000	1264.599976	1272.829956	1272.829956	153656992
2017-03-07	1273.209961	1275.550049	1204.800049	1223.540039	1223.540039	291256000
2017-03-08	1223.229980	1232.160034	1148.079956	1150.000000	1150.000000	332603008
2017-03-09	1150.349976	1197.459961	1141.229980	1188.489990	1188.489990	212283008
2017-03-10	1189.359985	1270.469971	1077.250000	1116.719971	1116.719971	563795968
2017-03-11	1116.319946	1193.829956	1116.319946	1175.829956	1175.829956	283320000
2017-03-12	1176.619995	1226.979980	1175.359985	1221.380005	1221.380005	227176000
2017-03-13	1221.780029	1237.369995	1217.030029	1231.920044	1231.920044	380276992
2017-03-14	1232.160034	1244.810059	1220.719971	1240.000000	1240.000000	245306000
2017-03-15	1240.160034	1251.609985	1239.750000	1249.609985	1249.609985	297804992
2017-03-16	1251.329956	1257.979980	1152.439941	1187.810059	1187.810059	638568000
2017-03-17	1180.160034	1180.160034	1099.569946	1100.229980	1100.229980	706598976
2017-03-18	1099.689941	1114.069946	957.655029	973.817993	973.817993	621302016
2017-03-19	976.729980	1069.910034	976.729980	1036.739990	1036.739990	406648000
2017-03-20	1037.239990	1063.030029	1036.680054	1054.229980	1054.229980	286529984
2017-03-21	1055.359985	1122.430054	1055.359985	1120.540039	1120.540039	337391008
2017-03-22	1120.650024	1120.650024	1014.210022	1049.140015	1049.140015	380840992
2017-03-23	1050.050049	1058.010010	1028.930054	1038.589966	1038.589966	248540000
2017-03-24	1038.449951	1040.469971	934.357971	937.520020	937.520020	491038016
2017-03-25	936.539978	975.760986	903.713013	972.778992	972.778992	435803008
2017-03-26	974.015015	1007.960022	954.185974	966.724976	966.724976	303668000
2017-03-27	972.054993	1046.400024	971.984009	1045.770020	1045.770020	372535008
2017-03-28	1044.579956	1064.650024	1027.729980	1047.150024	1047.150024	326332000
2017-03-29	1046.079956	1055.130005	1015.880005	1039.969971	1039.969971	298457984
2017-03-30	1042.209961	1049.290039	1020.039978	1026.430054	1026.430054	352968992
2017-03-31	1026.640015	1074.920044	1026.640015	1071.790039	1071.790039	447287008
2017-04-01	1071.709961	1091.719971	1061.089966	1080.500000	1080.500000	289633984
2017-04-02	1080.609985	1107.589966	1075.449951	1102.170044	1102.170044	514187008
2017-04-03	1102.949951	1151.739990	1102.949951	1143.810059	1143.810059	580444032
2017-04-04	1145.520020	1156.439941	1120.520020	1133.250000	1133.250000	436310016
2017-04-05	1134.140015	1135.089966	1113.630005	1124.780029	1124.780029	414784000
2017-04-06	1125.810059	1188.369995	1125.810059	1182.680054	1182.680054	511222016
2017-04-07	1178.939941	1186.579956	1163.390015	1176.900024	1176.900024	317022016
2017-04-08	1172.650024	1184.979980	1162.579956	1175.949951	1175.949951	209312000
2017-04-09	1176.569946	1197.209961	1171.859985	1187.869995	1187.869995	242343008
2017-04-10	1187.300049	1190.339966	1179.040039	1187.130005	1187.130005	215883008
2017-04-11	1187.459961	1208.069946	1187.459961	1205.010010	1205.010010	216182000
2017-04-12	1204.810059	1207.140015	1196.760010	1200.369995	1200.369995	288702016
2017-04-13	1201.020020	1205.890015	1156.439941	1169.280029	1169.280029	351968992
2017-04-14	1170.329956	1190.800049	1159.790039	1167.540039	1167.540039	254827008
2017-04-15	1167.300049	1188.000000	1164.959961	1172.520020	1172.520020	203559008
2017-04-16	1172.609985	1187.219971	1172.609985	1182.939941	1182.939941	183231008
2017-04-17	1183.250000	1194.900024	1172.650024	1193.910034	1193.910034	253206000
2017-04-18	1193.770020	1217.569946	1193.770020	1211.670044	1211.670044	270524000
2017-04-19	1212.130005	1215.510010	1205.079956	1210.290039	1210.290039	288060992
2017-04-20	1211.079956	1240.790039	1208.410034	1229.079956	1229.079956	315108000
2017-04-21	1229.420044	1235.939941	1215.560059	1222.050049	1222.050049	272167008
2017-04-22	1222.709961	1235.560059	1208.469971	1231.709961	1231.709961	249320000
2017-04-23	1231.920044	1232.199951	1203.939941	1207.209961	1207.209961	258951008
2017-04-24	1209.630005	1250.939941	1209.630005	1250.150024	1250.150024	235806000
2017-04-25	1250.449951	1267.579956	1249.969971	1265.489990	1265.489990	242556000
2017-04-26	1265.989990	1294.829956	1265.930054	1281.079956	1281.079956	329631008
2017-04-27	1281.880005	1319.699951	1281.300049	1317.729980	1317.729980	449196992
2017-04-28	1317.739990	1331.280029	1292.369995	1316.479980	1316.479980	527488992
2017-04-29	1317.839966	1327.199951	1315.209961	1321.790039	1321.790039	422705984
2017-04-30	1321.869995	1347.910034	1314.920044	1347.890015	1347.890015	413115008
2017-05-01	1348.300049	1434.319946	1348.300049	1421.599976	1421.599976	713624000
2017-05-02	1421.030029	1473.900024	1415.689941	1452.819946	1452.819946	477337984
2017-05-03	1453.780029	1492.770020	1447.489990	1490.089966	1490.089966	583795968
2017-05-04	1490.719971	1608.910034	1490.719971	1537.670044	1537.670044	933548992
2017-05-05	1540.869995	1618.030029	1530.310059	1555.449951	1555.449951	946035968
2017-05-06	1556.810059	1578.800049	1542.500000	1578.800049	1578.800049	582529984
2017-05-07	1579.469971	1596.719971	1559.760010	1596.709961	1596.709961	1080029952
2017-05-08	1596.920044	1723.349976	1596.920044	1723.349976	1723.349976	1340320000
2017-05-09	1723.890015	1833.489990	1716.300049	1755.359985	1755.359985	1167920000
2017-05-10	1756.520020	1788.439941	1719.099976	1787.130005	1787.130005	915723008
2017-05-11	1780.369995	1873.930054	1755.349976	1848.569946	1848.569946	799489984
2017-05-12	1845.760010	1856.150024	1694.010010	1724.239990	1724.239990	740984000
2017-05-13	1723.119995	1812.989990	1651.079956	1804.910034	1804.910034	579635008
2017-05-14	1800.859985	1831.420044	1776.619995	1808.910034	1808.910034	437196000
2017-05-15	1808.439941	1812.800049	1708.540039	1738.430054	1738.430054	731529024
2017-05-16	1741.699951	1785.939941	1686.540039	1734.449951	1734.449951	959044992
2017-05-17	1726.729980	1864.050049	1661.910034	1839.089966	1839.089966	1064729984
2017-05-18	1818.699951	1904.479980	1807.119995	1888.650024	1888.650024	894321024
2017-05-19	1897.369995	2004.520020	1890.250000	1987.709961	1987.709961	1157289984
2017-05-20	1984.239990	2084.729980	1974.920044	2084.729980	2084.729980	961336000
2017-05-21	2067.030029	2119.080078	2037.500000	2041.199951	2041.199951	1147859968
2017-05-22	2043.189941	2303.899902	2017.869995	2173.399902	2173.399902	1942220032
2017-05-23	2191.560059	2320.820068	2178.500000	2320.419922	2320.419922	1378749952
2017-05-24	2321.370117	2523.719971	2321.370117	2443.639893	2443.639893	1725379968
2017-05-25	2446.239990	2763.709961	2285.300049	2304.979980	2304.979980	2406700032
2017-05-26	2320.889893	2573.790039	2071.989990	2202.419922	2202.419922	1763480064
2017-05-27	2196.270020	2260.199951	1855.829956	2038.869995	2038.869995	1700480000
2017-05-28	2054.080078	2267.340088	2054.080078	2155.800049	2155.800049	1147139968
2017-05-29	2159.429932	2307.050049	2107.169922	2255.610107	2255.610107	994625024
2017-05-30	2255.360107	2301.959961	2124.570068	2175.469971	2175.469971	1443970048
2017-05-31	2187.189941	2311.080078	2145.570068	2286.409912	2286.409912	1544829952
2017-06-01	2288.330078	2448.389893	2288.330078	2407.879883	2407.879883	1653180032
2017-06-02	2404.030029	2488.550049	2373.320068	2488.550049	2488.550049	1317030016
2017-06-03	2493.719971	2581.909912	2423.570068	2515.350098	2515.350098	1514950016
2017-06-04	2547.790039	2585.889893	2452.540039	2511.810059	2511.810059	1355120000
2017-06-05	2512.399902	2686.810059	2510.219971	2686.810059	2686.810059	1369309952
2017-06-06	2690.840088	2999.909912	2690.840088	2863.199951	2863.199951	2089609984
2017-06-07	2869.379883	2869.379883	2700.560059	2732.159912	2732.159912	1517709952
2017-06-08	2720.489990	2815.300049	2670.949951	2805.620117	2805.620117	1281170048
2017-06-09	2807.439941	2901.709961	2795.620117	2823.810059	2823.810059	1348950016
2017-06-10	2828.139893	2950.989990	2746.550049	2947.709961	2947.709961	2018889984
2017-06-11	2942.409912	2996.600098	2840.530029	2958.110107	2958.110107	1752400000
2017-06-12	2953.219971	2997.260010	2518.560059	2659.629883	2659.629883	2569530112
2017-06-13	2680.909912	2789.040039	2650.379883	2717.020020	2717.020020	1781200000
2017-06-14	2716.879883	2786.830078	2412.939941	2506.370117	2506.370117	1696560000
2017-06-15	2499.580078	2534.709961	2212.959961	2464.580078	2464.580078	2026259968
2017-06-16	2469.570068	2539.919922	2385.149902	2518.560059	2518.560059	1195190016
2017-06-17	2514.010010	2685.189941	2484.959961	2655.879883	2655.879883	1534509952
2017-06-18	2655.350098	2662.100098	2516.330078	2548.290039	2548.290039	1178659968
2017-06-19	2549.030029	2662.850098	2549.030029	2589.600098	2589.600098	1446840064
2017-06-20	2591.260010	2763.449951	2589.820068	2721.790039	2721.790039	1854189952
2017-06-21	2709.429932	2772.010010	2660.399902	2689.100098	2689.100098	1626579968
2017-06-22	2691.030029	2723.739990	2642.360107	2705.409912	2705.409912	1097939968
2017-06-23	2707.340088	2765.169922	2706.370117	2744.909912	2744.909912	961318976
2017-06-24	2738.520020	2757.939941	2583.189941	2608.719971	2608.719971	982750016
2017-06-25	2607.250000	2682.260010	2552.120117	2589.409912	2589.409912	1161100032
2017-06-26	2590.570068	2615.250000	2376.290039	2478.449951	2478.449951	1663280000
2017-06-27	2478.449951	2552.449951	2332.989990	2552.449951	2552.449951	1489789952
2017-06-28	2553.030029	2603.979980	2484.419922	2574.790039	2574.790039	1183869952
2017-06-29	2567.560059	2588.830078	2510.479980	2539.320068	2539.320068	949979008
2017-06-30	2539.239990	2559.250000	2478.429932	2480.840088	2480.840088	860273024
2017-07-01	2492.600098	2515.270020	2419.229980	2434.550049	2434.550049	779913984
2017-07-02	2436.399902	2514.280029	2394.840088	2506.469971	2506.469971	803747008
2017-07-03	2498.560059	2595.000000	2480.469971	2564.060059	2564.060059	964112000
2017-07-04	2561.000000	2631.590088	2559.350098	2601.639893	2601.639893	985516032
2017-07-05	2602.870117	2622.649902	2538.550049	2601.989990	2601.989990	941566016
2017-07-06	2608.100098	2616.719971	2581.689941	2608.560059	2608.560059	761956992
2017-07-07	2608.590088	2916.139893	2498.870117	2518.659912	2518.659912	917411968
2017-07-08	2520.270020	2571.340088	2492.310059	2571.340088	2571.340088	733329984
2017-07-09	2572.610107	2635.489990	2517.590088	2518.439941	2518.439941	527856000
2017-07-10	2525.250000	2537.159912	2321.129883	2372.560059	2372.560059	1111200000
2017-07-11	2385.889893	2413.469971	2296.810059	2337.790039	2337.790039	1329760000
2017-07-12	2332.770020	2423.709961	2275.139893	2398.840088	2398.840088	1117410048
2017-07-13	2402.699951	2425.219971	2340.830078	2357.899902	2357.899902	835769984
2017-07-14	2360.590088	2363.250000	2183.219971	2233.340088	2233.340088	882502976
2017-07-15	2230.120117	2231.139893	1990.410034	1998.859985	1998.859985	993608000
2017-07-16	1991.979980	2058.770020	1843.030029	1929.819946	1929.819946	1182870016
2017-07-17	1932.619995	2230.489990	1932.619995	2228.409912	2228.409912	1201760000
2017-07-18	2233.520020	2387.610107	2164.770020	2318.879883	2318.879883	1512450048
2017-07-19	2323.080078	2397.169922	2260.229980	2273.429932	2273.429932	1245100032
2017-07-20	2269.889893	2900.699951	2269.889893	2817.600098	2817.600098	2249260032
2017-07-21	2838.409912	2838.409912	2621.850098	2667.760010	2667.760010	1489449984
2017-07-22	2668.629883	2862.419922	2657.709961	2810.120117	2810.120117	1177129984
2017-07-23	2808.100098	2832.179932	2653.939941	2730.399902	2730.399902	1072840000
2017-07-24	2732.699951	2777.260010	2699.189941	2754.860107	2754.860107	866473984
2017-07-25	2757.500000	2768.080078	2480.959961	2576.479980	2576.479980	1460089984
2017-07-26	2577.770020	2610.760010	2450.800049	2529.449951	2529.449951	937404032
2017-07-27	2538.709961	2693.320068	2529.340088	2671.780029	2671.780029	789104000
2017-07-28	2679.729980	2897.449951	2679.729980	2809.010010	2809.010010	1380099968
2017-07-29	2807.020020	2808.760010	2692.800049	2726.449951	2726.449951	803745984
2017-07-30	2724.389893	2758.530029	2644.850098	2757.179932	2757.179932	705942976
2017-07-31	2763.239990	2889.620117	2720.610107	2875.340088	2875.340088	860574976
2017-08-01	2871.300049	2921.350098	2685.610107	2718.260010	2718.260010	1324669952
2017-08-02	2727.129883	2762.530029	2668.590088	2710.669922	2710.669922	1094950016
2017-08-03	2709.560059	2813.310059	2685.139893	2804.729980	2804.729980	804796992
2017-08-04	2806.929932	2899.330078	2743.719971	2895.889893	2895.889893	1002120000
2017-08-05	2897.629883	3290.010010	2874.830078	3252.909912	3252.909912	1945699968
2017-08-06	3257.610107	3293.290039	3155.600098	3213.939941	3213.939941	1105030016
2017-08-07	3212.780029	3397.679932	3180.889893	3378.939941	3378.939941	1482279936
2017-08-08	3370.219971	3484.850098	3345.830078	3419.939941	3419.939941	1752760064
2017-08-09	3420.399902	3422.760010	3247.669922	3342.469971	3342.469971	1468960000
2017-08-10	3341.840088	3453.449951	3319.469971	3381.280029	3381.280029	1515110016
2017-08-11	3373.820068	3679.719971	3372.120117	3650.620117	3650.620117	2021190016
2017-08-12	3650.629883	3949.919922	3613.699951	3884.709961	3884.709961	2219589888
2017-08-13	3880.040039	4208.390137	3857.800049	4073.260010	4073.260010	3159089920
2017-08-14	4066.100098	4325.129883	3989.159912	4325.129883	4325.129883	2463089920
2017-08-15	4326.990234	4455.970215	3906.179932	4181.930176	4181.930176	3258050048
2017-08-16	4200.339844	4381.229980	3994.419922	4376.629883	4376.629883	2272039936
2017-08-17	4384.439941	4484.700195	4243.709961	4331.689941	4331.689941	2553359872
2017-08-18	4324.339844	4370.129883	4015.399902	4160.620117	4160.620117	2941710080
2017-08-19	4137.750000	4243.259766	3970.550049	4193.700195	4193.700195	2975820032
2017-08-20	4189.310059	4196.290039	4069.879883	4087.659912	4087.659912	2109769984
2017-08-21	4090.479980	4109.140137	3988.600098	4001.739990	4001.739990	2800890112
2017-08-22	3998.350098	4128.759766	3674.580078	4100.520020	4100.520020	3764239872
2017-08-23	4089.010010	4255.779785	4078.409912	4151.520020	4151.520020	2369819904
2017-08-24	4137.600098	4376.390137	4130.259766	4334.680176	4334.680176	2037750016
2017-08-25	4332.819824	4455.700195	4307.350098	4371.600098	4371.600098	1727970048
2017-08-26	4372.060059	4379.279785	4269.520020	4352.399902	4352.399902	1511609984
2017-08-27	4345.100098	4416.589844	4317.290039	4382.879883	4382.879883	1537459968
2017-08-28	4384.450195	4403.930176	4224.640137	4382.660156	4382.660156	1959330048
2017-08-29	4389.209961	4625.680176	4352.129883	4579.020020	4579.020020	2486080000
2017-08-30	4570.359863	4626.520020	4471.410156	4565.299805	4565.299805	1937849984
2017-08-31	4555.589844	4736.049805	4549.399902	4703.390137	4703.390137	1944930048
2017-09-01	4701.759766	4892.009766	4678.529785	4892.009766	4892.009766	2599079936
2017-09-02	4901.419922	4975.040039	4469.240234	4578.770020	4578.770020	2722139904
2017-09-03	4585.270020	4714.080078	4417.589844	4582.959961	4582.959961	1933190016
2017-09-04	4591.629883	4591.629883	4108.399902	4236.310059	4236.310059	2987330048
2017-09-05	4228.290039	4427.839844	3998.110107	4376.529785	4376.529785	2697969920
2017-09-06	4376.589844	4617.250000	4376.589844	4597.120117	4597.120117	2172100096
2017-09-07	4589.140137	4655.040039	4491.330078	4599.879883	4599.879883	1844620032
2017-09-08	4605.160156	4661.000000	4075.179932	4228.750000	4228.750000	2700890112
2017-09-09	4229.810059	4308.819824	4114.109863	4226.060059	4226.060059	1386230016
2017-09-10	4229.339844	4245.439941	3951.040039	4122.939941	4122.939941	1679090048
2017-09-11	4122.470215	4261.669922	4099.399902	4161.270020	4161.270020	1557330048
2017-09-12	4168.879883	4344.649902	4085.219971	4130.810059	4130.810059	1864530048
2017-09-13	4131.979980	4131.979980	3789.919922	3882.590088	3882.590088	2219409920
2017-09-14	3875.370117	3920.600098	3153.860107	3154.949951	3154.949951	2716310016
2017-09-15	3166.300049	3733.449951	2946.620117	3637.520020	3637.520020	4148069888
2017-09-16	3637.750000	3808.840088	3487.790039	3625.040039	3625.040039	1818400000
2017-09-17	3606.280029	3664.810059	3445.639893	3582.879883	3582.879883	1239149952
2017-09-18	3591.090088	4079.229980	3591.090088	4065.199951	4065.199951	1943209984
2017-09-19	4073.790039	4094.070068	3868.870117	3924.969971	3924.969971	1563980032
2017-09-20	3916.360107	4031.389893	3857.729980	3905.949951	3905.949951	1213830016
2017-09-21	3901.469971	3916.419922	3613.629883	3631.040039	3631.040039	1411480064
2017-09-22	3628.020020	3758.270020	3553.530029	3630.699951	3630.699951	1194829952
2017-09-23	3629.919922	3819.209961	3594.580078	3792.399902	3792.399902	928113984
2017-09-24	3796.149902	3796.149902	3666.899902	3682.840088	3682.840088	768014976
2017-09-25	3681.580078	3950.250000	3681.580078	3926.070068	3926.070068	1374210048
2017-09-26	3928.409912	3969.889893	3869.899902	3892.350098	3892.350098	1043740032
2017-09-27	3892.939941	4210.049805	3884.820068	4200.669922	4200.669922	1686880000
2017-09-28	4197.129883	4279.310059	4109.700195	4174.729980	4174.729980	1712320000
2017-09-29	4171.620117	4214.629883	4039.290039	4163.069824	4163.069824	1367049984
2017-09-30	4166.109863	4358.430176	4160.859863	4338.709961	4338.709961	1207449984
2017-10-01	4341.049805	4403.740234	4269.810059	4403.740234	4403.740234	1208210048
2017-10-02	4395.810059	4470.229980	4377.459961	4409.319824	4409.319824	1431730048
2017-10-03	4408.459961	4432.470215	4258.890137	4317.479980	4317.479980	1288019968
2017-10-04	4319.370117	4352.310059	4210.419922	4229.359863	4229.359863	1116770048
2017-10-05	4229.879883	4362.640137	4164.049805	4328.410156	4328.410156	1161769984
2017-10-06	4324.459961	4413.270020	4320.529785	4370.810059	4370.810059	1069939968
2017-10-07	4369.350098	4443.879883	4321.049805	4426.890137	4426.890137	906928000
2017-10-08	4429.669922	4624.140137	4405.640137	4610.479980	4610.479980	1313869952
2017-10-09	4614.520020	4878.709961	4564.250000	4772.020020	4772.020020	1968739968
2017-10-10	4776.209961	4922.169922	4765.100098	4781.990234	4781.990234	1597139968
2017-10-11	4789.250000	4873.729980	4751.629883	4826.479980	4826.479980	1222279936
2017-10-12	4829.580078	5446.910156	4822.000000	5446.910156	5446.910156	2791610112
2017-10-13	5464.160156	5840.299805	5436.850098	5647.209961	5647.209961	3615480064
2017-10-14	5643.529785	5837.700195	5591.640137	5831.790039	5831.790039	1669030016
2017-10-15	5835.959961	5852.479980	5478.609863	5678.189941	5678.189941	1976039936
2017-10-16	5687.569824	5776.229980	5544.209961	5725.589844	5725.589844	2008070016
2017-10-17	5741.580078	5800.350098	5472.720215	5605.509766	5605.509766	1821570048
2017-10-18	5603.819824	5603.819824	5151.439941	5590.689941	5590.689941	2399269888
2017-10-19	5583.740234	5744.350098	5531.060059	5708.520020	5708.520020	1780540032
2017-10-20	5708.109863	6060.109863	5627.229980	6011.450195	6011.450195	2354429952
2017-10-21	5996.790039	6194.879883	5965.069824	6031.600098	6031.600098	2207099904
2017-10-22	6036.660156	6076.259766	5792.339844	6008.419922	6008.419922	2034630016
2017-10-23	6006.000000	6075.589844	5732.470215	5930.319824	5930.319824	2401840128
2017-10-24	5935.520020	5935.520020	5504.180176	5526.640137	5526.640137	2735699968
2017-10-25	5524.600098	5754.330078	5397.879883	5750.799805	5750.799805	1966989952
2017-10-26	5747.950195	5976.799805	5721.220215	5904.830078	5904.830078	1905040000
2017-10-27	5899.740234	5988.390137	5728.819824	5780.899902	5780.899902	1710130048
2017-10-28	5787.819824	5876.720215	5689.189941	5753.089844	5753.089844	1403920000
2017-10-29	5754.439941	6255.709961	5724.580078	6153.850098	6153.850098	2859040000
2017-10-30	6114.850098	6214.990234	6040.850098	6130.529785	6130.529785	1772150016
2017-10-31	6132.020020	6470.430176	6103.330078	6468.399902	6468.399902	2311379968
2017-11-01	6440.970215	6767.310059	6377.879883	6767.310059	6767.310059	2870320128
2017-11-02	6777.770020	7367.330078	6758.720215	7078.500000	7078.500000	4653770240
2017-11-03	7087.529785	7461.290039	7002.939941	7207.759766	7207.759766	3369860096
2017-11-04	7164.479980	7492.859863	7031.279785	7379.950195	7379.950195	2483800064
2017-11-05	7404.520020	7617.479980	7333.189941	7407.410156	7407.410156	2380410112
2017-11-06	7403.220215	7445.770020	7007.310059	7022.759766	7022.759766	3111899904
2017-11-07	7023.100098	7253.319824	7023.100098	7144.379883	7144.379883	2326340096
2017-11-08	7141.379883	7776.419922	7114.020020	7459.689941	7459.689941	4602200064
2017-11-09	7446.830078	7446.830078	7101.520020	7143.580078	7143.580078	3226249984
2017-11-10	7173.729980	7312.000000	6436.870117	6618.140137	6618.140137	5208249856
2017-11-11	6618.609863	6873.149902	6204.220215	6357.600098	6357.600098	4908680192
2017-11-12	6295.450195	6625.049805	5519.009766	5950.069824	5950.069824	8957349888
2017-11-13	5938.250000	6811.189941	5844.290039	6559.490234	6559.490234	6263249920
2017-11-14	6561.479980	6764.979980	6461.750000	6635.750000	6635.750000	3197110016
2017-11-15	6634.759766	7342.250000	6634.759766	7315.540039	7315.540039	4200880128
2017-11-16	7323.240234	7967.379883	7176.580078	7871.689941	7871.689941	5123809792
2017-11-17	7853.569824	8004.589844	7561.089844	7708.990234	7708.990234	4651670016
2017-11-18	7697.209961	7884.990234	7463.439941	7790.149902	7790.149902	3667190016
2017-11-19	7766.029785	8101.910156	7694.100098	8036.490234	8036.490234	3149319936
2017-11-20	8039.069824	8336.860352	7949.359863	8200.639648	8200.639648	3488450048
2017-11-21	8205.740234	8348.660156	7762.709961	8071.259766	8071.259766	4277609984
2017-11-22	8077.950195	8302.259766	8075.470215	8253.549805	8253.549805	3633530112
2017-11-23	8232.379883	8267.400391	8038.770020	8038.770020	8038.770020	4225179904
2017-11-24	8074.020020	8374.160156	7940.930176	8253.690430	8253.690430	5058610176
2017-11-25	8241.709961	8790.919922	8191.149902	8790.919922	8790.919922	4342060032
2017-11-26	8789.040039	9522.929688	8775.589844	9330.549805	9330.549805	5475579904
2017-11-27	9352.719727	9818.349609	9352.719727	9818.349609	9818.349609	5653320192
2017-11-28	9823.429688	10125.700195	9736.299805	10058.799805	10058.799805	6348819968
2017-11-29	10077.400391	11517.400391	9601.030273	9888.610352	9888.610352	11568799744
2017-11-30	9906.790039	10801.000000	9202.049805	10233.599609	10233.599609	8310689792
2017-12-01	10198.599609	11046.700195	9694.650391	10975.599609	10975.599609	6783119872
2017-12-02	10978.299805	11320.200195	10905.099609	11074.599609	11074.599609	5138500096
2017-12-03	11082.700195	11858.700195	10862.000000	11323.200195	11323.200195	6608309760
2017-12-04	11315.400391	11657.200195	11081.799805	11657.200195	11657.200195	6132409856
2017-12-05	11685.700195	12032.000000	11604.599609	11916.700195	11916.700195	6895260160
2017-12-06	11923.400391	14369.099609	11923.400391	14291.500000	14291.500000	12656300032
2017-12-07	14266.099609	17899.699219	14057.299805	17899.699219	17899.699219	17950699520
2017-12-08	17802.900391	18353.400391	14336.900391	16569.400391	16569.400391	21135998976
2017-12-09	16523.300781	16783.000000	13674.900391	15178.200195	15178.200195	13911300096
2017-12-10	15168.400391	15850.599609	13226.599609	15455.400391	15455.400391	13433299968
2017-12-11	15427.400391	17513.900391	15404.799805	16936.800781	16936.800781	12153900032
2017-12-12	16919.800781	17781.800781	16571.599609	17415.400391	17415.400391	14603799552
2017-12-13	17500.000000	17653.099609	16039.700195	16408.199219	16408.199219	12976900096
2017-12-14	16384.599609	17085.800781	16185.900391	16564.000000	16564.000000	13777399808
2017-12-15	16601.300781	18154.099609	16601.300781	17706.900391	17706.900391	14309999616
2017-12-16	17760.300781	19716.699219	17515.300781	19497.400391	19497.400391	12740599808
2017-12-17	19475.800781	20089.000000	18974.099609	19140.800781	19140.800781	13314599936
2017-12-18	19106.400391	19371.000000	18355.900391	19114.199219	19114.199219	14839499776
2017-12-19	19118.300781	19177.800781	17275.400391	17776.699219	17776.699219	16894499840
2017-12-20	17760.300781	17934.699219	16077.700195	16624.599609	16624.599609	22149699584
2017-12-21	16642.400391	17567.699219	15342.700195	15802.900391	15802.900391	16516599808
2017-12-22	15898.000000	15943.400391	11833.000000	13831.799805	13831.799805	22197999616
2017-12-23	13948.700195	15603.200195	13828.799805	14699.200195	14699.200195	13086000128
2017-12-24	14608.200195	14626.000000	12747.700195	13925.799805	13925.799805	11572299776
2017-12-25	13995.900391	14593.000000	13448.900391	14026.599609	14026.599609	10664699904
2017-12-26	14036.599609	16461.199219	14028.900391	16099.799805	16099.799805	13454300160
2017-12-27	16163.500000	16930.900391	15114.299805	15838.500000	15838.500000	12487600128
2017-12-28	15864.099609	15888.400391	13937.299805	14606.500000	14606.500000	12336499712
2017-12-29	14695.799805	15279.000000	14307.000000	14656.200195	14656.200195	13025500160
2017-12-30	14681.900391	14681.900391	12350.099609	12952.200195	12952.200195	14452599808
2017-12-31	12897.700195	14377.400391	12755.599609	14156.400391	14156.400391	12136299520
2018-01-01	14112.200195	14112.200195	13154.700195	13657.200195	13657.200195	10291200000
2018-01-02	13625.000000	15444.599609	13163.599609	14982.099609	14982.099609	16846600192
2018-01-03	14978.200195	15572.799805	14844.500000	15201.000000	15201.000000	16871900160
2018-01-04	15270.700195	15739.700195	14522.200195	15599.200195	15599.200195	21783199744
2018-01-05	15477.200195	17705.199219	15202.799805	17429.500000	17429.500000	23840899072
2018-01-06	17462.099609	17712.400391	16764.599609	17527.000000	17527.000000	18314600448
2018-01-07	17527.300781	17579.599609	16087.700195	16477.599609	16477.599609	15866000384
2018-01-08	16476.199219	16537.900391	14208.200195	15170.099609	15170.099609	18413899776
2018-01-09	15123.700195	15497.500000	14424.000000	14595.400391	14595.400391	16659999744
2018-01-10	14588.500000	14973.299805	13691.200195	14973.299805	14973.299805	18500800512
2018-01-11	14968.200195	15018.799805	13105.900391	13405.799805	13405.799805	16534099968
2018-01-12	13453.900391	14229.900391	13158.099609	13980.599609	13980.599609	12065699840
2018-01-13	13952.400391	14659.500000	13952.400391	14360.200195	14360.200195	12763599872
2018-01-14	14370.799805	14511.799805	13268.000000	13772.000000	13772.000000	11084099584
2018-01-15	13767.299805	14445.500000	13641.700195	13819.799805	13819.799805	12750799872
2018-01-16	13836.099609	13843.099609	10194.900391	11490.500000	11490.500000	18853799936
2018-01-17	11431.099609	11678.000000	9402.290039	11188.599609	11188.599609	18830600192
2018-01-18	11198.799805	12107.299805	10942.500000	11474.900391	11474.900391	15020399616
2018-01-19	11429.799805	11992.799805	11172.099609	11607.400391	11607.400391	10740400128
2018-01-20	11656.200195	13103.000000	11656.200195	12899.200195	12899.200195	11801700352
2018-01-21	12889.200195	12895.900391	11288.200195	11600.099609	11600.099609	9935179776
2018-01-22	11633.099609	11966.400391	10240.200195	10931.400391	10931.400391	10537400320
2018-01-23	10944.500000	11377.599609	10129.700195	10868.400391	10868.400391	9660609536
2018-01-24	10903.400391	11501.400391	10639.799805	11359.400391	11359.400391	9940989952
2018-01-25	11421.700195	11785.700195	11057.400391	11259.400391	11259.400391	8873169920
2018-01-26	11256.000000	11656.700195	10470.299805	11171.400391	11171.400391	9746199552
2018-01-27	11174.900391	11614.900391	10989.200195	11440.700195	11440.700195	7583269888
2018-01-28	11475.299805	12040.299805	11475.299805	11786.299805	11786.299805	8350360064
2018-01-29	11755.500000	11875.599609	11179.200195	11296.400391	11296.400391	7107359744
2018-01-30	11306.799805	11307.200195	10036.200195	10106.299805	10106.299805	8637859840
2018-01-31	10108.200195	10381.599609	9777.419922	10221.099609	10221.099609	8041160192
2018-02-01	10237.299805	10288.799805	8812.280273	9170.540039	9170.540039	9959400448
2018-02-02	9142.280273	9142.280273	7796.490234	8830.750000	8830.750000	12726899712
2018-02-03	8852.120117	9430.750000	8251.629883	9174.910156	9174.910156	7263790080
2018-02-04	9175.700195	9334.870117	8031.220215	8277.009766	8277.009766	7073549824
2018-02-05	8270.540039	8364.839844	6756.680176	6955.270020	6955.270020	9285289984
2018-02-06	7051.750000	7850.700195	6048.259766	7754.000000	7754.000000	13999800320
2018-02-07	7755.490234	8509.110352	7236.790039	7621.299805	7621.299805	9169280000
2018-02-08	7637.859863	8558.769531	7637.859863	8265.589844	8265.589844	9346750464
2018-02-09	8271.839844	8736.980469	7884.709961	8736.980469	8736.980469	6784820224
2018-02-10	8720.080078	9122.549805	8295.469727	8621.900391	8621.900391	7780960256
2018-02-11	8616.129883	8616.129883	7931.100098	8129.970215	8129.970215	6122189824
2018-02-12	8141.430176	8985.919922	8141.430176	8926.570313	8926.570313	6256439808
2018-02-13	8926.719727	8958.469727	8455.410156	8598.309570	8598.309570	5696719872
2018-02-14	8599.919922	9518.540039	8599.919922	9494.629883	9494.629883	7909819904
2018-02-15	9488.320313	10234.799805	9395.580078	10166.400391	10166.400391	9062540288
2018-02-16	10135.700195	10324.099609	9824.820313	10233.900391	10233.900391	7296159744
2018-02-17	10207.500000	11139.500000	10149.400391	11112.700195	11112.700195	8660880384
2018-02-18	11123.400391	11349.799805	10326.000000	10551.799805	10551.799805	8744009728
2018-02-19	10552.599609	11273.799805	10513.200195	11225.299805	11225.299805	7652089856
2018-02-20	11231.799805	11958.500000	11231.799805	11403.700195	11403.700195	9926540288
2018-02-21	11372.200195	11418.500000	10479.099609	10690.400391	10690.400391	9405339648
2018-02-22	10660.400391	11039.099609	9939.089844	10005.000000	10005.000000	8040079872
2018-02-23	9937.070313	10487.299805	9734.559570	10301.099609	10301.099609	7739500032
2018-02-24	10287.700195	10597.200195	9546.969727	9813.070313	9813.070313	6917929984
2018-02-25	9796.419922	9923.219727	9407.059570	9664.730469	9664.730469	5706939904
2018-02-26	9669.429688	10475.000000	9501.730469	10366.700195	10366.700195	7287690240
2018-02-27	10393.900391	10878.500000	10246.099609	10725.599609	10725.599609	6966179840
2018-02-28	10687.200195	11089.799805	10393.099609	10397.900391	10397.900391	6936189952
2018-03-01	10385.000000	11052.299805	10352.700195	10951.000000	10951.000000	7317279744
2018-03-02	10977.400391	11189.000000	10850.099609	11086.400391	11086.400391	7620590080
2018-03-03	11101.900391	11528.200195	11002.400391	11489.700195	11489.700195	6690570240
2018-03-04	11497.400391	11512.599609	11136.099609	11512.599609	11512.599609	6084149760
2018-03-05	11532.400391	11704.099609	11443.900391	11573.299805	11573.299805	6468539904
2018-03-06	11500.099609	11500.099609	10694.299805	10779.900391	10779.900391	6832169984
2018-03-07	10803.900391	10929.500000	9692.120117	9965.570313	9965.570313	8797910016
2018-03-08	9951.440430	10147.400391	9335.870117	9395.009766	9395.009766	7186089984
2018-03-09	9414.690430	9466.349609	8513.030273	9337.549805	9337.549805	8704190464
2018-03-10	9350.589844	9531.320313	8828.469727	8866.000000	8866.000000	5386319872
2018-03-11	8852.780273	9711.889648	8607.120117	9578.629883	9578.629883	6296370176
2018-03-12	9602.929688	9937.500000	8956.429688	9205.120117	9205.120117	6457399808
2018-03-13	9173.040039	9470.379883	8958.190430	9194.849609	9194.849609	5991139840
2018-03-14	9214.650391	9355.849609	8068.589844	8269.809570	8269.809570	6438230016
2018-03-15	8290.759766	8428.349609	7783.049805	8300.860352	8300.860352	6834429952
2018-03-16	8322.910156	8585.150391	8005.310059	8338.349609	8338.349609	5289379840
2018-03-17	8321.910156	8346.530273	7812.819824	7916.879883	7916.879883	4426149888
2018-03-18	7890.520020	8245.509766	7397.990234	8223.679688	8223.679688	6639190016
2018-03-19	8344.120117	8675.870117	8182.399902	8630.650391	8630.650391	6729110016
2018-03-20	8619.669922	9051.019531	8389.889648	8913.469727	8913.469727	6361789952
2018-03-21	8937.480469	9177.370117	8846.330078	8929.280273	8929.280273	6043129856
2018-03-22	8939.440430	9100.709961	8564.900391	8728.469727	8728.469727	5530390016
2018-03-23	8736.250000	8879.620117	8360.620117	8879.620117	8879.620117	5954120192
2018-03-24	8901.950195	8996.179688	8665.700195	8668.120117	8668.120117	5664600064
2018-03-25	8612.809570	8682.009766	8449.099609	8495.780273	8495.780273	4569880064
2018-03-26	8498.469727	8530.080078	7921.430176	8209.400391	8209.400391	5921039872
2018-03-27	8200.000000	8232.780273	7797.279785	7833.040039	7833.040039	5378250240
2018-03-28	7836.830078	8122.890137	7809.169922	7954.479980	7954.479980	4935289856
2018-03-29	7979.069824	7994.330078	7081.379883	7165.700195	7165.700195	6361229824
2018-03-30	7171.450195	7276.660156	6683.930176	6890.520020	6890.520020	6289509888
2018-03-31	6892.479980	7207.850098	6863.520020	6973.529785	6973.529785	4553269760
2018-04-01	7003.060059	7060.950195	6526.870117	6844.229980	6844.229980	4532100096
2018-04-02	6844.859863	7135.470215	6816.580078	7083.799805	7083.799805	4333440000
2018-04-03	7102.259766	7530.939941	7072.490234	7456.109863	7456.109863	5499700224
2018-04-04	7456.410156	7469.879883	6803.879883	6853.839844	6853.839844	4936000000
2018-04-05	6848.649902	6933.819824	6644.799805	6811.470215	6811.470215	5639320064
2018-04-06	6815.959961	6857.490234	6575.000000	6636.319824	6636.319824	3766810112
2018-04-07	6630.509766	7050.540039	6630.509766	6911.089844	6911.089844	3976610048
2018-04-08	6919.979980	7111.560059	6919.979980	7023.520020	7023.520020	3652499968
2018-04-09	7044.319824	7178.109863	6661.990234	6770.729980	6770.729980	4894060032
2018-04-10	6795.439941	6872.410156	6704.149902	6834.759766	6834.759766	4272750080
2018-04-11	6843.470215	6968.319824	6817.589844	6968.319824	6968.319824	4641889792
2018-04-12	6955.379883	7899.229980	6806.509766	7889.250000	7889.250000	8906250240
2018-04-13	7901.089844	8183.959961	7758.930176	7895.959961	7895.959961	7764460032
2018-04-14	7874.669922	8140.709961	7846.000000	7986.240234	7986.240234	5191430144
2018-04-15	7999.330078	8338.419922	7999.330078	8329.110352	8329.110352	5244480000
2018-04-16	8337.570313	8371.150391	7925.729980	8058.669922	8058.669922	5631309824
2018-04-17	8071.660156	8285.959961	7881.720215	7902.089844	7902.089844	6900879872
2018-04-18	7944.430176	8197.799805	7886.009766	8163.419922	8163.419922	6529909760
2018-04-19	8159.270020	8298.690430	8138.779785	8294.309570	8294.309570	7063209984
2018-04-20	8286.879883	8880.230469	8244.540039	8845.830078	8845.830078	8438110208
2018-04-21	8848.790039	8997.570313	8652.150391	8895.580078	8895.580078	7548550144
2018-04-22	8925.059570	9001.639648	8779.610352	8802.459961	8802.459961	6629899776
2018-04-23	8794.389648	8958.549805	8788.809570	8930.879883	8930.879883	6925190144
2018-04-24	8934.339844	9732.610352	8927.830078	9697.500000	9697.500000	10678800384
2018-04-25	9701.030273	9745.320313	8799.839844	8845.740234	8845.740234	11083100160
2018-04-26	8867.320313	9281.509766	8727.089844	9281.509766	9281.509766	8970559488
2018-04-27	9290.629883	9375.469727	8987.049805	8987.049805	8987.049805	7566289920
2018-04-28	8939.269531	9412.089844	8931.990234	9348.480469	9348.480469	7805479936
2018-04-29	9346.410156	9531.490234	9193.709961	9419.080078	9419.080078	8853000192
2018-04-30	9426.110352	9477.139648	9166.809570	9240.549805	9240.549805	8673920000
2018-05-01	9251.469727	9255.879883	8891.049805	9119.009766	9119.009766	7713019904
2018-05-02	9104.599609	9256.519531	9015.139648	9235.919922	9235.919922	7558159872
2018-05-03	9233.969727	9798.330078	9188.150391	9743.860352	9743.860352	10207299584
2018-05-04	9695.500000	9779.200195	9585.959961	9700.759766	9700.759766	8217829888
2018-05-05	9700.280273	9964.500000	9695.120117	9858.150391	9858.150391	7651939840
2018-05-06	9845.309570	9940.139648	9465.250000	9654.799805	9654.799805	7222280192
2018-05-07	9645.669922	9665.849609	9231.530273	9373.009766	9373.009766	7394019840
2018-05-08	9380.870117	9462.750000	9127.769531	9234.820313	9234.820313	7415869952
2018-05-09	9223.730469	9374.759766	9031.620117	9325.179688	9325.179688	7226890240
2018-05-10	9325.959961	9396.040039	9040.519531	9043.940430	9043.940430	6906699776
2018-05-11	9052.959961	9052.959961	8394.459961	8441.490234	8441.490234	8488520192
2018-05-12	8441.440430	8664.860352	8223.500000	8504.889648	8504.889648	6821380096
2018-05-13	8515.490234	8773.549805	8395.120117	8723.940430	8723.940430	5866379776
2018-05-14	8713.099609	8881.120117	8367.969727	8716.790039	8716.790039	7364149760
2018-05-15	8705.190430	8836.190430	8456.450195	8510.379883	8510.379883	6705710080
2018-05-16	8504.410156	8508.429688	8175.490234	8368.830078	8368.830078	6760220160
2018-05-17	8370.049805	8445.540039	8054.120117	8094.319824	8094.319824	5862530048
2018-05-18	8091.830078	8274.120117	7974.819824	8250.969727	8250.969727	5764190208
2018-05-19	8255.730469	8372.059570	8183.350098	8247.179688	8247.179688	4712399872
2018-05-20	8246.990234	8562.410156	8205.240234	8513.250000	8513.250000	5191059968
2018-05-21	8522.330078	8557.519531	8365.120117	8418.990234	8418.990234	5154990080
2018-05-22	8419.870117	8423.250000	8004.580078	8041.779785	8041.779785	5137010176
2018-05-23	8037.080078	8054.660156	7507.879883	7557.819824	7557.819824	6491120128
2018-05-24	7561.120117	7738.600098	7331.140137	7587.339844	7587.339844	6049220096
2018-05-25	7592.299805	7659.140137	7392.649902	7480.140137	7480.140137	4867829760
2018-05-26	7486.479980	7595.160156	7349.120117	7355.879883	7355.879883	4051539968
2018-05-27	7362.080078	7381.740234	7270.959961	7368.220215	7368.220215	4056519936
2018-05-28	7371.310059	7419.049805	7100.890137	7135.990234	7135.990234	5040600064
2018-05-29	7129.459961	7526.419922	7090.680176	7472.589844	7472.589844	5662660096
2018-05-30	7469.729980	7573.770020	7313.600098	7406.520020	7406.520020	4922540032
2018-05-31	7406.149902	7608.899902	7361.129883	7494.169922	7494.169922	5127130112
2018-06-01	7500.700195	7604.729980	7407.339844	7541.450195	7541.450195	4921460224
2018-06-02	7536.720215	7695.830078	7497.259766	7643.450195	7643.450195	4939299840
2018-06-03	7632.089844	7754.890137	7613.040039	7720.250000	7720.250000	4851760128
2018-06-04	7722.529785	7753.819824	7474.040039	7514.470215	7514.470215	4993169920
2018-06-05	7500.899902	7643.229980	7397.000000	7633.759766	7633.759766	4961739776
2018-06-06	7625.970215	7680.430176	7502.009766	7653.979980	7653.979980	4692259840
2018-06-07	7650.819824	7741.270020	7650.819824	7678.240234	7678.240234	4485799936
2018-06-08	7685.140137	7698.189941	7558.399902	7624.919922	7624.919922	4227579904
2018-06-09	7632.520020	7683.580078	7531.979980	7531.979980	7531.979980	3845220096
2018-06-10	7499.549805	7499.549805	6709.069824	6786.020020	6786.020020	5804839936
2018-06-11	6799.290039	6910.180176	6706.629883	6906.919922	6906.919922	4745269760
2018-06-12	6905.819824	6907.959961	6542.080078	6582.359863	6582.359863	4654380032
2018-06-13	6596.879883	6631.660156	6285.629883	6349.899902	6349.899902	5052349952
2018-06-14	6342.750000	6707.140137	6334.459961	6675.350098	6675.350098	5138710016
2018-06-15	6674.080078	6681.080078	6433.870117	6456.580078	6456.580078	3955389952
2018-06-16	6455.450195	6592.490234	6402.290039	6550.160156	6550.160156	3194170112
2018-06-17	6545.529785	6589.109863	6499.270020	6499.270020	6499.270020	3104019968
2018-06-18	6510.069824	6781.140137	6446.680176	6734.819824	6734.819824	4039200000
2018-06-19	6742.390137	6822.500000	6709.919922	6769.939941	6769.939941	4057029888
2018-06-20	6770.759766	6821.560059	6611.879883	6776.549805	6776.549805	3888640000
2018-06-21	6780.089844	6810.939941	6715.169922	6729.740234	6729.740234	3529129984
2018-06-22	6737.879883	6747.080078	6006.600098	6083.689941	6083.689941	5079810048
2018-06-23	6090.100098	6224.819824	6071.810059	6162.479980	6162.479980	3431360000
2018-06-24	6164.279785	6223.779785	5826.410156	6173.229980	6173.229980	4566909952
2018-06-25	6171.970215	6327.370117	6119.680176	6249.180176	6249.180176	5500810240
2018-06-26	6253.549805	6290.160156	6093.669922	6093.669922	6093.669922	3279759872
2018-06-27	6084.399902	6180.000000	6052.850098	6157.129883	6157.129883	3296219904
2018-06-28	6153.160156	6170.410156	5873.049805	5903.439941	5903.439941	3467800064
2018-06-29	5898.129883	6261.660156	5835.750000	6218.299805	6218.299805	3966230016
2018-06-30	6214.220215	6465.509766	6214.220215	6404.000000	6404.000000	4543860224
2018-07-01	6411.680176	6432.850098	6289.290039	6385.819824	6385.819824	4788259840
2018-07-02	6380.379883	6683.859863	6305.700195	6614.180176	6614.180176	4396930048
2018-07-03	6596.660156	6671.370117	6447.750000	6529.589844	6529.589844	4672309760
2018-07-04	6550.870117	6771.919922	6450.459961	6597.549805	6597.549805	4176689920
2018-07-05	6599.709961	6749.540039	6546.649902	6639.140137	6639.140137	4999240192
2018-07-06	6638.689941	6700.939941	6533.549805	6673.500000	6673.500000	4313959936
2018-07-07	6668.709961	6863.990234	6579.240234	6856.930176	6856.930176	3961080064
2018-07-08	6857.799805	6885.910156	6747.979980	6773.879883	6773.879883	3386210048
2018-07-09	6775.080078	6838.680176	6724.339844	6741.750000	6741.750000	3718129920
2018-07-10	6739.209961	6767.740234	6320.720215	6329.950195	6329.950195	4052430080
2018-07-11	6330.770020	6444.959961	6330.470215	6394.709961	6394.709961	3644859904
2018-07-12	6396.779785	6397.100098	6136.419922	6228.810059	6228.810059	3770170112
2018-07-13	6235.029785	6310.549805	6192.240234	6238.049805	6238.049805	3805400064
2018-07-14	6247.500000	6298.189941	6212.220215	6276.120117	6276.120117	2923670016
2018-07-15	6272.700195	6403.459961	6256.509766	6359.640137	6359.640137	3285459968
2018-07-16	6357.009766	6741.750000	6357.009766	6741.750000	6741.750000	4725799936
2018-07-17	6739.649902	7387.240234	6684.169922	7321.040039	7321.040039	5961950208
2018-07-18	7315.319824	7534.990234	7280.470215	7370.779785	7370.779785	6103410176
2018-07-19	7378.200195	7494.459961	7295.459961	7466.859863	7466.859863	5111629824
2018-07-20	7467.399902	7594.669922	7323.259766	7354.129883	7354.129883	4936869888
2018-07-21	7352.720215	7437.640137	7262.410156	7419.290039	7419.290039	3726609920
2018-07-22	7417.799805	7537.950195	7383.819824	7418.490234	7418.490234	3695460096
2018-07-23	7414.709961	7771.500000	7409.100098	7711.109863	7711.109863	5132480000
2018-07-24	7716.509766	8424.269531	7705.500000	8424.269531	8424.269531	7277689856
2018-07-25	8379.660156	8416.870117	8086.359863	8181.390137	8181.390137	5845400064
2018-07-26	8176.850098	8290.330078	7878.709961	7951.580078	7951.580078	4899089920
2018-07-27	7950.399902	8262.660156	7839.759766	8165.009766	8165.009766	5195879936
2018-07-28	8169.060059	8222.849609	8110.770020	8192.150391	8192.150391	3988750080
2018-07-29	8205.820313	8272.259766	8141.180176	8218.459961	8218.459961	4107190016
2018-07-30	8221.580078	8235.500000	7917.500000	8180.479980	8180.479980	5551400000
2018-07-31	8181.200195	8181.529785	7696.930176	7780.439941	7780.439941	5287530000
2018-08-01	7769.040039	7769.040039	7504.950195	7624.910156	7624.910156	4797620000
2018-08-02	7634.189941	7712.770020	7523.439941	7567.149902	7567.149902	4214110000
2018-08-03	7562.140137	7562.140137	7328.649902	7434.390137	7434.390137	4627150000
2018-08-04	7438.669922	7497.490234	6984.069824	7032.850098	7032.850098	4268390000
2018-08-05	7031.080078	7102.770020	6940.700195	7068.479980	7068.479980	3679110000
2018-08-06	7062.939941	7166.549805	6890.540039	6951.799805	6951.799805	3925900000
2018-08-07	6958.319824	7146.560059	6748.240234	6753.120117	6753.120117	4682800000
2018-08-08	6746.850098	6746.850098	6226.220215	6305.799805	6305.799805	5064430000
2018-08-09	6305.560059	6625.729980	6249.069824	6568.229980	6568.229980	4267040000
2018-08-10	6571.419922	6591.259766	6124.520020	6184.709961	6184.709961	4528680000
2018-08-11	6185.790039	6455.740234	6109.029785	6295.729980	6295.729980	4047850000
2018-08-12	6283.649902	6409.850098	6237.500000	6322.689941	6322.689941	5665250000
2018-08-13	6341.359863	6537.049805	6225.720215	6297.569824	6297.569824	4083980000
2018-08-14	6287.660156	6287.939941	5971.049805	6199.709961	6199.709961	5301700000
2018-08-15	6221.419922	6588.490234	6221.419922	6308.520020	6308.520020	4895450000
2018-08-16	6294.229980	6473.500000	6276.410156	6334.729980	6334.729980	4328420000
2018-08-17	6340.910156	6582.500000	6324.970215	6580.629883	6580.629883	4992990000
2018-08-18	6583.430176	6617.350098	6353.729980	6423.759766	6423.759766	3984520000
2018-08-19	6422.569824	6537.979980	6361.549805	6506.069824	6506.069824	3311170000
2018-08-20	6500.509766	6536.919922	6297.930176	6308.529785	6308.529785	3665100000
2018-08-21	6301.069824	6500.870117	6298.240234	6488.759766	6488.759766	3377180000
2018-08-22	6486.250000	6816.790039	6310.109863	6376.709961	6376.709961	4668110000
2018-08-23	6371.339844	6546.540039	6371.339844	6534.879883	6534.879883	3426180000
2018-08-24	6551.520020	6719.959961	6498.640137	6719.959961	6719.959961	4097820000
2018-08-25	6719.950195	6789.629883	6700.959961	6763.189941	6763.189941	3312600000
2018-08-26	6754.640137	6774.750000	6620.750000	6707.259766	6707.259766	3295500000
2018-08-27	6710.799805	6884.640137	6689.709961	6884.640137	6884.640137	4019000000
2018-08-28	6891.080078	7109.560059	6882.339844	7096.279785	7096.279785	4659940000
2018-08-29	7091.709961	7113.299805	6970.819824	7047.160156	7047.160156	4145880000
2018-08-30	7043.759766	7072.689941	6834.689941	6978.229980	6978.229980	4463250000
2018-08-31	6973.970215	7057.169922	6920.160156	7037.580078	7037.580078	4495650000
2018-09-01	7044.810059	7242.290039	7038.049805	7193.250000	7193.250000	4116050000
2018-09-02	7189.580078	7306.310059	7132.160156	7272.720215	7272.720215	4329540000
2018-09-03	7279.029785	7317.939941	7208.149902	7260.060059	7260.060059	4087760000
2018-09-04	7263.000000	7388.259766	7255.439941	7361.660156	7361.660156	4273640000
2018-09-05	7361.459961	7388.430176	6792.830078	6792.830078	6792.830078	5800460000
2018-09-06	6755.140137	6755.140137	6404.720215	6529.169922	6529.169922	5523470000
2018-09-07	6528.919922	6555.290039	6396.870117	6467.069824	6467.069824	4264680000
2018-09-08	6460.169922	6534.250000	6197.520020	6225.979980	6225.979980	3835060000
2018-09-09	6223.379883	6446.259766	6201.220215	6300.859863	6300.859863	3671890000
2018-09-10	6301.569824	6374.979980	6292.759766	6329.700195	6329.700195	3714100000
2018-09-11	6331.879883	6398.919922	6260.209961	6321.200195	6321.200195	3849910000
2018-09-12	6317.009766	6363.870117	6265.089844	6351.799805	6351.799805	4064230000
2018-09-13	6354.240234	6535.410156	6354.240234	6517.310059	6517.310059	4210910000
2018-09-14	6515.410156	6596.100098	6456.169922	6512.709961	6512.709961	4076220000
2018-09-15	6509.399902	6561.720215	6493.549805	6543.200195	6543.200195	3216300000
2018-09-16	6536.680176	6544.330078	6460.100098	6517.180176	6517.180176	3273730000
2018-09-17	6514.060059	6540.209961	6257.520020	6281.200195	6281.200195	3910780000
2018-09-18	6280.910156	6384.180176	6265.709961	6371.299805	6371.299805	4180090000
2018-09-19	6371.850098	6448.459961	6208.339844	6398.540039	6398.540039	4431340000
2018-09-20	6398.850098	6529.259766	6395.950195	6519.669922	6519.669922	4348110000
2018-09-21	6513.870117	6794.330078	6496.359863	6734.950195	6734.950195	6531940000
2018-09-22	6735.049805	6814.560059	6616.799805	6721.979980	6721.979980	4509660000
2018-09-23	6715.319824	6766.149902	6679.419922	6710.629883	6710.629883	4197500000
2018-09-24	6704.770020	6713.560059	6580.899902	6595.410156	6595.410156	4177310000
2018-09-25	6603.640137	6603.640137	6381.859863	6446.470215	6446.470215	4726180000
2018-09-26	6452.790039	6585.910156	6397.890137	6495.000000	6495.000000	4437300000
2018-09-27	6495.290039	6712.100098	6464.950195	6676.750000	6676.750000	4606810000
2018-09-28	6678.750000	6785.029785	6598.319824	6644.129883	6644.129883	5014430000
2018-09-29	6643.100098	6643.100098	6511.649902	6601.959961	6601.959961	4363690000
2018-09-30	6604.709961	6643.779785	6566.540039	6625.560059	6625.560059	4002280000
2018-10-01	6619.850098	6653.299805	6549.080078	6589.620117	6589.620117	4000970000
2018-10-02	6593.240234	6611.839844	6537.899902	6556.100098	6556.100098	3979260000
2018-10-03	6553.859863	6571.459961	6454.029785	6502.589844	6502.589844	3887310000
2018-10-04	6497.910156	6603.310059	6497.910156	6576.689941	6576.689941	3838410000
2018-10-05	6574.149902	6623.620117	6557.410156	6622.479980	6622.479980	3671500000
2018-10-06	6622.450195	6628.540039	6577.799805	6588.310059	6588.310059	3259740000
2018-10-07	6590.680176	6641.490234	6557.040039	6602.950195	6602.950195	3306630000
2018-10-08	6600.189941	6675.060059	6576.040039	6652.229980	6652.229980	3979460000
2018-10-09	6653.080078	6661.410156	6606.939941	6642.640137	6642.640137	3580810000
2018-10-10	6640.290039	6640.290039	6538.959961	6585.529785	6585.529785	3787650000
2018-10-11	6586.740234	6586.740234	6243.740234	6256.240234	6256.240234	5181640000
2018-10-12	6239.250000	6328.500000	6236.470215	6274.580078	6274.580078	3783500000
2018-10-13	6278.080078	6308.509766	6259.810059	6285.990234	6285.990234	3064030000
2018-10-14	6288.490234	6363.209961	6280.149902	6290.930176	6290.930176	3085320000
2018-10-15	6292.640137	6965.060059	6258.680176	6596.540039	6596.540039	7370770000
2018-10-16	6601.410156	6673.589844	6571.370117	6596.109863	6596.109863	4074800000
2018-10-17	6590.520020	6601.209961	6517.450195	6544.430176	6544.430176	4088420000
2018-10-18	6542.330078	6567.540039	6450.040039	6476.709961	6476.709961	3924080000
2018-10-19	6478.069824	6493.680176	6445.310059	6465.410156	6465.410156	3578870000
2018-10-20	6460.919922	6497.720215	6449.000000	6489.189941	6489.189941	3379130000
2018-10-21	6490.089844	6556.379883	6476.000000	6482.350098	6482.350098	3253610000
2018-10-22	6486.049805	6543.799805	6462.979980	6487.160156	6487.160156	3672860000
2018-10-23	6472.359863	6506.009766	6451.270020	6475.740234	6475.740234	3716150000
2018-10-24	6478.890137	6521.990234	6468.859863	6495.839844	6495.839844	3424670000
2018-10-25	6484.649902	6504.649902	6447.029785	6476.290039	6476.290039	3230550000
2018-10-26	6468.439941	6498.290039	6449.609863	6474.750000	6474.750000	3306050000
2018-10-27	6480.839844	6507.410156	6453.529785	6480.379883	6480.379883	3393250000
2018-10-28	6482.660156	6502.279785	6447.910156	6486.390137	6486.390137	3445190000
2018-10-29	6492.350098	6503.600098	6306.990234	6332.629883	6332.629883	4199910000
2018-10-30	6337.040039	6364.990234	6310.140137	6334.270020	6334.270020	3781100000
2018-10-31	6336.990234	6349.160156	6316.879883	6317.609863	6317.609863	4191240000
2018-11-01	6318.140137	6547.140137	6311.830078	6377.779785	6377.779785	3789400000
2018-11-02	6378.919922	6396.859863	6327.379883	6388.439941	6388.439941	4234870000
2018-11-03	6387.240234	6400.069824	6342.370117	6361.259766	6361.259766	3658640000
2018-11-04	6365.470215	6388.629883	6294.569824	6376.129883	6376.129883	4390020000
2018-11-05	6363.620117	6480.589844	6363.620117	6419.660156	6419.660156	4174800000
2018-11-06	6433.379883	6463.549805	6408.160156	6461.009766	6461.009766	4700040000
2018-11-07	6468.500000	6552.160156	6468.310059	6530.140137	6530.140137	4941260000
2018-11-08	6522.270020	6536.919922	6438.529785	6453.720215	6453.720215	4665260000
2018-11-09	6442.600098	6456.459961	6373.370117	6385.620117	6385.620117	4346820000
2018-11-10	6386.129883	6437.279785	6385.310059	6409.220215	6409.220215	3705320000
2018-11-11	6413.629883	6423.250000	6350.169922	6411.270020	6411.270020	3939060000
2018-11-12	6411.759766	6434.209961	6360.470215	6371.270020	6371.270020	4295770000
2018-11-13	6373.189941	6395.270020	6342.669922	6359.490234	6359.490234	4503800000
2018-11-14	6351.240234	6371.549805	5544.089844	5738.350098	5738.350098	7398940000
2018-11-15	5736.149902	5774.819824	5358.379883	5648.029785	5648.029785	7032140000
2018-11-16	5645.319824	5657.020020	5498.939941	5575.549805	5575.549805	5279320000
2018-11-17	5578.580078	5578.580078	5519.560059	5554.330078	5554.330078	4303150000
2018-11-18	5559.740234	5653.609863	5559.740234	5623.540039	5623.540039	4159680000
2018-11-19	5620.779785	5620.779785	4842.910156	4871.490234	4871.490234	7039560000
2018-11-20	4863.930176	4951.609863	4272.109863	4451.870117	4451.870117	8428290000
2018-11-21	4465.540039	4675.729980	4343.979980	4602.169922	4602.169922	6120120000
2018-11-22	4611.569824	4629.640137	4365.640137	4365.939941	4365.939941	4569370000
2018-11-23	4360.700195	4396.419922	4195.680176	4347.109863	4347.109863	4871490000
2018-11-24	4347.689941	4413.089844	3795.159912	3880.760010	3880.760010	4679500000
2018-11-25	3880.780029	4120.870117	3585.060059	4009.969971	4009.969971	6825640000
2018-11-26	4015.070068	4107.140137	3643.919922	3779.129883	3779.129883	6476900000
2018-11-27	3765.949951	3862.959961	3661.010010	3820.719971	3820.719971	5998720000
2018-11-28	3822.469971	4385.899902	3822.469971	4257.419922	4257.419922	7280280000
2018-11-29	4269.004395	4413.020508	4145.765137	4278.846680	4278.846680	6503347767
2018-11-30	4289.088867	4322.976563	3942.822021	4017.268555	4017.268555	6048016716
2018-12-01	4024.464355	4309.377441	3969.710693	4214.671875	4214.671875	5375314093
2018-12-02	4200.733398	4301.519531	4110.978516	4139.877930	4139.877930	5262697895
2018-12-03	4147.323730	4155.979492	3840.446289	3894.130859	3894.130859	5089570993
2018-12-04	3886.294922	4075.627686	3832.750000	3956.893799	3956.893799	5028069239
2018-12-05	3958.894775	3969.535889	3753.994873	3753.994873	3753.994873	5302481573
2018-12-06	3754.074463	3874.966064	3521.101807	3521.101807	3521.101807	5878333109
2018-12-07	3512.590332	3512.590332	3280.228760	3419.937256	3419.937256	6835615448
2018-12-08	3421.910400	3506.043457	3350.650635	3476.114746	3476.114746	5305024497
2018-12-09	3473.227539	3685.305664	3469.094238	3614.234375	3614.234375	4947372847
2018-12-10	3612.046387	3647.332520	3470.144531	3502.656006	3502.656006	5020968740
2018-12-11	3497.554688	3513.185059	3392.250000	3424.588135	3424.588135	4696765187
2018-12-12	3421.458252	3534.228516	3413.481445	3486.950195	3486.950195	4139364828
2018-12-13	3487.879395	3489.739502	3298.132080	3313.677246	3313.677246	4343372456
2018-12-14	3311.751953	3329.555908	3206.542236	3242.484863	3242.484863	4372763663
2018-12-15	3243.997559	3275.377930	3191.303467	3236.761719	3236.761719	3551763561
2018-12-16	3236.274658	3305.753174	3233.819824	3252.839111	3252.839111	3744248994
2018-12-17	3253.123047	3597.917969	3253.123047	3545.864746	3545.864746	5409247918
2018-12-18	3544.761475	3701.349365	3487.169189	3696.059082	3696.059082	5911325472
2018-12-19	3706.824951	3949.322998	3687.229980	3745.950684	3745.950684	6810689118
2018-12-20	3742.195068	4191.228516	3728.974609	4134.441406	4134.441406	8927129279
2018-12-21	4133.703613	4198.429688	3850.946289	3896.543701	3896.543701	7206015706
2018-12-22	3898.083740	4014.182617	3855.739014	4014.182617	4014.182617	5605823232
2018-12-23	4020.994629	4085.723633	3976.405762	3998.980225	3998.980225	6151275489
2018-12-24	4000.331787	4271.792480	4000.331787	4078.599121	4078.599121	7240968501
2018-12-25	4081.030518	4089.561523	3760.020508	3815.490723	3815.490723	6158207293
2018-12-26	3819.666748	3893.359619	3769.863770	3857.297607	3857.297607	5326547918
2018-12-27	3854.688477	3874.416992	3645.448486	3654.833496	3654.833496	5130222366
2018-12-28	3653.131836	3956.135986	3642.632080	3923.918701	3923.918701	5631554348
2018-12-29	3932.491699	3963.758789	3820.408691	3820.408691	3820.408691	4991655917
2018-12-30	3822.384766	3901.908936	3797.219238	3865.952637	3865.952637	4770578574
2018-12-31	3866.839111	3868.742920	3725.867432	3742.700439	3742.700439	4661840806
2019-01-01	3746.713379	3850.913818	3707.231201	3843.520020	3843.520020	4324200990
2019-01-02	3849.216309	3947.981201	3817.409424	3943.409424	3943.409424	5244856835
2019-01-03	3931.048584	3935.685059	3826.222900	3836.741211	3836.741211	4530215218
2019-01-04	3832.040039	3865.934570	3783.853760	3857.717529	3857.717529	4847965467
2019-01-05	3851.973877	3904.903076	3836.900146	3845.194580	3845.194580	5137609823
2019-01-06	3836.519043	4093.297363	3826.513184	4076.632568	4076.632568	5597027439
2019-01-07	4078.584961	4092.613525	4020.894043	4025.248291	4025.248291	5228625637
2019-01-08	4028.472168	4109.020996	3996.955322	4030.847900	4030.847900	5306593305
2019-01-09	4031.552002	4068.403564	4022.662842	4035.296387	4035.296387	5115905224
2019-01-10	4034.411377	4064.066650	3659.174561	3678.924561	3678.924561	6874143795
2019-01-11	3674.015381	3713.881836	3653.069824	3687.365479	3687.365479	5538712864
2019-01-12	3686.973145	3698.978271	3653.810791	3661.301025	3661.301025	4778170882
2019-01-13	3658.868164	3674.760010	3544.927246	3552.953125	3552.953125	4681302465
2019-01-14	3557.311035	3727.836182	3552.285156	3706.052246	3706.052246	5651384489
2019-01-15	3704.216309	3720.153320	3619.949219	3630.675293	3630.675293	5537192301
2019-01-16	3631.509766	3685.777100	3624.673340	3655.006836	3655.006836	5394457144
2019-01-17	3651.871094	3680.135986	3621.960938	3678.563965	3678.563965	5464420383
2019-01-18	3677.990479	3682.520020	3637.080811	3657.839355	3657.839355	5002961726
2019-01-19	3652.377930	3758.533447	3652.377930	3728.568359	3728.568359	5955691379
2019-01-20	3725.446045	3743.387939	3583.019531	3601.013672	3601.013672	5582489559
2019-01-21	3600.372803	3608.840820	3558.537109	3576.032471	3576.032471	5004347059
2019-01-22	3575.081299	3620.746582	3539.721436	3604.577148	3604.577148	5313623556
2019-01-23	3605.557129	3623.067871	3565.313965	3585.123047	3585.123047	5433755648
2019-01-24	3584.500244	3616.087402	3569.092773	3600.865479	3600.865479	5262869046
2019-01-25	3607.390381	3612.927734	3575.597412	3599.765869	3599.765869	5265847538
2019-01-26	3599.715332	3654.933105	3593.345947	3602.460449	3602.460449	5098183234
2019-01-27	3604.687256	3612.671387	3567.245850	3583.965820	3583.965820	5570752966
2019-01-28	3584.283203	3586.750977	3439.232910	3470.450439	3470.450439	6908930483
2019-01-29	3468.870117	3476.065430	3400.819824	3448.116943	3448.116943	5897159492
2019-01-30	3443.896973	3495.174805	3429.387939	3486.181641	3486.181641	5955112626
2019-01-31	3485.409180	3504.804932	3447.915771	3457.792725	3457.792725	5831198270
2019-02-01	3460.547119	3501.954102	3431.591553	3487.945313	3487.945313	5422926707
2019-02-02	3484.625977	3523.287354	3467.574707	3521.060791	3521.060791	5071623600
2019-02-03	3516.139648	3521.388184	3447.924316	3464.013428	3464.013428	5043937583
2019-02-04	3467.211670	3476.223877	3442.586914	3459.154053	3459.154053	5332718886
2019-02-05	3454.950928	3478.148193	3451.937012	3466.357422	3466.357422	5227549544
2019-02-06	3469.091797	3469.091797	3398.565430	3413.767822	3413.767822	5482196037
2019-02-07	3414.929443	3427.945557	3394.218506	3399.471680	3399.471680	5004962682
2019-02-08	3401.376465	3695.614014	3391.023682	3666.780273	3666.780273	7735623101
2019-02-09	3671.585938	3679.941406	3646.559326	3671.203613	3671.203613	6158833644
2019-02-10	3673.201416	3695.036133	3640.979980	3690.188232	3690.188232	6282256902
2019-02-11	3695.613037	3695.613037	3642.287842	3648.430664	3648.430664	6277056433
2019-02-12	3642.751953	3668.586914	3618.556885	3653.528564	3653.528564	6480384531
2019-02-13	3653.604004	3669.746582	3617.246338	3632.070557	3632.070557	6438903822
2019-02-14	3631.170166	3646.256592	3607.697754	3616.880859	3616.880859	6271044417
2019-02-15	3617.368408	3647.795166	3608.206543	3620.810791	3620.810791	6091952230
2019-02-16	3615.270264	3652.841309	3615.270264	3629.787598	3629.787598	5934744051
2019-02-17	3633.359375	3680.537354	3619.182129	3673.836182	3673.836182	7039512502
2019-02-18	3671.369873	3936.665039	3669.982422	3915.714355	3915.714355	9908216640
2019-02-19	3911.661621	4010.879395	3908.153076	3947.094482	3947.094482	9933626654
2019-02-20	3946.685059	4000.486328	3926.246826	3999.820557	3999.820557	8693373948
2019-02-21	4000.256836	4010.009521	3940.108154	3954.118164	3954.118164	7775128102
2019-02-22	3952.406494	4006.538330	3950.816406	4005.526611	4005.526611	7826525254
2019-02-23	3998.916260	4166.286133	3968.726807	4142.526855	4142.526855	8922258315
2019-02-24	4145.458008	4210.641602	3793.708984	3810.427490	3810.427490	10794227451
2019-02-25	3807.002441	3913.707275	3807.002441	3882.696289	3882.696289	9318796066
2019-02-26	3878.697266	3891.578857	3837.986328	3854.357910	3854.357910	7931218996
2019-02-27	3857.479736	3888.802490	3787.058838	3851.047363	3851.047363	8301309684
2019-02-28	3848.261963	3906.058350	3845.821289	3854.785400	3854.785400	8399767798
2019-03-01	3853.757080	3907.795410	3851.692383	3859.583740	3859.583740	7661247975
2019-03-02	3855.318115	3874.607422	3832.127930	3864.415039	3864.415039	7578786075
2019-03-03	3862.266113	3875.483643	3836.905762	3847.175781	3847.175781	7253558152
2019-03-04	3845.091553	3867.381836	3733.749756	3761.557129	3761.557129	9029175787
2019-03-05	3759.832520	3903.916748	3745.183105	3896.375000	3896.375000	10174126414
2019-03-06	3897.081055	3919.510498	3871.460693	3903.942627	3903.942627	9175291528
2019-03-07	3903.384766	3939.373291	3894.113037	3911.484375	3911.484375	9584165518
2019-03-08	3913.225830	3950.432129	3875.228516	3901.131592	3901.131592	10638638944
2019-03-09	3894.552490	3987.237793	3892.390381	3963.313721	3963.313721	10796103518
2019-03-10	3966.174316	3966.174316	3924.381104	3951.599854	3951.599854	9713267606
2019-03-11	3953.740234	3966.384766	3889.239014	3905.227295	3905.227295	10125901902
2019-03-12	3903.758301	3926.889160	3863.559082	3909.156250	3909.156250	9809887079
2019-03-13	3913.047363	3926.597656	3891.904297	3906.717285	3906.717285	9469184841
2019-03-14	3905.576904	3946.504395	3901.296875	3924.369141	3924.369141	10480789569
2019-03-15	3926.663330	3968.542969	3914.015381	3960.911133	3960.911133	9394210604
2019-03-16	3963.900146	4077.036377	3961.657471	4048.725830	4048.725830	9856166973
2019-03-17	4047.719482	4054.122070	4006.411133	4025.229004	4025.229004	8221625399
2019-03-18	4029.968506	4071.556641	4009.117188	4032.507324	4032.507324	9646954186
2019-03-19	4032.691895	4082.216064	4023.812500	4071.190186	4071.190186	9344919956
2019-03-20	4070.793945	4089.461914	4031.110840	4087.476318	4087.476318	10175916388
2019-03-21	4083.953857	4097.359863	4005.151367	4029.326904	4029.326904	10831212661
2019-03-22	4028.514648	4053.906738	4021.542480	4023.968262	4023.968262	9252935969
2019-03-23	4022.713379	4049.882568	4015.964600	4035.826416	4035.826416	9578850549
2019-03-24	4035.163574	4040.699707	4006.192871	4022.168213	4022.168213	9144851064
2019-03-25	4024.112793	4038.840820	3934.031250	3963.070557	3963.070557	10359818882
2019-03-26	3969.228760	3985.080811	3944.753174	3985.080811	3985.080811	10707678814
2019-03-27	3984.244873	4087.066162	3977.810547	4087.066162	4087.066162	10897131934
2019-03-28	4087.584473	4094.902100	4040.266357	4069.107178	4069.107178	9353915899
2019-03-29	4068.299805	4113.500977	4034.097168	4098.374512	4098.374512	10918665556
2019-03-30	4092.136230	4296.806641	4053.909668	4106.660156	4106.660156	9732688060
2019-03-31	4105.456055	4113.023438	4094.100830	4105.404297	4105.404297	9045122442
2019-04-01	4105.362305	4164.953125	4096.901367	4158.183105	4158.183105	10157794170
2019-04-02	4156.919434	4905.954590	4155.316895	4879.877930	4879.877930	21315047816
2019-04-03	4879.958008	5307.003418	4876.621094	4973.021973	4973.021973	22899891582
2019-04-04	4971.307617	5063.159668	4836.793945	4922.798828	4922.798828	18251810239
2019-04-05	4922.806152	5053.509766	4919.491699	5036.681152	5036.681152	16837325387
2019-04-06	5036.792969	5205.821777	4992.222168	5059.817383	5059.817383	16929795193
2019-04-07	5062.793945	5235.186523	5050.412109	5198.896973	5198.896973	16655416140
2019-04-08	5199.835449	5318.836426	5148.211914	5289.770996	5289.770996	17154113634
2019-04-09	5289.917969	5289.917969	5167.418945	5204.958496	5204.958496	14722104361
2019-04-10	5204.105469	5421.651367	5193.382324	5324.551758	5324.551758	15504590933
2019-04-11	5325.081543	5354.225586	5017.296387	5064.487793	5064.487793	16555616019
2019-04-12	5061.200684	5103.274414	4955.852539	5089.539063	5089.539063	13675206312
2019-04-13	5088.850098	5127.122070	5061.589355	5096.586426	5096.586426	10823289598
2019-04-14	5095.758789	5184.016113	5053.568359	5167.722168	5167.722168	10391952498
2019-04-15	5167.321777	5196.606934	5024.069336	5067.108398	5067.108398	12290155060
2019-04-16	5066.577637	5238.945313	5055.194824	5235.559570	5235.559570	11618660197
2019-04-17	5236.135254	5274.275391	5219.205566	5251.937988	5251.937988	12438480676
2019-04-18	5251.480469	5319.986328	5250.506836	5298.385742	5298.385742	13256489918
2019-04-19	5298.154297	5336.680176	5233.335449	5303.812500	5303.812500	13780238655
2019-04-20	5304.160645	5358.490723	5295.877930	5337.886230	5337.886230	13169647522
2019-04-21	5335.878906	5359.924805	5257.339355	5314.531250	5314.531250	13731844222
2019-04-22	5312.494629	5422.687500	5280.276855	5399.365234	5399.365234	14601631647
2019-04-23	5399.365723	5633.802246	5389.408691	5572.361816	5572.361816	15867308107
2019-04-24	5571.508301	5642.044434	5418.263184	5464.866699	5464.866699	17048033399
2019-04-25	5466.524414	5542.238281	5181.338867	5210.515625	5210.515625	15330283408
2019-04-26	5210.304688	5383.634277	5177.368652	5279.348145	5279.348145	16812108039
2019-04-27	5279.471191	5310.750000	5233.635742	5268.291016	5268.291016	13111274675
2019-04-28	5271.746582	5326.231934	5255.683594	5285.139160	5285.139160	12819992055
2019-04-29	5284.858398	5311.274902	5216.487793	5247.352539	5247.352539	13735490672
2019-04-30	5247.726074	5363.257324	5224.189941	5350.726563	5350.726563	13878964573
2019-05-01	5350.914551	5418.003906	5347.645996	5402.697266	5402.697266	13679528236
2019-05-02	5402.422852	5522.262695	5394.217285	5505.283691	5505.283691	14644460907
2019-05-03	5505.552246	5865.881836	5490.201660	5768.289551	5768.289551	18720780005
2019-05-04	5769.202637	5886.893555	5645.469238	5831.167480	5831.167480	17567780765
2019-05-05	5831.068359	5833.862793	5708.035156	5795.708496	5795.708496	14808830722
2019-05-06	5791.693359	5802.957520	5653.687500	5746.807129	5746.807129	15737171804
2019-05-07	5745.599121	5988.178223	5741.395996	5829.501465	5829.501465	18026409032
2019-05-08	5849.481445	5989.980957	5794.715820	5982.457520	5982.457520	15320605299
2019-05-09	5982.316406	6183.039063	5982.316406	6174.528809	6174.528809	16784645410
2019-05-10	6175.822754	6434.617676	6161.519043	6378.849121	6378.849121	19419875367
2019-05-11	6379.666992	7333.002930	6375.698730	7204.771484	7204.771484	28867562329
2019-05-12	7203.507324	7503.872070	6815.770996	6972.371582	6972.371582	27773333679
2019-05-13	6971.178223	8047.413086	6898.282227	7814.915039	7814.915039	28677672181
2019-05-14	7807.884277	8268.712891	7696.391113	7994.416016	7994.416016	32031452226
2019-05-15	7989.374512	8216.423828	7899.106934	8205.167969	8205.167969	28344112919
2019-05-16	8194.500977	8320.824219	7729.608398	7884.909180	7884.909180	33167197581
2019-05-17	7886.925781	7929.145508	7038.124512	7343.895508	7343.895508	30066644905
2019-05-18	7341.664551	7447.271973	7251.504395	7271.208008	7271.208008	21354286561
2019-05-19	7267.962891	8261.941406	7267.962891	8197.689453	8197.689453	25902422039
2019-05-20	8196.923828	8200.967773	7678.781738	7978.309082	7978.309082	23843404339
2019-05-21	7977.969238	8062.167969	7843.339844	7963.327637	7963.327637	25127245056
2019-05-22	7956.291992	7997.612305	7615.987305	7680.066406	7680.066406	24719473174
2019-05-23	7677.269043	7943.791504	7533.196777	7881.846680	7881.846680	24457107820
2019-05-24	7881.695313	8140.719727	7824.448730	7987.371582	7987.371582	25919126990
2019-05-25	7991.885254	8117.925781	7965.976074	8052.543945	8052.543945	22256813106
2019-05-26	8055.206055	8687.520508	7924.670410	8673.215820	8673.215820	26677970091
2019-05-27	8674.072266	8907.174805	8668.705078	8805.778320	8805.778320	27949839563
2019-05-28	8802.757813	8807.016602	8634.721680	8719.961914	8719.961914	24226919266
2019-05-29	8718.591797	8755.852539	8482.728516	8659.487305	8659.487305	23473479966
2019-05-30	8661.760742	9008.314453	8221.273438	8319.472656	8319.472656	29246528551
2019-05-31	8320.286133	8586.659180	8172.550781	8574.501953	8574.501953	25365190957
2019-06-01	8573.839844	8625.600586	8481.578125	8564.016602	8564.016602	22488303543
2019-06-02	8565.473633	8809.303711	8561.235352	8742.958008	8742.958008	20266216022
2019-06-03	8741.747070	8743.500000	8204.185547	8208.995117	8208.995117	22004511436
2019-06-04	8210.985352	8210.985352	7564.488770	7707.770996	7707.770996	24609731548
2019-06-05	7704.343262	7901.849121	7668.668457	7824.231445	7824.231445	21760923463
2019-06-06	7819.633301	7937.340820	7571.471191	7822.023438	7822.023438	19474611077
2019-06-07	7826.901367	8126.153320	7788.373535	8043.951172	8043.951172	19141423230
2019-06-08	8036.774902	8076.891113	7837.610840	7954.127930	7954.127930	16522722809
2019-06-09	7949.674805	7975.974121	7583.219727	7688.077148	7688.077148	16610726547
2019-06-10	7692.284668	8031.909668	7586.730957	8000.329590	8000.329590	18689275117
2019-06-11	8004.243652	8026.394043	7772.803711	7927.714355	7927.714355	17107279931
2019-06-12	7925.434082	8196.648438	7862.359863	8145.857422	8145.857422	19034432883
2019-06-13	8145.545410	8311.567383	8087.061035	8230.923828	8230.923828	18669407147
2019-06-14	8230.898438	8710.636719	8183.393066	8693.833008	8693.833008	19831162905
2019-06-15	8689.746094	8859.127930	8618.395508	8838.375000	8838.375000	18371033226
2019-06-16	8841.440430	9335.867188	8814.556641	8994.488281	8994.488281	23348550310
2019-06-17	8988.923828	9416.407227	8988.923828	9320.352539	9320.352539	15562951918
2019-06-18	9335.466797	9348.374023	9004.901367	9081.762695	9081.762695	15848210535
2019-06-19	9078.727539	9299.621094	9070.395508	9273.521484	9273.521484	15546809946
2019-06-20	9273.060547	9594.419922	9232.484375	9527.160156	9527.160156	17846823783
2019-06-21	9525.074219	10144.556641	9525.074219	10144.556641	10144.556641	20624008643
2019-06-22	10175.923828	11157.345703	10107.035156	10701.691406	10701.691406	29995204860
2019-06-23	10696.691406	11246.144531	10556.095703	10855.371094	10855.371094	20998326501
2019-06-24	10853.744141	11065.896484	10610.427734	11011.102539	11011.102539	19271652364
2019-06-25	11007.202148	11790.916992	11007.202148	11790.916992	11790.916992	24879684533
2019-06-26	11778.581055	13796.489258	11755.597656	13016.231445	13016.231445	45105733173
2019-06-27	13017.125000	13311.144531	10491.852539	11182.806641	11182.806641	39977475222
2019-06-28	11162.167969	12445.174805	10914.495117	12407.332031	12407.332031	35087757765
2019-06-29	12400.763672	12400.910156	11508.378906	11959.371094	11959.371094	29923961127
2019-06-30	11931.991211	12178.383789	10799.008789	10817.155273	10817.155273	27256473494
2019-07-01	10796.930664	11206.439453	10089.314453	10583.134766	10583.134766	29378589324
2019-07-02	10588.683594	10912.188477	9737.884766	10801.677734	10801.677734	31015895222
2019-07-03	10818.156250	11968.078125	10818.156250	11961.269531	11961.269531	30796494293
2019-07-04	11972.718750	12006.075195	11166.569336	11215.437500	11215.437500	25920294033
2019-07-05	11203.102539	11395.661133	10874.964844	10978.459961	10978.459961	23838480210
2019-07-06	10982.543945	11620.964844	10982.543945	11208.550781	11208.550781	21092024306
2019-07-07	11217.616211	11541.620117	11148.804688	11450.846680	11450.846680	19369044276
2019-07-08	11446.596680	12345.833008	11393.374023	12285.958008	12285.958008	23482551458
2019-07-09	12284.326172	12779.131836	12233.261719	12573.812500	12573.812500	28167921522
2019-07-10	12571.537109	13129.529297	11710.978516	12156.512695	12156.512695	33627574244
2019-07-11	12139.713867	12144.623047	11158.922852	11358.662109	11358.662109	28595327690
2019-07-12	11354.299805	11905.487305	11179.144531	11815.986328	11815.986328	23534692796
2019-07-13	11813.126953	11841.957031	10908.479492	11392.378906	11392.378906	21042616383
2019-07-14	11381.020508	11451.204102	10234.576172	10256.058594	10256.058594	22486000001
2019-07-15	10257.838867	11052.766602	9992.006836	10895.089844	10895.089844	25384047206
2019-07-16	10896.653320	10996.632813	9448.106445	9477.641602	9477.641602	24151199069
2019-07-17	9471.213867	9963.134766	9163.134766	9693.802734	9693.802734	24569921548
2019-07-18	9698.502930	10736.842773	9376.798828	10666.482422	10666.482422	25187024648
2019-07-19	10653.956055	10716.980469	10229.628906	10530.732422	10530.732422	20727426309
2019-07-20	10525.819336	11048.662109	10451.276367	10767.139648	10767.139648	20206615154
2019-07-21	10777.529297	10841.887695	10389.599609	10599.105469	10599.105469	17130580467
2019-07-22	10596.948242	10651.791016	10154.921875	10343.106445	10343.106445	16334414913
2019-07-23	10346.748047	10346.748047	9883.594727	9900.767578	9900.767578	17851916994
2019-07-24	9887.730469	9908.796875	9614.306641	9811.925781	9811.925781	17398734321
2019-07-25	9809.096680	10154.253906	9773.957031	9911.841797	9911.841797	15821952090
2019-07-26	9913.126953	9916.517578	9717.982422	9870.303711	9870.303711	14495714483
2019-07-27	9871.165039	10167.320313	9411.521484	9477.677734	9477.677734	16817809536
2019-07-28	9491.626953	9575.544922	9252.296875	9552.860352	9552.860352	13738687092
2019-07-29	9548.178711	9681.648438	9472.948242	9519.145508	9519.145508	13791445323
2019-07-30	9522.329102	9701.759766	9437.335938	9607.423828	9607.423828	13829811132
2019-07-31	9604.050781	10085.627930	9598.097656	10085.627930	10085.627930	16631520647
2019-08-01	10077.442383	10446.919922	9922.019531	10399.668945	10399.668945	17165337857
2019-08-02	10402.042969	10657.953125	10371.013672	10518.174805	10518.174805	17489094081
2019-08-03	10519.278320	10946.781250	10503.504883	10821.726563	10821.726563	15352685060
2019-08-04	10821.632813	11009.207031	10620.278320	10970.184570	10970.184570	16530894786
2019-08-05	10960.735352	11895.091797	10960.735352	11805.653320	11805.653320	23875988832
2019-08-06	11811.544922	12273.821289	11290.731445	11478.168945	11478.168945	23635107659
2019-08-07	11476.193359	12036.990234	11433.701172	11941.968750	11941.968750	22194988641
2019-08-08	11954.040039	11979.419922	11556.167969	11966.407227	11966.407227	19481591729
2019-08-09	11953.469727	11970.458008	11709.745117	11862.936523	11862.936523	18339989959
2019-08-10	11861.556641	11915.655273	11323.898438	11354.024414	11354.024414	18125355447
2019-08-11	11349.740234	11523.579102	11248.294922	11523.579102	11523.579102	15774371517
2019-08-12	11528.189453	11528.189453	11320.951172	11382.616211	11382.616211	13647198229
2019-08-13	11385.052734	11420.049805	10830.327148	10895.830078	10895.830078	16681503536
2019-08-14	10889.487305	10889.556641	10028.135742	10051.704102	10051.704102	19990838299
2019-08-15	10038.421875	10437.411133	9675.316406	10311.545898	10311.545898	22899115082
2019-08-16	10319.419922	10524.349609	9855.478516	10374.338867	10374.338867	20228207096
2019-08-17	10358.722656	10452.625000	10086.698242	10231.744141	10231.744141	13778035685
2019-08-18	10233.005859	10487.070313	10119.094727	10345.810547	10345.810547	12999813869
2019-08-19	10350.283203	10916.053711	10313.204102	10916.053711	10916.053711	16038264603
2019-08-20	10916.346680	10947.041992	10618.960938	10763.232422	10763.232422	15053082175
2019-08-21	10764.572266	10798.729492	9962.721680	10138.049805	10138.049805	19473084767
2019-08-22	10142.521484	10232.996094	9831.462891	10131.055664	10131.055664	17097508856
2019-08-23	10136.309570	10442.443359	10078.192383	10407.964844	10407.964844	15627023886
2019-08-24	10407.644531	10418.020508	9982.296875	10159.960938	10159.960938	15451030650
2019-08-25	10160.737305	10304.622070	10008.789063	10138.517578	10138.517578	14153856609
2019-08-26	10126.299805	10512.328125	10126.299805	10370.820313	10370.820313	18438654079
2019-08-27	10372.826172	10381.328125	10087.300781	10185.500000	10185.500000	14762609502
2019-08-28	10203.426758	10279.366211	9716.656250	9754.422852	9754.422852	17603790323
2019-08-29	9756.786133	9756.786133	9421.629883	9510.200195	9510.200195	17045878500
2019-08-30	9514.844727	9656.124023	9428.302734	9598.173828	9598.173828	13595263986
2019-08-31	9597.539063	9673.220703	9531.799805	9630.664063	9630.664063	11454806419
2019-09-01	9630.592773	9796.755859	9582.944336	9757.970703	9757.970703	11445355859
2019-09-02	9757.473633	10396.591797	9730.650391	10346.760742	10346.760742	17248102293
2019-09-03	10345.725586	10736.104492	10308.547852	10623.540039	10623.540039	19384917988
2019-09-04	10621.180664	10762.644531	10434.709961	10594.493164	10594.493164	16742664768
2019-09-05	10588.183594	10627.269531	10516.417969	10575.533203	10575.533203	14551239507
2019-09-06	10578.198242	10898.761719	10292.299805	10353.302734	10353.302734	19536574782
2019-09-07	10353.931641	10558.673828	10348.918945	10517.254883	10517.254883	15307366476
2019-09-08	10518.114258	10595.637695	10409.090820	10441.276367	10441.276367	13670567492
2019-09-09	10443.228516	10450.311523	10144.929688	10334.974609	10334.974609	17595943367
2019-09-10	10336.408203	10394.353516	10020.573242	10115.975586	10115.975586	14906809639
2019-09-11	10123.035156	10215.948242	9980.776367	10178.372070	10178.372070	15428063426
2019-09-12	10176.819336	10442.253906	10099.242188	10410.126953	10410.126953	15323563925
2019-09-13	10415.362305	10441.489258	10226.596680	10360.546875	10360.546875	14109864674
2019-09-14	10345.403320	10422.133789	10291.694336	10358.048828	10358.048828	13468713124
2019-09-15	10356.465820	10387.035156	10313.092773	10347.712891	10347.712891	12043433567
2019-09-16	10347.222656	10386.867188	10189.744141	10276.793945	10276.793945	15160167778
2019-09-17	10281.513672	10296.771484	10199.739258	10241.272461	10241.272461	15304603363
2019-09-18	10247.795898	10275.928711	10191.469727	10198.248047	10198.248047	16169268880
2019-09-19	10200.496094	10295.668945	9851.692383	10266.415039	10266.415039	19937691247
2019-09-20	10266.318359	10285.872070	10132.186523	10181.641602	10181.641602	14734189639
2019-09-21	10183.648438	10188.097656	10000.708008	10019.716797	10019.716797	13425266806
2019-09-22	10024.115234	10074.444336	9922.533203	10070.392578	10070.392578	13199651698
2019-09-23	10067.962891	10074.238281	9727.143555	9729.324219	9729.324219	15144925408
2019-09-24	9729.321289	9804.317383	8370.801758	8620.566406	8620.566406	25002886688
2019-09-25	8603.428711	8744.828125	8325.396484	8486.993164	8486.993164	21744728352
2019-09-26	8487.669922	8515.685547	7895.629395	8118.967773	8118.967773	19258205289
2019-09-27	8113.101074	8271.520508	7965.922852	8251.845703	8251.845703	16408941155
2019-09-28	8251.273438	8285.617188	8125.431641	8245.915039	8245.915039	14141152736
2019-09-29	8246.037109	8261.707031	7990.497070	8104.185547	8104.185547	13034629108
2019-09-30	8104.226563	8314.231445	7830.758789	8293.868164	8293.868164	17115474183
2019-10-01	8299.720703	8497.692383	8232.679688	8343.276367	8343.276367	15305343412
2019-10-02	8344.212891	8393.041992	8227.695313	8393.041992	8393.041992	13125712442
2019-10-03	8390.774414	8414.227539	8146.437012	8259.992188	8259.992188	13668823409
2019-10-04	8259.494141	8260.055664	8151.236816	8205.939453	8205.939453	13139456229
2019-10-05	8210.149414	8215.526367	8071.120605	8151.500488	8151.500488	12200497197
2019-10-06	8149.876953	8161.410156	7958.850586	7988.155762	7988.155762	13160830305
2019-10-07	7989.120605	8308.450195	7905.766113	8245.623047	8245.623047	18009742607
2019-10-08	8246.849609	8332.714844	8185.763184	8228.783203	8228.783203	15592264032
2019-10-09	8229.840820	8627.706055	8169.298828	8595.740234	8595.740234	19384942333
2019-10-10	8585.280273	8625.272461	8471.933594	8586.473633	8586.473633	17618660671
2019-10-11	8585.262695	8721.780273	8316.181641	8321.756836	8321.756836	19604381101
2019-10-12	8315.665039	8415.242188	8313.340820	8336.555664	8336.555664	14532641604
2019-10-13	8336.902344	8470.988281	8276.612305	8321.005859	8321.005859	13808286058
2019-10-14	8320.832031	8390.208984	8284.130859	8374.686523	8374.686523	15151387859
2019-10-15	8373.458008	8410.714844	8182.706543	8205.369141	8205.369141	15220412631
2019-10-16	8204.674805	8216.812500	7985.089844	8047.526855	8047.526855	16071646995
2019-10-17	8047.812500	8134.831543	8000.942871	8103.911133	8103.911133	14313052244
2019-10-18	8100.933594	8138.413574	7902.164063	7973.207520	7973.207520	15651592610
2019-10-19	7973.803711	8082.629395	7944.776855	7988.560547	7988.560547	13797825640
2019-10-20	7997.807129	8281.818359	7949.439453	8222.078125	8222.078125	15504249442
2019-10-21	8225.115234	8296.694336	8196.416016	8243.720703	8243.720703	15868748865
2019-10-22	8243.402344	8296.651367	8074.462891	8078.203125	8078.203125	16803377856
2019-10-23	8076.228516	8092.999512	7469.322754	7514.671875	7514.671875	21942878957
2019-10-24	7509.728027	7532.867676	7446.988770	7493.488770	7493.488770	16268708848
2019-10-25	7490.703125	8691.540039	7479.984375	8660.700195	8660.700195	28705065488
2019-10-26	8667.577148	10021.744141	8662.622070	9244.972656	9244.972656	44496255608
2019-10-27	9241.707031	9749.529297	9112.541992	9551.714844	9551.714844	32593129500
2019-10-28	9565.101563	9805.118164	9256.148438	9256.148438	9256.148438	30948255331
2019-10-29	9248.440430	9516.180664	9232.648438	9427.687500	9427.687500	28426779937
2019-10-30	9422.462891	9426.874023	9085.370117	9205.726563	9205.726563	27706531577
2019-10-31	9202.458008	9383.161133	9028.717773	9199.584961	9199.584961	26583653946
2019-11-01	9193.992188	9275.657227	9132.047852	9261.104492	9261.104492	24324691031
2019-11-02	9259.783203	9377.486328	9249.587891	9324.717773	9324.717773	21242676385
2019-11-03	9324.787109	9379.806641	9141.251953	9235.354492	9235.354492	21132220847
2019-11-04	9235.607422	9505.051758	9191.485352	9412.612305	9412.612305	26170255634
2019-11-05	9413.004883	9457.417969	9256.931641	9342.527344	9342.527344	26198609047
2019-11-06	9340.864258	9423.237305	9305.909180	9360.879883	9360.879883	23133895764
2019-11-07	9352.393555	9368.476563	9202.353516	9267.561523	9267.561523	22700383838
2019-11-08	9265.368164	9272.759766	8775.534180	8804.880859	8804.880859	24333037836
2019-11-09	8809.468750	8891.818359	8793.163086	8813.582031	8813.582031	17578630605
2019-11-10	8812.489258	9103.826172	8806.162109	9055.526367	9055.526367	20587919881
2019-11-11	9056.917969	9081.279297	8700.608398	8757.788086	8757.788086	20265510765
2019-11-12	8759.751953	8853.768555	8685.427734	8815.662109	8815.662109	20309769107
2019-11-13	8812.033203	8836.841797	8761.651367	8808.262695	8808.262695	17545755404
2019-11-14	8811.936523	8826.943359	8692.551758	8708.094727	8708.094727	19084739974
2019-11-15	8705.708008	8730.873047	8484.843750	8491.992188	8491.992188	21796856471
2019-11-16	8491.166016	8591.997070	8473.973633	8550.760742	8550.760742	16495389808
2019-11-17	8549.470703	8727.789063	8500.967773	8577.975586	8577.975586	18668638896
2019-11-18	8573.980469	8653.280273	8273.573242	8309.286133	8309.286133	21579470673
2019-11-19	8305.134766	8408.516602	8099.963379	8206.145508	8206.145508	21083613815
2019-11-20	8203.613281	8237.240234	8010.511719	8027.268066	8027.268066	20764300436
2019-11-21	8023.644531	8110.098145	7597.381836	7642.750000	7642.750000	22514243371
2019-11-22	7643.569336	7697.382813	6936.706543	7296.577637	7296.577637	34242315784
2019-11-23	7296.164551	7442.258789	7151.417969	7397.796875	7397.796875	21008924417
2019-11-24	7398.633789	7408.577148	7029.289063	7047.916992	7047.916992	30433517289
2019-11-25	7039.977051	7319.856934	6617.166992	7146.133789	7146.133789	42685231261
2019-11-26	7145.159180	7320.230469	7098.572266	7218.371094	7218.371094	21129505542
2019-11-27	7220.880859	7619.693359	6974.174316	7531.663574	7531.663574	23991412764
2019-11-28	7536.820313	7730.072754	7454.121582	7463.105957	7463.105957	19050116751
2019-11-29	7466.727051	7781.179688	7460.756348	7761.243652	7761.243652	19709695455
2019-11-30	7764.057129	7836.102051	7515.849609	7569.629883	7569.629883	17158194786
2019-12-01	7571.616211	7571.616211	7291.341797	7424.292480	7424.292480	18720708479
2019-12-02	7424.036133	7474.818848	7233.399414	7321.988281	7321.988281	17082040705
2019-12-03	7323.975586	7418.858887	7229.356934	7320.145508	7320.145508	14797485769
2019-12-04	7320.125000	7539.784668	7170.922852	7252.034668	7252.034668	21664240918
2019-12-05	7253.241699	7743.431641	7232.676758	7448.307617	7448.307617	18816085231
2019-12-06	7450.561523	7546.996582	7392.175293	7546.996582	7546.996582	18104466306
2019-12-07	7547.265625	7589.951660	7525.711426	7556.237793	7556.237793	15453520564
2019-12-08	7551.338867	7634.606445	7476.091309	7564.345215	7564.345215	15409908086
2019-12-09	7561.795410	7618.091797	7365.985352	7400.899414	7400.899414	17872021272
2019-12-10	7397.134277	7424.022949	7246.043945	7278.119629	7278.119629	18249031194
2019-12-11	7277.197754	7324.156250	7195.527344	7217.427246	7217.427246	16350490689
2019-12-12	7216.738770	7266.639648	7164.741211	7243.134277	7243.134277	18927080224
2019-12-13	7244.662109	7293.560547	7227.122559	7269.684570	7269.684570	17125736940
2019-12-14	7268.902832	7308.836426	7097.208984	7124.673828	7124.673828	17137029729
2019-12-15	7124.239746	7181.075684	6924.375977	7152.301758	7152.301758	16881129804
2019-12-16	7153.663086	7171.168945	6903.682617	6932.480469	6932.480469	20213265949
2019-12-17	6931.315430	6964.075195	6587.974121	6640.515137	6640.515137	22363804217
2019-12-18	6647.698242	7324.984863	6540.049316	7276.802734	7276.802734	31836522778
2019-12-19	7277.590820	7346.602539	7041.381836	7202.844238	7202.844238	25904604415
2019-12-20	7208.636719	7257.921875	7086.124023	7218.816406	7218.816406	22633815180
2019-12-21	7220.593750	7223.226074	7112.735840	7191.158691	7191.158691	19312552168
2019-12-22	7191.188477	7518.033203	7167.179199	7511.588867	7511.588867	23134537956
2019-12-23	7508.902344	7656.176270	7326.192383	7355.628418	7355.628418	27831788041
2019-12-24	7354.393066	7535.716797	7269.528809	7322.532227	7322.532227	22991622105
2019-12-25	7325.755859	7357.020020	7220.991211	7275.155762	7275.155762	21559505148
2019-12-26	7274.799316	7388.302734	7200.386719	7238.966797	7238.966797	22787010034
2019-12-27	7238.141113	7363.529297	7189.934082	7290.088379	7290.088379	22777360995
2019-12-28	7289.031250	7399.041016	7286.905273	7317.990234	7317.990234	21365673026
2019-12-29	7317.647461	7513.948242	7279.865234	7422.652832	7422.652832	22445257701
2019-12-30	7420.272949	7454.824219	7276.308105	7292.995117	7292.995117	22874131671
2019-12-31	7294.438965	7335.290039	7169.777832	7193.599121	7193.599121	21167946112
2020-01-01	7194.892090	7254.330566	7174.944336	7200.174316	7200.174316	18565664996
2020-01-02	7202.551270	7212.155273	6935.270020	6985.470215	6985.470215	20802083465
2020-01-03	6984.428711	7413.715332	6914.996094	7344.884277	7344.884277	28111481031
2020-01-04	7345.375488	7427.385742	7309.514160	7410.656738	7410.656738	18444271274
2020-01-05	7410.451660	7544.497070	7400.535645	7411.317383	7411.317383	19725074094
2020-01-06	7410.452148	7781.867188	7409.292969	7769.219238	7769.219238	23276261598
2020-01-07	7768.682129	8178.215820	7768.227539	8163.692383	8163.692383	28767291326
2020-01-08	8161.935547	8396.738281	7956.774414	8079.862793	8079.862793	31672559264
2020-01-09	8082.295898	8082.295898	7842.403809	7879.071289	7879.071289	24045990465
2020-01-10	7878.307617	8166.554199	7726.774902	8166.554199	8166.554199	28714583843
2020-01-11	8162.190918	8218.359375	8029.642090	8037.537598	8037.537598	25521165085
2020-01-12	8033.261719	8200.063477	8009.059082	8192.494141	8192.494141	22903438381
2020-01-13	8189.771973	8197.788086	8079.700684	8144.194336	8144.194336	22482910687
2020-01-14	8140.933105	8879.511719	8140.933105	8827.764648	8827.764648	44841784107
2020-01-15	8825.343750	8890.117188	8657.187500	8807.010742	8807.010742	40102834649
2020-01-16	8812.481445	8846.460938	8612.095703	8723.786133	8723.786133	31313981930
2020-01-17	8725.209961	8958.122070	8677.316406	8929.038086	8929.038086	36372139320
2020-01-18	8927.211914	9012.198242	8827.332031	8942.808594	8942.808594	32337772626
2020-01-19	8941.445313	9164.362305	8620.080078	8706.245117	8706.245117	34217320471
2020-01-20	8704.631836	8745.590820	8560.473633	8657.642578	8657.642578	26422375678
2020-01-21	8658.991211	8755.706055	8544.520508	8745.894531	8745.894531	24097418512
2020-01-22	8744.210938	8792.994141	8636.747070	8680.875977	8680.875977	22600204050
2020-01-23	8680.650391	8687.747070	8333.637695	8406.515625	8406.515625	25770680778
2020-01-24	8405.567383	8514.666992	8266.840820	8445.434570	8445.434570	24397913025
2020-01-25	8440.119141	8458.453125	8296.218750	8367.847656	8367.847656	19647331548
2020-01-26	8364.410156	8602.401367	8325.498047	8596.830078	8596.830078	22177678795
2020-01-27	8597.308594	8977.726563	8597.308594	8909.819336	8909.819336	28647338393
2020-01-28	8912.524414	9358.589844	8908.447266	9358.589844	9358.589844	34398744402
2020-01-29	9357.470703	9406.431641	9269.467773	9316.629883	9316.629883	30682598115
2020-01-30	9316.016602	9553.125977	9230.897461	9508.993164	9508.993164	32378792850
2020-01-31	9508.313477	9521.706055	9230.776367	9350.529297	9350.529297	29432489719
2020-02-01	9346.357422	9439.323242	9313.239258	9392.875000	9392.875000	25922656496
2020-02-02	9389.820313	9468.797852	9217.824219	9344.365234	9344.365234	30835736946
2020-02-03	9344.683594	9540.372070	9248.633789	9293.521484	9293.521484	30934096508
2020-02-04	9292.841797	9331.265625	9112.811523	9180.962891	9180.962891	29893183716
2020-02-05	9183.416016	9701.299805	9163.704102	9613.423828	9613.423828	35222060874
2020-02-06	9617.821289	9824.619141	9539.818359	9729.801758	9729.801758	37628823715
2020-02-07	9726.002930	9834.716797	9726.002930	9795.943359	9795.943359	34522718159
2020-02-08	9793.070313	9876.749023	9678.910156	9865.119141	9865.119141	35172043761
2020-02-09	9863.894531	10129.435547	9850.392578	10116.673828	10116.673828	35807884663
2020-02-10	10115.559570	10165.765625	9784.563477	9856.611328	9856.611328	39386548074
2020-02-11	9855.891602	10210.052734	9729.334961	10208.236328	10208.236328	37648059388
2020-02-12	10202.387695	10393.611328	10202.387695	10326.054688	10326.054688	43444303830
2020-02-13	10323.960938	10457.626953	10116.161133	10214.379883	10214.379883	49356071372
2020-02-14	10211.550781	10321.996094	10125.534180	10312.116211	10312.116211	43338264161
2020-02-15	10313.856445	10341.555664	9874.427734	9889.424805	9889.424805	43865054831
2020-02-16	9889.179688	10053.968750	9722.386719	9934.433594	9934.433594	43374780305
2020-02-17	9936.560547	9938.815430	9507.637695	9690.142578	9690.142578	45998298412
2020-02-18	9691.230469	10161.935547	9632.382813	10141.996094	10141.996094	47271023953
2020-02-19	10143.798828	10191.675781	9611.223633	9633.386719	9633.386719	46992019709
2020-02-20	9629.325195	9643.216797	9507.900391	9608.475586	9608.475586	44925260236
2020-02-21	9611.782227	9723.014648	9589.743164	9686.441406	9686.441406	40930547512
2020-02-22	9687.707031	9698.231445	9600.728516	9663.181641	9663.181641	35838025154
2020-02-23	9663.318359	9937.404297	9657.791016	9924.515625	9924.515625	41185185761
2020-02-24	9921.583008	9951.746094	9537.042969	9650.174805	9650.174805	45080496648
2020-02-25	9651.312500	9652.737305	9305.021484	9341.705078	9341.705078	42515259129
2020-02-26	9338.290039	9354.778320	8704.426758	8820.522461	8820.522461	50420050761
2020-02-27	8825.093750	8932.892578	8577.199219	8784.494141	8784.494141	45470195695
2020-02-28	8788.728516	8890.456055	8492.932617	8672.455078	8672.455078	44605450442
2020-02-29	8671.212891	8775.631836	8599.508789	8599.508789	8599.508789	35792392544
2020-03-01	8599.758789	8726.796875	8471.212891	8562.454102	8562.454102	35349164300
2020-03-02	8563.264648	8921.308594	8532.630859	8869.669922	8869.669922	42857674408
2020-03-03	8865.387695	8901.598633	8704.990234	8787.786133	8787.786133	42386715820
2020-03-04	8788.541992	8843.366211	8712.431641	8755.246094	8755.246094	34746706368
2020-03-05	8760.285156	9142.054688	8757.253906	9078.762695	9078.762695	39698054597
2020-03-06	9078.308594	9167.695313	9032.079102	9122.545898	9122.545898	40826885650
2020-03-07	9121.600586	9163.220703	8890.744141	8909.954102	8909.954102	36216930369
2020-03-08	8908.206055	8914.343750	8105.252930	8108.116211	8108.116211	39973102120
2020-03-09	8111.146484	8177.793457	7690.098145	7923.644531	7923.644531	46936995808
2020-03-10	7922.146973	8136.945313	7814.763184	7909.729492	7909.729492	42213940993
2020-03-11	7910.089844	7950.814453	7642.812500	7911.430176	7911.430176	38682762604
2020-03-12	7921.321289	7925.075195	6139.798828	6143.610840	6143.610840	41809608704
