# Supplementary material for: Forecasting Bitcoin closing price series using linear regression and neural networks models
Source: PeerJ Comput Sci. 2020 Jul 6;6:e279. doi: 10.7717/peerj-cs.279 (PMC7924725; doi:10.7717/peerj-cs.279)
Supplement: Supplemental Information 1 — The project aims to forecast both cryptocurrency and traditional stock market price series using different approaches, such as linear regression models and neural networks. [file peerj-cs-06-279-s001.zip › fbp-master/data/ETH.csv]

Date	Open	High	Low	Close	Adj Close	Volume
2015-11-15	0.891217	0.921516	0.874957	0.906368	0.906368	411848
2015-11-16	0.906166	0.944732	0.891971	0.928962	0.928962	620945
2015-11-17	0.924948	1.032950	0.905794	1.007980	1.007980	1145440
2015-11-18	0.993214	1.011570	0.940516	0.993319	0.993319	681104
2015-11-19	0.988713	1.007970	0.937498	0.955532	0.955532	443528
2015-11-20	0.955735	0.955735	0.898576	0.924920	0.924920	614335
2015-11-21	0.928758	0.978743	0.920940	0.976140	0.976140	455976
2015-11-22	0.979765	0.984132	0.958982	0.968018	0.968018	372173
2015-11-23	0.967493	0.969057	0.933870	0.946969	0.946969	441875
2015-11-24	0.946442	0.948055	0.895931	0.900191	0.900191	524195
2015-11-25	0.893827	0.899493	0.851106	0.863537	0.863537	622991
2015-11-26	0.863273	0.903643	0.804360	0.884183	0.884183	947473
2015-11-27	0.882100	0.900051	0.860695	0.867951	0.867951	403813
2015-11-28	0.868102	0.929293	0.862122	0.915703	0.915703	462464
2015-11-29	0.914144	0.914153	0.860533	0.878614	0.878614	448358
2015-11-30	0.879951	0.895054	0.847696	0.873119	0.873119	784439
2015-12-01	0.878316	0.886736	0.853937	0.874800	0.874800	652857
2015-12-02	0.873171	0.878017	0.818924	0.821210	0.821210	506307
2015-12-03	0.818546	0.837664	0.785086	0.812143	0.812143	539969
2015-12-04	0.812082	0.859575	0.802373	0.840041	0.840041	241278
2015-12-05	0.841195	0.872821	0.824444	0.862438	0.862438	232743
2015-12-06	0.866417	0.882436	0.833115	0.835500	0.835500	443608
2015-12-07	0.836322	0.850791	0.787650	0.811264	0.811264	520409
2015-12-08	0.806024	0.823645	0.782328	0.822118	0.822118	445903
2015-12-09	0.824454	0.824454	0.770488	0.792167	0.792167	624221
2015-12-10	0.795590	0.861590	0.787291	0.840396	0.840396	369589
2015-12-11	0.839995	0.929762	0.819789	0.929762	0.929762	801072
2015-12-12	0.931196	1.045370	0.928546	0.976973	0.976973	1376280
2015-12-13	0.971538	0.989394	0.937438	0.952884	0.952884	273614
2015-12-14	0.956620	1.013100	0.950178	0.993022	0.993022	563436
2015-12-15	0.990589	1.028840	0.982240	1.014150	1.014150	578618
2015-12-16	1.017110	1.018030	0.974927	0.991182	0.991182	320767
2015-12-17	0.993043	0.997611	0.911807	0.940701	0.940701	640765
2015-12-18	0.938327	0.939493	0.908081	0.920127	0.920127	300787
2015-12-19	0.921524	0.925874	0.888916	0.908072	0.908072	343535
2015-12-20	0.908240	0.943185	0.899441	0.903885	0.903885	472164
2015-12-21	0.906065	0.917390	0.891182	0.900771	0.900771	549113
2015-12-22	0.894973	0.909526	0.862059	0.864202	0.864202	454249
2015-12-23	0.861782	0.882940	0.856065	0.858077	0.858077	334993
2015-12-24	0.859433	0.882818	0.847600	0.863262	0.863262	354646
2015-12-25	0.861993	0.882556	0.861993	0.870363	0.870363	187114
2015-12-26	0.870766	0.897453	0.838314	0.854603	0.854603	425282
2015-12-27	0.853166	0.861538	0.841151	0.856365	0.856365	164565
2015-12-28	0.856356	0.872394	0.832932	0.845005	0.845005	235134
2015-12-29	0.843835	0.873054	0.833232	0.873054	0.873054	215742
2015-12-30	0.874258	0.941099	0.866647	0.911958	0.911958	604078
2015-12-31	0.912098	0.975414	0.910277	0.933542	0.933542	663994
2016-01-01	0.933712	0.954822	0.931442	0.948024	0.948024	206062
2016-01-02	0.947401	0.969637	0.936560	0.937124	0.937124	255504
2016-01-03	0.938430	0.991362	0.934313	0.971905	0.971905	407632
2016-01-04	0.972045	0.976438	0.929835	0.954480	0.954480	346245
2016-01-05	0.953147	0.970597	0.946543	0.950176	0.950176	219833
2016-01-06	0.950028	0.960659	0.935708	0.950860	0.950860	308791
2016-01-07	0.955801	0.974623	0.935830	0.942005	0.942005	647462
2016-01-08	0.942752	0.991825	0.939715	0.986789	0.986789	545600
2016-01-09	0.985501	0.992345	0.973600	0.986833	0.986833	226281
2016-01-10	0.985557	1.001030	0.975099	0.999231	0.999231	390888
2016-01-11	0.999216	1.069910	0.999216	1.061600	1.061600	1011920
2016-01-12	1.066100	1.282830	1.050090	1.141000	1.141000	2898760
2016-01-13	1.135470	1.152180	1.077030	1.125200	1.125200	1005910
2016-01-14	1.122100	1.189590	1.103190	1.189590	1.189590	751961
2016-01-15	1.184440	1.319380	1.142930	1.208010	1.208010	3910550
2016-01-16	1.220460	1.308160	1.168010	1.220290	1.220290	2462630
2016-01-17	1.221470	1.328830	1.207770	1.327470	1.327470	1171150
2016-01-18	1.332310	1.542900	1.322220	1.426340	1.426340	4278930
2016-01-19	1.422610	1.464690	1.305010	1.371390	1.371390	2446740
2016-01-20	1.363180	1.619240	1.353710	1.531820	1.531820	2933220
2016-01-21	1.532700	1.585490	1.486690	1.553570	1.553570	1614960
2016-01-22	1.547030	1.581460	1.465880	1.501270	1.501270	1567240
2016-01-23	1.504120	2.030120	1.496050	1.972670	1.972670	7370980
2016-01-24	1.900540	2.298420	1.900540	2.141200	2.141200	9669770
2016-01-25	2.147640	2.662580	2.056140	2.499270	2.499270	10739300
2016-01-26	2.532740	2.836990	1.994770	2.276370	2.276370	13939200
2016-01-27	2.247440	2.594940	2.188650	2.388550	2.388550	6961080
2016-01-28	2.406450	2.684670	2.342030	2.526490	2.526490	4903850
2016-01-29	2.542980	2.606770	2.303900	2.494960	2.494960	6662340
2016-01-30	2.507720	2.611810	2.398920	2.445060	2.445060	3725080
2016-01-31	2.443150	2.530970	2.186350	2.306040	2.306040	5847500
2016-02-01	2.319690	2.319690	2.116310	2.211690	2.211690	3994100
2016-02-02	2.215190	2.448980	2.157200	2.439640	2.439640	3451270
2016-02-03	2.431930	2.540170	2.341620	2.528690	2.528690	3987750
2016-02-04	2.529030	2.629540	2.436460	2.578040	2.578040	3552320
2016-02-05	2.570350	2.606180	2.470920	2.538990	2.538990	2636700
2016-02-06	2.533820	2.561150	2.472010	2.534460	2.534460	1921240
2016-02-07	2.536410	3.058190	2.536380	2.964340	2.964340	7007060
2016-02-08	2.973000	3.274280	2.875370	3.179790	3.179790	9725690
2016-02-09	3.174990	4.044640	3.168750	4.044640	4.044640	17954000
2016-02-10	4.000550	4.861440	3.783100	4.436260	4.436260	28640400
2016-02-11	4.496820	6.292230	4.338300	6.013100	6.013100	26408200
2016-02-12	5.946150	6.582750	5.070760	5.546980	5.546980	23360800
2016-02-13	5.685050	5.719540	4.190000	5.385320	5.385320	24218800
2016-02-14	5.404330	5.465060	4.445710	5.239730	5.239730	11226500
2016-02-15	5.330530	5.886990	5.018560	5.288350	5.288350	13934200
2016-02-16	5.328320	5.474860	4.033840	4.315290	4.315290	15889100
2016-02-17	4.289170	4.767070	3.497370	3.757240	3.757240	15451000
2016-02-18	3.774700	4.770570	3.420880	4.399130	4.399130	17054000
2016-02-19	4.384790	4.793220	4.274690	4.737890	4.737890	7666320
2016-02-20	4.682200	4.754060	4.127070	4.341330	4.341330	8631090
2016-02-21	4.360550	4.711510	4.227610	4.653620	4.653620	6413550
2016-02-22	4.664950	5.645710	4.635250	5.616500	5.616500	15056200
2016-02-23	5.684930	5.947640	5.387820	5.586210	5.586210	13380600
2016-02-24	5.604050	6.236470	5.509250	6.236470	6.236470	11426500
2016-02-25	6.186710	6.647410	5.551240	6.104800	6.104800	21471800
2016-02-26	6.037830	6.268750	5.739050	5.921670	5.921670	9526860
2016-02-27	5.963080	6.526920	5.920520	6.425860	6.425860	8903210
2016-02-28	6.405510	6.619340	6.238370	6.468350	6.468350	9851660
2016-02-29	6.455650	6.614510	6.054290	6.336990	6.336990	7648020
2016-03-01	6.319310	7.908640	6.308850	7.653690	7.653690	23098100
2016-03-02	7.633030	8.753460	7.371300	8.465390	8.465390	29130200
2016-03-03	8.442290	10.097400	8.332030	9.294150	9.294150	40314900
2016-03-04	9.240560	10.406000	8.479420	10.406000	10.406000	35520100
2016-03-05	10.370300	12.274000	9.972900	11.003700	11.003700	56439600
2016-03-06	11.204000	11.836000	9.993610	11.382900	11.382900	39112000
2016-03-07	11.428800	11.651900	9.309490	9.552630	9.552630	34085100
2016-03-08	9.582140	10.166400	8.815770	9.847210	9.847210	25524300
2016-03-09	9.792420	12.054700	9.670990	11.898000	11.898000	27540500
2016-03-10	11.881500	12.239300	10.991100	11.305000	11.305000	26851500
2016-03-11	11.221600	11.599900	10.393700	11.082800	11.082800	21002700
2016-03-12	11.130700	13.533300	11.087700	13.533300	13.533300	48957300
2016-03-13	13.510200	15.257100	13.467400	14.475000	14.475000	43915100
2016-03-14	14.512200	15.013000	11.582100	12.452600	12.452600	58385100
2016-03-15	13.001700	13.197800	12.046800	13.010000	13.010000	28404500
2016-03-16	13.021600	13.730700	12.495400	12.520900	12.520900	24335500
2016-03-17	12.558700	12.643500	10.442600	11.081500	11.081500	41650600
2016-03-18	11.109100	11.178800	8.524520	10.998100	10.998100	53956800
2016-03-19	11.203700	11.203700	9.776630	10.530700	10.530700	26735700
2016-03-20	10.516300	10.903800	9.570400	10.319800	10.319800	17651100
2016-03-21	10.303700	12.014900	10.161600	11.864100	11.864100	28572600
2016-03-22	11.879200	12.025200	11.177000	11.274800	11.274800	19730300
2016-03-23	11.327900	12.432600	11.237100	12.416700	12.416700	19353200
2016-03-24	12.442200	12.501600	10.803500	11.235000	11.235000	26081800
2016-03-25	11.260300	11.372900	10.527200	10.743200	10.743200	13782000
2016-03-26	10.767900	11.180800	10.589200	10.974000	10.974000	9425480
2016-03-27	10.986100	11.054200	10.112100	10.419200	10.419200	16744800
2016-03-28	10.431400	11.861300	10.407500	11.665600	11.665600	23188300
2016-03-29	11.752700	11.913600	11.349800	11.656400	11.656400	17684200
2016-03-30	11.605300	12.178500	11.469200	11.952900	11.952900	19351200
2016-03-31	11.919800	12.011900	11.315700	11.403500	11.403500	14966700
2016-04-01	11.400600	11.850400	11.400600	11.663600	11.663600	11373100
2016-04-02	11.630600	11.688800	11.398800	11.598900	11.598900	8682620
2016-04-03	11.628300	11.706400	11.508700	11.618300	11.618300	5580550
2016-04-04	11.615800	11.615800	11.016300	11.157300	11.157300	9599070
2016-04-05	11.212500	11.212500	10.134700	10.438100	10.438100	20557300
2016-04-06	10.449800	10.970000	10.277300	10.685400	10.685400	16997100
2016-04-07	10.695200	10.809700	9.953630	10.069700	10.069700	13464500
2016-04-08	10.077400	10.387500	9.655580	9.719590	9.719590	14660600
2016-04-09	9.694230	10.088900	9.068140	9.150620	9.150620	16194800
2016-04-10	9.149850	9.224720	7.455640	8.936340	8.936340	42613400
2016-04-11	8.942780	8.946640	8.003180	8.643790	8.643790	15138100
2016-04-12	8.639470	8.639470	7.154160	7.442310	7.442310	23190100
2016-04-13	7.441360	8.719770	7.069220	8.044420	8.044420	31403300
2016-04-14	8.075170	8.757040	8.021520	8.387240	8.387240	13590700
2016-04-15	8.386060	8.616200	8.097330	8.242780	8.242780	12179000
2016-04-16	8.235880	8.649760	8.114440	8.609500	8.609500	9888460
2016-04-17	8.623190	9.702000	8.560780	9.309100	9.309100	24619600
2016-04-18	9.332730	9.506660	8.496870	9.036000	9.036000	21084100
2016-04-19	9.075330	9.306240	8.595460	8.714880	8.714880	12899100
2016-04-20	8.688190	8.825390	8.313760	8.465790	8.465790	15634700
2016-04-21	8.453460	8.721830	7.962220	8.102170	8.102170	13355400
2016-04-22	8.149920	8.272320	7.668480	7.821260	7.821260	13309300
2016-04-23	7.791830	8.552930	7.737740	8.294790	8.294790	14565200
2016-04-24	8.293430	8.473970	7.959810	8.001350	8.001350	10786400
2016-04-25	8.007770	8.094600	7.236510	7.554340	7.554340	18239900
2016-04-26	7.526550	7.551820	7.058980	7.397040	7.397040	17667300
2016-04-27	7.388390	7.967740	7.319690	7.759970	7.759970	19254500
2016-04-28	7.740690	7.913070	7.166400	7.172530	7.172530	11576000
2016-04-29	7.207030	7.730960	7.171890	7.457290	7.457290	8762080
2016-04-30	7.453910	9.366500	7.453910	8.813980	8.813980	36573300
2016-05-01	8.775080	9.011780	8.432360	8.846500	8.846500	16713800
2016-05-02	8.894240	10.321500	8.850720	10.163200	10.163200	41019200
2016-05-03	10.165100	10.165100	9.279800	9.311270	9.311270	21463900
2016-05-04	9.382870	10.034100	9.267520	9.413770	9.413770	17622400
2016-05-05	9.396730	10.046000	9.292120	9.826100	9.826100	18296200
2016-05-06	9.809610	9.952190	9.037010	9.346640	9.346640	21510600
2016-05-07	9.315650	9.475790	9.212100	9.370510	9.370510	10806500
2016-05-08	9.372900	9.597500	8.926860	9.482930	9.482930	15031000
2016-05-09	9.494040	9.641160	9.203700	9.297730	9.297730	13085300
2016-05-10	9.282650	9.479020	9.261360	9.361520	9.361520	9321790
2016-05-11	9.431430	10.011900	9.389260	9.996280	9.996280	15267500
2016-05-12	9.995110	10.506300	9.856410	10.057800	10.057800	24137700
2016-05-13	10.062300	11.052800	10.018400	10.506600	10.506600	31276900
2016-05-14	10.505100	10.615000	9.807920	10.239700	10.239700	18808000
2016-05-15	10.238600	10.444500	9.926420	9.962350	9.962350	9218400
2016-05-16	9.968700	11.440300	9.968700	11.171300	11.171300	29079900
2016-05-17	11.193200	12.487000	11.152600	12.198800	12.198800	37198700
2016-05-18	12.179300	14.259000	12.179300	13.558600	13.558600	65389900
2016-05-19	13.542800	14.872800	13.337600	14.769700	14.769700	53757500
2016-05-20	14.853200	15.048200	13.384200	13.635600	13.635600	50544100
2016-05-21	13.689700	14.051200	13.119000	14.015000	14.015000	24648400
2016-05-22	14.040500	14.346400	13.765800	14.286100	14.286100	17938900
2016-05-23	14.279800	14.492400	13.192200	13.461500	13.461500	23842800
2016-05-24	13.305400	13.774300	12.014100	12.732300	12.732300	41560600
2016-05-25	12.793200	12.898400	11.766600	12.526000	12.526000	27444700
2016-05-26	12.516100	12.986600	12.059200	12.430400	12.430400	20764000
2016-05-27	12.389400	12.389400	10.502700	11.295800	11.295800	57496400
2016-05-28	11.333200	12.363300	10.373400	11.892900	11.892900	47274800
2016-05-29	12.112200	12.690800	11.776800	12.350400	12.350400	28598400
2016-05-30	12.325300	12.880600	12.265800	12.725300	12.725300	14733800
2016-05-31	12.743500	14.267300	12.642200	14.077300	14.077300	42433400
2016-06-01	14.109800	14.315500	13.438900	14.001500	14.001500	22471300
2016-06-02	13.991700	14.048400	13.629200	13.738000	13.738000	10477200
2016-06-03	13.742900	13.873800	13.254300	13.846700	13.846700	22981500
2016-06-04	13.864300	13.945400	13.421800	13.740400	13.740400	15792400
2016-06-05	13.762500	14.072200	13.567800	13.975000	13.975000	11088400
2016-06-06	14.000700	14.058500	13.734900	13.934100	13.934100	8720400
2016-06-07	13.945300	14.512000	13.814600	14.512000	14.512000	21421600
2016-06-08	14.507900	14.779600	14.275200	14.417700	14.417700	16941800
2016-06-09	14.430600	14.567200	14.340200	14.398600	14.398600	8256830
2016-06-10	14.375900	14.431800	13.820700	13.908600	13.908600	11312900
2016-06-11	13.909100	14.191600	13.720300	14.191600	14.191600	12176500
2016-06-12	14.186400	15.900000	14.186400	15.743700	15.743700	38210300
2016-06-13	15.772300	17.644199	15.719600	17.602699	17.602699	38023400
2016-06-14	17.612801	19.273500	17.298599	18.893200	18.893200	64412200
2016-06-15	18.905300	18.905300	17.709499	18.354300	18.354300	19393400
2016-06-16	18.362801	20.829700	18.362801	20.588600	20.588600	38531000
2016-06-17	20.650900	21.522699	13.567600	15.376800	15.376800	199408000
2016-06-18	15.378600	15.378600	9.963640	11.330700	11.330700	133937000
2016-06-19	11.167300	13.182100	10.635600	12.234200	12.234200	69783600
2016-06-20	12.236900	12.448300	10.524700	11.839500	11.839500	58143600
2016-06-21	11.819800	13.420400	11.291800	13.306700	13.306700	69245600
2016-06-22	13.199700	15.785600	13.095100	13.095100	13.095100	96994096
2016-06-23	13.215600	13.791100	12.564000	13.676200	13.676200	30806400
2016-06-24	13.682100	14.567300	13.219400	14.332100	14.332100	33332900
2016-06-25	14.302800	14.581900	14.017000	14.283000	14.283000	15383100
2016-06-26	14.261100	14.373900	13.656500	13.850200	13.850200	14747600
2016-06-27	13.808200	14.121100	13.749300	13.883900	13.883900	10994700
2016-06-28	13.927600	13.981500	11.718000	12.175600	12.175600	43436600
2016-06-29	12.174200	13.038000	11.685400	12.611200	12.611200	26982800
2016-06-30	12.602900	12.741900	12.253600	12.461500	12.461500	15801300
2016-07-01	12.438100	12.491300	11.733500	12.199500	12.199500	17236500
2016-07-02	12.216000	12.220900	11.950200	12.128400	12.128400	8987070
2016-07-03	12.120800	12.145200	11.589100	11.720200	11.720200	10588700
2016-07-04	11.696100	11.880200	11.389500	11.471000	11.471000	12943500
2016-07-05	11.457400	11.517800	9.576260	10.611400	10.611400	45526900
2016-07-06	10.575800	11.105600	10.280800	10.528900	10.528900	18137300
2016-07-07	10.535900	10.565800	9.803210	10.109400	10.109400	15407200
2016-07-08	10.115300	11.524800	9.961260	11.394600	11.394600	20039800
2016-07-09	11.417700	11.456700	10.729500	10.965500	10.965500	17254800
2016-07-10	10.960400	11.013700	10.782200	10.947600	10.947600	5479240
2016-07-11	10.941100	11.009300	10.260200	10.459000	10.459000	13098000
2016-07-12	10.447000	10.762000	10.425800	10.516100	10.516100	11127700
2016-07-13	10.506600	10.589500	10.403900	10.500500	10.500500	6715660
2016-07-14	10.596900	11.681900	10.596900	11.513200	11.513200	23621900
2016-07-15	11.499100	12.431300	11.490000	11.951600	11.951600	26838900
2016-07-16	11.919400	11.935900	11.592400	11.652800	11.652800	10445700
2016-07-17	11.623500	11.670300	11.007400	11.158700	11.158700	17921600
2016-07-18	11.173000	11.610100	10.948300	11.034400	11.034400	15931900
2016-07-19	11.046600	12.013900	11.010300	11.619100	11.619100	21730000
2016-07-20	11.590200	12.991400	11.566900	12.450600	12.450600	60226100
2016-07-21	12.460100	12.710300	11.993700	12.650700	12.650700	24636900
2016-07-22	12.657500	14.813400	12.539900	14.661900	14.661900	74779504
2016-07-23	14.665500	14.898900	14.049700	14.299700	14.299700	32489700
2016-07-24	14.295800	14.437400	12.316100	12.749500	12.749500	77750800
2016-07-25	12.743400	13.857000	12.683800	13.836100	13.836100	36673800
2016-07-26	13.816100	13.851100	11.727200	11.989500	11.989500	94428800
2016-07-27	12.050500	13.311900	11.835700	12.972800	12.972800	58278800
2016-07-28	12.979100	12.988200	12.492700	12.843600	12.843600	24603900
2016-07-29	12.836400	12.870600	12.554200	12.794600	12.794600	14082300
2016-07-30	12.797400	12.801300	12.461000	12.461000	12.461000	9047810
2016-07-31	12.439700	12.509800	11.547200	11.875900	11.875900	25441400
2016-08-01	11.894800	12.013700	10.941600	10.941600	10.941600	23999500
2016-08-02	10.948500	11.137200	8.200980	8.787280	8.787280	88803296
2016-08-03	8.876800	10.418000	8.876800	10.293900	10.293900	53979400
2016-08-04	10.311000	11.291200	10.156400	11.042800	11.042800	38151400
2016-08-05	11.019000	11.176400	10.763200	10.925400	10.925400	15487900
2016-08-06	10.916700	10.937600	10.285800	10.881100	10.881100	16712600
2016-08-07	10.859200	11.089600	10.780000	10.911600	10.911600	16551000
2016-08-08	10.913500	11.328800	10.859000	11.245400	11.245400	14956700
2016-08-09	11.274600	12.454600	11.200000	12.244300	12.244300	36656600
2016-08-10	12.229800	12.457800	11.982500	12.143200	12.143200	28096300
2016-08-11	12.138200	12.272400	11.633800	11.690900	11.690900	17505000
2016-08-12	11.688900	12.041600	11.635100	11.778500	11.778500	13690100
2016-08-13	11.770400	11.791100	11.511800	11.571300	11.571300	7539490
2016-08-14	11.583300	11.694600	11.099100	11.194800	11.194800	8680160
2016-08-15	11.201700	11.310800	11.000100	11.218400	11.218400	7500840
2016-08-16	11.228700	11.237300	11.002800	11.139700	11.139700	7051510
2016-08-17	11.133200	11.154800	10.748600	10.752800	10.752800	8833760
2016-08-18	10.747500	11.009100	10.744800	10.756100	10.756100	6935800
2016-08-19	10.746300	10.801100	10.727900	10.748700	10.748700	5390850
2016-08-20	10.750100	11.300700	10.749100	11.247400	11.247400	7443540
2016-08-21	11.253300	11.253800	10.993900	11.179200	11.179200	4355660
2016-08-22	11.185100	11.340800	11.075000	11.120900	11.120900	6588920
2016-08-23	11.137000	11.230000	10.898000	11.030600	11.030600	6489380
2016-08-24	11.024300	11.154600	11.009500	11.036000	11.036000	4423420
2016-08-25	11.031300	11.385100	11.016800	11.357400	11.357400	8552380
2016-08-26	11.352400	11.445400	11.211300	11.295400	11.295400	5857850
2016-08-27	11.294000	11.294000	11.139500	11.148200	11.148200	15108400
2016-08-28	11.147000	11.147000	10.920000	10.929300	10.929300	5303040
2016-08-29	10.915100	11.146200	10.789800	10.983800	10.983800	8130540
2016-08-30	10.992100	11.303600	10.958800	11.228900	11.228900	7221260
2016-08-31	11.238600	11.680200	11.183900	11.672400	11.672400	11073700
2016-09-01	11.670500	12.581500	11.648500	11.994900	11.994900	24051500
2016-09-02	11.964200	12.313300	11.882400	12.113000	12.113000	9368300
2016-09-03	12.112900	12.363600	11.347200	11.758700	11.758700	13358800
2016-09-04	11.754100	11.793600	11.473900	11.679900	11.679900	7220550
2016-09-05	11.680500	11.806600	11.594000	11.717000	11.717000	5724100
2016-09-06	11.725400	11.728400	11.472800	11.689100	11.689100	6346330
2016-09-07	11.694500	11.726300	11.515000	11.547900	11.547900	6115050
2016-09-08	11.545800	11.701400	11.252400	11.345900	11.345900	11535000
2016-09-09	11.412500	11.680000	11.386900	11.652800	11.652800	6109200
2016-09-10	11.662300	12.215100	11.543700	12.168500	12.168500	7220300
2016-09-11	12.207900	12.207900	11.589700	11.638400	11.638400	8791180
2016-09-12	11.643000	11.947000	11.613600	11.893700	11.893700	7478080
2016-09-13	11.888700	12.085600	11.880800	11.918700	11.918700	11704300
2016-09-14	11.904600	11.997200	11.855900	11.923200	11.923200	5694820
2016-09-15	11.943100	12.135400	11.922700	11.937000	11.937000	7309090
2016-09-16	11.959600	12.748600	11.902900	12.555800	12.555800	17421500
2016-09-17	12.558200	12.763000	12.442400	12.698600	12.698600	7446610
2016-09-18	12.686400	12.987300	12.155500	12.431200	12.431200	22433300
2016-09-19	12.436000	13.189000	12.417500	13.189000	13.189000	13838800
2016-09-20	13.213900	14.430300	13.119800	14.430300	14.430300	31929100
2016-09-21	14.434100	14.434100	13.170200	13.768500	13.768500	28645000
2016-09-22	13.665000	13.665000	12.478600	13.247600	13.247600	27382800
2016-09-23	13.208000	13.446900	13.101600	13.331300	13.331300	9166430
2016-09-24	13.322300	13.343000	12.681700	12.877900	12.877900	9824880
2016-09-25	12.852500	13.107500	12.797500	13.100900	13.100900	5283440
2016-09-26	13.169600	13.169600	12.740200	12.823100	12.823100	7213070
2016-09-27	12.863900	13.211400	12.855900	13.098300	13.098300	6831070
2016-09-28	13.107400	13.483800	13.081300	13.274800	13.274800	10239000
2016-09-29	13.276800	13.336100	13.073400	13.073400	13.073400	5990630
2016-09-30	13.076000	13.342700	13.024500	13.224800	13.224800	5950840
2016-10-01	13.203200	13.309100	13.045600	13.172700	13.172700	6331160
2016-10-02	13.180200	13.295900	13.143100	13.199700	13.199700	4079660
2016-10-03	13.203000	13.485200	13.187200	13.452400	13.452400	7458320
2016-10-04	13.450500	13.531000	13.211500	13.277000	13.277000	8348280
2016-10-05	13.283400	13.346700	13.035700	13.035700	13.035700	9881370
2016-10-06	13.026300	13.143600	12.686800	12.854300	12.854300	12044800
2016-10-07	12.851600	12.990200	12.534700	12.667100	12.667100	8933050
2016-10-08	12.674000	12.686900	12.045500	12.219100	12.219100	11611200
2016-10-09	12.215600	12.357100	11.979500	12.053700	12.053700	7208480
2016-10-10	12.060700	12.062200	11.624000	11.755500	11.755500	10809200
2016-10-11	11.762400	12.160900	11.751300	11.785700	11.785700	11727700
2016-10-12	11.784600	12.072000	11.707200	11.933500	11.933500	9694640
2016-10-13	11.909200	12.131200	11.783700	11.963000	11.963000	8665190
2016-10-14	11.989100	12.074000	11.895900	11.938200	11.938200	4333510
2016-10-15	11.936100	11.996200	11.776800	11.983400	11.983400	4991840
2016-10-16	11.981700	12.009700	11.933200	11.951600	11.951600	3617280
2016-10-17	11.955600	12.033900	11.861300	12.005000	12.005000	5724440
2016-10-18	11.995900	12.927800	11.995900	12.588500	12.588500	18864200
2016-10-19	12.592600	12.619100	11.908500	12.022600	12.022600	10576200
2016-10-20	12.046300	12.288800	11.997200	12.099000	12.099000	8170760
2016-10-21	12.129700	12.205400	12.023400	12.175400	12.175400	5676920
2016-10-22	12.180400	12.190200	11.954100	12.071500	12.071500	7583820
2016-10-23	12.130400	12.143100	11.939200	12.036000	12.036000	5774660
2016-10-24	12.037200	12.100700	11.909100	11.969000	11.969000	5739690
2016-10-25	11.967600	11.993400	11.147500	11.414000	11.414000	19316000
2016-10-26	11.384100	11.662500	11.384100	11.532000	11.532000	10221800
2016-10-27	11.531200	11.606500	11.263500	11.499700	11.499700	13255400
2016-10-28	11.474900	11.578400	10.953900	11.085100	11.085100	13971500
2016-10-29	11.100300	11.198500	9.563270	10.444600	10.444600	27070400
2016-10-30	10.428200	11.453700	10.294900	11.182800	11.182800	16694900
2016-10-31	11.229600	11.498500	10.935200	10.998200	10.998200	13393900
2016-11-01	10.957800	11.179700	10.304100	10.766100	10.766100	22901300
2016-11-02	10.773500	11.160400	10.692500	10.752600	10.752600	11691700
2016-11-03	10.797700	11.107500	10.762400	10.801000	10.801000	15228600
2016-11-04	10.817500	11.122200	10.817500	11.090700	11.090700	9958040
2016-11-05	11.094800	11.236600	10.883400	11.002500	11.002500	5502670
2016-11-06	10.991700	11.245400	10.852000	10.873500	10.873500	5688710
2016-11-07	10.903700	10.956700	10.784300	10.808800	10.808800	5992480
2016-11-08	10.850600	10.924300	10.739800	10.833700	10.833700	6258150
2016-11-09	10.819900	10.834900	10.222900	10.655500	10.655500	14606600
2016-11-10	10.674700	10.677100	10.513300	10.524500	10.524500	4253980
2016-11-11	10.514000	10.572700	10.257000	10.289900	10.289900	6056300
2016-11-12	10.292400	10.336200	9.697310	9.877960	9.877960	10052500
2016-11-13	9.887650	10.412700	9.841760	10.101500	10.101500	8227770
2016-11-14	10.098200	10.157100	9.956040	9.966480	9.966480	3573250
2016-11-15	9.971940	10.321900	9.851440	10.217500	10.217500	6557550
2016-11-16	10.217000	10.326600	9.931430	10.059100	10.059100	9533550
2016-11-17	10.059600	10.190200	9.920250	9.991180	9.991180	6984700
2016-11-18	9.988350	10.006100	9.476160	9.476160	9.476160	10816100
2016-11-19	9.482820	9.745820	9.482080	9.662760	9.662760	5186540
2016-11-20	9.661210	9.711090	9.520170	9.579280	9.579280	5173420
2016-11-21	9.580160	9.637790	9.541690	9.620820	9.620820	3663210
2016-11-22	9.625760	10.238800	9.591100	9.905720	9.905720	11284400
2016-11-23	9.919770	9.959260	9.763790	9.843620	9.843620	4812310
2016-11-24	9.846030	9.852600	8.928610	9.231670	9.231670	15987800
2016-11-25	9.228530	9.752520	9.211230	9.402050	9.402050	7669720
2016-11-26	9.416430	9.501030	9.310750	9.328110	9.328110	3505990
2016-11-27	9.312020	9.333520	8.775500	8.998470	8.998470	8707660
2016-11-28	8.998440	9.011680	8.723610	8.724820	8.724820	6046890
2016-11-29	8.728700	8.744430	7.875730	8.174120	8.174120	17000400
2016-11-30	8.155480	8.751130	8.155480	8.587540	8.587540	10626600
2016-12-01	8.601620	8.646030	8.359060	8.452500	8.452500	5882340
2016-12-02	8.455570	8.455570	7.417800	7.759960	7.759960	18579800
2016-12-03	7.766330	8.151170	7.668240	7.921340	7.921340	12112100
2016-12-04	7.903430	7.947770	7.443680	7.443680	7.443680	8450790
2016-12-05	7.410590	7.638860	6.655500	6.821660	6.821660	17344500
2016-12-06	6.804600	7.922680	5.978870	7.868930	7.868930	50671200
2016-12-07	7.894830	8.540840	7.328440	8.381480	8.381480	22229600
2016-12-08	8.383500	8.861330	8.230510	8.230510	8.230510	16042700
2016-12-09	8.168140	8.674090	8.054330	8.446010	8.446010	12916300
2016-12-10	8.438370	8.528410	8.016770	8.125160	8.125160	8108370
2016-12-11	8.126410	8.268560	8.102990	8.193620	8.193620	5545500
2016-12-12	8.192360	8.606330	8.165080	8.522210	8.522210	9119700
2016-12-13	8.520400	8.530890	8.345720	8.422850	8.422850	4486190
2016-12-14	8.451500	8.518650	8.248870	8.265230	8.265230	7337220
2016-12-15	8.235330	8.235330	7.722410	7.828470	7.828470	13184400
2016-12-16	7.859040	7.934770	7.804470	7.858210	7.858210	5178610
2016-12-17	7.855690	7.899110	7.520570	7.876590	7.876590	8502620
2016-12-18	7.860520	7.932860	7.719480	7.865320	7.865320	5890020
2016-12-19	7.869430	7.869430	7.625190	7.643820	7.643820	5894760
2016-12-20	7.633680	7.745900	7.571600	7.660040	7.660040	6313550
2016-12-21	7.663660	7.943600	7.662860	7.914400	7.914400	9393550
2016-12-22	7.899040	7.905860	7.501710	7.585000	7.585000	16376700
2016-12-23	7.576950	7.691740	7.161140	7.166150	7.166150	19613100
2016-12-24	7.152420	7.405430	7.152420	7.265770	7.265770	7626020
2016-12-25	7.264850	7.341660	7.138860	7.175080	7.175080	8671840
2016-12-26	7.132100	7.333820	7.047510	7.274090	7.274090	5836810
2016-12-27	7.276370	7.322580	7.090470	7.170820	7.170820	8778610
2016-12-28	7.148950	7.624060	7.082250	7.520110	7.520110	17453300
2016-12-29	7.539130	8.527410	7.539130	8.284160	8.284160	27543800
2016-12-30	8.289880	8.466090	8.054680	8.159980	8.159980	13909900
2016-12-31	8.151150	8.158560	7.909380	7.969100	7.969100	9066800
2017-01-01	7.982310	8.471230	7.982310	8.172570	8.172570	14731700
2017-01-02	8.170870	8.436330	8.054410	8.378510	8.378510	14579600
2017-01-03	8.374580	9.996800	8.317170	9.725250	9.725250	33625200
2017-01-04	9.709290	11.276400	9.559810	11.251600	11.251600	41051200
2017-01-05	11.286800	11.890900	9.402680	10.254400	10.254400	41557400
2017-01-06	10.285800	10.629200	9.627290	10.254700	10.254700	29471800
2017-01-07	10.240900	10.280400	9.585850	9.867190	9.867190	23153600
2017-01-08	9.872580	10.394800	9.828900	10.289800	10.289800	16676600
2017-01-09	10.313800	10.783800	10.136600	10.325600	10.325600	25718300
2017-01-10	10.369500	10.689800	10.289800	10.549600	10.549600	10879700
2017-01-11	10.541500	10.663900	9.456800	9.717760	9.717760	26823500
2017-01-12	9.721390	10.084000	9.175580	9.861330	9.861330	30453800
2017-01-13	9.827220	9.853820	9.514380	9.769500	9.769500	25066600
2017-01-14	9.786450	9.890840	9.443980	9.646660	9.646660	20085800
2017-01-15	9.829200	9.999620	9.597410	9.904260	9.904260	14837900
2017-01-16	9.883530	9.925920	9.583570	9.636500	9.636500	14937400
2017-01-17	9.639620	10.610400	9.544620	10.302300	10.302300	18391900
2017-01-18	10.296400	10.516800	9.935290	10.227800	10.227800	10788200
2017-01-19	10.240500	10.444000	10.178900	10.397200	10.397200	8347550
2017-01-20	10.386800	10.762700	10.352100	10.600600	10.600600	10992800
2017-01-21	10.595500	10.977800	10.580000	10.909200	10.909200	11937600
2017-01-22	10.910100	10.971800	10.576300	10.703200	10.703200	8678620
2017-01-23	10.709900	10.844700	10.669000	10.820800	10.820800	7267210
2017-01-24	10.727900	10.772300	10.571300	10.632500	10.632500	8327330
2017-01-25	10.618500	10.618500	10.484000	10.570500	10.570500	6751450
2017-01-26	10.567200	10.667700	10.513500	10.589100	10.589100	8465020
2017-01-27	10.584100	10.607000	10.442300	10.537300	10.537300	7189170
2017-01-28	10.538300	10.583200	10.429300	10.565000	10.565000	6580700
2017-01-29	10.561700	10.569700	10.451700	10.484000	10.484000	4689950
2017-01-30	10.493800	10.714000	10.466500	10.571200	10.571200	8042180
2017-01-31	10.564200	10.748700	10.545000	10.727500	10.727500	11648700
2017-02-01	10.741300	10.847200	10.556600	10.732100	10.732100	12852200
2017-02-02	10.735500	10.888100	10.551900	10.821400	10.821400	10172500
2017-02-03	10.812500	11.114500	10.755000	11.114500	11.114500	12897800
2017-02-04	11.128700	11.501500	11.128700	11.433500	11.433500	14139500
2017-02-05	11.442200	11.486100	11.316900	11.353000	11.353000	5942960
2017-02-06	11.353900	11.475400	11.344600	11.389400	11.389400	5695440
2017-02-07	11.425300	11.609800	11.415000	11.515300	11.515300	7629640
2017-02-08	11.540200	11.630400	11.243400	11.431200	11.431200	9688630
2017-02-09	11.435900	11.598000	10.674500	11.032200	11.032200	18400300
2017-02-10	11.045000	11.344700	10.781200	11.278900	11.278900	11914200
2017-02-11	11.290800	11.431800	11.242400	11.349500	11.349500	7544520
2017-02-12	11.353300	11.401300	11.304000	11.399200	11.399200	6264900
2017-02-13	11.383600	11.394900	11.174100	11.269500	11.269500	7216520
2017-02-14	11.286400	13.330700	11.286400	13.025200	13.025200	42911500
2017-02-15	13.039700	13.039700	12.637100	12.919700	12.919700	18464700
2017-02-16	12.921000	12.921000	12.544700	12.903700	12.903700	38002600
2017-02-17	12.898500	12.908100	12.664600	12.676500	12.676500	11636500
2017-02-18	12.708400	12.825800	12.678800	12.810200	12.810200	9370010
2017-02-19	12.817600	12.873300	12.714400	12.758500	12.758500	7799740
2017-02-20	12.765200	12.896700	12.430100	12.430100	12.430100	12994400
2017-02-21	12.342200	12.770900	12.210100	12.668400	12.668400	15183300
2017-02-22	12.687200	12.762500	12.552600	12.599700	12.599700	10360900
2017-02-23	12.598100	13.207800	12.563800	13.119400	13.119400	14522300
2017-02-24	13.134300	13.232300	12.882800	13.069200	13.069200	19574400
2017-02-25	13.063800	13.723900	12.980700	13.548700	13.548700	18533900
2017-02-26	13.517700	14.543100	13.395300	14.520000	14.520000	20307500
2017-02-27	14.505800	15.675200	14.274000	15.396500	15.396500	31667000
2017-02-28	15.450700	16.059401	15.123300	15.817200	15.817200	65478900
2017-03-01	15.847200	17.371099	15.558900	17.349701	17.349701	44927500
2017-03-02	17.355301	19.353001	16.954000	19.030199	19.030199	83627104
2017-03-03	19.042801	20.667400	18.411200	19.459000	19.459000	95863400
2017-03-04	19.517099	20.055000	18.618900	18.618900	18.618900	27341900
2017-03-05	18.502800	19.423201	18.232300	19.302299	19.302299	26816300
2017-03-06	19.282301	20.102301	19.114799	19.605700	19.605700	32432700
2017-03-07	19.579100	19.629900	18.642599	18.888599	18.888599	37972200
2017-03-08	18.882500	18.882500	16.651300	16.651300	16.651300	44304600
2017-03-09	16.640100	17.872601	16.366501	17.754700	17.754700	31418400
2017-03-10	17.740900	19.658800	17.677299	19.332300	19.332300	87506800
2017-03-11	19.374599	21.588200	19.007000	21.472500	21.472500	69150096
2017-03-12	21.464899	23.437700	21.379499	23.437700	23.437700	74628896
2017-03-13	23.504900	30.603800	23.504900	28.592899	28.592899	255488000
2017-03-14	28.571899	29.932899	27.315300	28.654600	28.654600	101797000
2017-03-15	28.645100	35.055901	28.433201	35.055901	35.055901	170344000
2017-03-16	35.357300	47.169800	35.357300	46.345798	46.345798	454417984
2017-03-17	45.929501	55.114700	38.207001	46.827999	46.827999	497534016
2017-03-18	46.874199	46.874199	31.702101	34.160198	34.160198	262180000
2017-03-19	35.529701	46.995998	35.341599	44.740101	44.740101	239430000
2017-03-20	44.833599	46.228901	42.444698	43.390202	43.390202	154700992
2017-03-21	43.509800	44.262299	42.370701	43.145100	43.145100	91265400
2017-03-22	43.122501	43.518700	39.687801	42.342098	42.342098	113952000
2017-03-23	42.565201	44.754799	41.302502	43.678398	43.678398	100724000
2017-03-24	43.638000	54.144798	43.205700	53.107498	53.107498	297046016
2017-03-25	53.575901	53.575901	48.311699	51.250000	51.250000	223059008
2017-03-26	50.769901	51.802898	49.283901	50.521599	50.521599	106859000
2017-03-27	51.312099	52.460899	48.929798	49.666901	49.666901	118978000
2017-03-28	49.710400	50.956299	49.145100	50.774899	50.774899	97745296
2017-03-29	50.569302	53.868999	50.548500	53.126099	53.126099	144998000
2017-03-30	53.124500	53.313999	51.866798	52.205799	52.205799	86885696
2017-03-31	51.753700	51.768299	47.380299	50.037300	50.037300	151416000
2017-04-01	50.033699	51.928299	48.875301	50.699501	50.699501	92461904
2017-04-02	50.738400	51.274502	45.425800	48.748699	48.748699	134604000
2017-04-03	48.821201	48.821201	43.409698	44.356400	44.356400	190512992
2017-04-04	43.921799	45.739601	41.721802	44.641899	44.641899	157568000
2017-04-05	44.661098	47.843399	44.538101	45.304001	45.304001	119733000
2017-04-06	45.220501	45.641899	40.901100	43.242100	43.242100	147120000
2017-04-07	42.865101	44.037498	41.646000	42.162601	42.162601	81474704
2017-04-08	41.798401	45.205299	41.730801	44.307098	44.307098	74138800
2017-04-09	44.280399	44.490501	42.892799	43.266998	43.266998	55143000
2017-04-10	43.277599	44.135899	42.415401	43.435200	43.435200	44061500
2017-04-11	43.501400	44.252800	43.299702	43.407200	43.407200	38303300
2017-04-12	43.462799	47.231998	43.110001	46.287300	46.287300	88045696
2017-04-13	46.310600	50.913799	46.310600	50.219398	50.219398	157200000
2017-04-14	49.971401	50.050098	46.762501	47.574100	47.574100	91674400
2017-04-15	47.653702	49.570000	47.175400	49.101501	49.101501	66207800
2017-04-16	49.037800	49.143101	48.187302	48.718498	48.718498	31343800
2017-04-17	48.659698	48.745399	48.051800	48.304600	48.304600	44013300
2017-04-18	48.319000	51.030201	48.297100	50.707500	50.707500	78748496
2017-04-19	50.729000	50.948002	47.260502	48.305302	48.305302	76281000
2017-04-20	48.132301	49.988998	48.132301	49.672199	49.672199	79600896
2017-04-21	49.643299	49.661701	48.140301	48.224400	48.224400	45048300
2017-04-22	48.182400	48.742100	48.173100	48.553001	48.553001	37357600
2017-04-23	48.592499	48.885601	48.168098	48.489300	48.489300	36234000
2017-04-24	48.866699	50.181400	48.866699	50.031502	50.031502	55580600
2017-04-25	50.074600	50.303600	49.806900	49.891201	49.891201	38264600
2017-04-26	49.909401	53.436798	49.909401	52.720299	52.720299	104884000
2017-04-27	52.805698	62.167702	52.288601	62.167702	62.167702	246775008
2017-04-28	62.226898	70.846497	62.133202	70.159203	70.159203	346545984
2017-04-29	71.389603	71.904900	66.778900	68.376900	68.376900	165448000
2017-04-30	68.540604	79.021202	68.347702	79.021202	79.021202	229944992
2017-05-01	79.321602	82.523903	73.086601	76.296997	76.296997	376841984
2017-05-02	76.653397	79.353302	74.376801	77.263802	77.263802	193772992
2017-05-03	77.253998	80.095299	75.763397	79.718201	79.718201	141922000
2017-05-04	79.720398	97.561897	79.431099	96.981400	96.981400	366847008
2017-05-05	96.734703	103.233002	92.220398	94.398499	94.398499	331928000
2017-05-06	94.912102	97.875900	90.950104	97.813499	97.813499	151462000
2017-05-07	97.869400	98.239098	89.866402	94.007301	94.007301	183295008
2017-05-08	93.747002	95.136902	89.514603	91.420403	91.420403	231344000
2017-05-09	91.227997	93.056702	80.389900	91.162903	91.162903	363433984
2017-05-10	91.151100	92.846901	85.286301	89.524902	89.524902	145602000
2017-05-11	89.770699	102.547997	88.475899	89.879700	89.879700	132722000
2017-05-12	89.428596	93.123100	88.655403	88.655403	88.655403	145824992
2017-05-13	88.694397	93.812302	86.660202	90.835403	90.835403	88742200
2017-05-14	90.871597	91.248299	89.606003	90.786499	90.786499	66046600
2017-05-15	90.784103	95.430496	86.829201	92.414902	92.414902	170999008
2017-05-16	92.387703	93.555099	89.117599	89.438004	89.438004	152284992
2017-05-17	89.250298	91.269203	84.430000	89.860397	89.860397	183031008
2017-05-18	89.840401	97.368599	89.840401	96.906303	96.906303	196236992
2017-05-19	97.052803	133.561996	97.052803	129.526993	129.526993	626945024
2017-05-20	129.222000	133.641006	124.702003	126.521004	126.521004	331455008
2017-05-21	127.537003	159.026001	125.889000	157.936996	157.936996	570361024
2017-05-22	158.173004	201.746002	152.473999	174.261002	174.261002	1188909952
2017-05-23	170.817993	183.548996	169.932007	181.951996	181.951996	530708992
2017-05-24	182.649002	228.373993	182.447006	190.046005	190.046005	561014016
2017-05-25	189.848999	210.983994	170.507004	174.445999	174.445999	943636992
2017-05-26	175.216995	193.688004	150.278000	160.403000	160.403000	792457984
2017-05-27	159.817001	166.951996	120.443001	157.757996	157.757996	1217059968
2017-05-28	158.817001	179.934998	157.604004	170.511002	170.511002	717971008
2017-05-29	170.134995	197.126007	164.529999	194.908997	194.908997	718828032
2017-05-30	195.613007	233.710007	189.292999	231.910995	231.910995	1586669952
2017-05-31	231.578003	236.964996	215.567993	230.669006	230.669006	1271600000
2017-06-01	230.886002	236.220993	214.479996	222.238998	222.238998	812924032
2017-06-02	222.285995	229.410995	219.584000	223.774994	223.774994	469532000
2017-06-03	223.464005	225.973007	219.419006	224.376007	224.376007	427896000
2017-06-04	224.117004	250.410004	223.981003	245.332001	245.332001	753820032
2017-06-05	245.261993	249.468994	243.048996	248.464005	248.464005	435660000
2017-06-06	248.598999	267.514008	246.839005	264.466003	264.466003	741553024
2017-06-07	264.260010	264.674011	254.039993	258.071014	258.071014	461648992
2017-06-08	257.990997	262.252014	253.975006	261.665985	261.665985	385494016
2017-06-09	261.748993	282.760986	261.748993	281.737000	281.737000	557985984
2017-06-10	282.014008	350.260986	282.014008	337.667999	337.667999	1611629952
2017-06-11	338.794006	353.010986	318.170990	340.609009	340.609009	1373219968
2017-06-12	341.164001	414.756012	341.164001	401.489990	401.489990	2882650112
2017-06-13	395.686005	411.178009	370.057007	397.536987	397.536987	1717379968
2017-06-14	397.588989	399.324005	342.214996	359.053009	359.053009	1272579968
2017-06-15	358.506989	364.438995	300.700012	361.933014	361.933014	2463450112
2017-06-16	361.182007	373.054993	341.416992	370.226990	370.226990	1096280064
2017-06-17	369.882996	379.414001	364.002014	379.414001	379.414001	904652992
2017-06-18	379.519012	390.580994	368.843994	371.458008	371.458008	904702976
2017-06-19	371.864014	377.114990	369.763000	370.056000	370.056000	685171968
2017-06-20	370.326996	377.968994	350.941986	359.005005	359.005005	1020390016
2017-06-21	359.540009	361.342987	319.479004	336.872009	336.872009	1420130048
2017-06-22	337.733002	342.027008	330.622009	336.371002	336.371002	925766976
2017-06-23	336.484985	348.006012	334.989990	341.739014	341.739014	593206976
2017-06-24	341.625000	343.621002	322.087006	323.696014	323.696014	673585024
2017-06-25	323.466003	332.791992	284.645996	303.247986	303.247986	1186880000
2017-06-26	302.954987	311.458008	238.649002	272.691986	272.691986	2081810048
2017-06-27	272.691986	293.088013	227.136993	293.088013	293.088013	1973869952
2017-06-28	293.041992	333.104004	276.414001	327.927002	327.927002	2056550016
2017-06-29	328.365997	330.708008	297.372986	302.882996	302.882996	1508579968
2017-06-30	303.152008	315.171997	288.442993	294.915985	294.915985	1011800000
2017-07-01	293.352997	293.747986	268.617004	274.601013	274.601013	1089200000
2017-07-02	275.122986	295.509003	262.519989	287.987000	287.987000	1123330048
2017-07-03	288.414001	291.104004	281.175995	282.898010	282.898010	851408000
2017-07-04	282.191010	287.388000	273.110992	273.303009	273.303009	687691008
2017-07-05	273.098999	275.125000	261.446991	268.773987	268.773987	790256000
2017-07-06	268.858002	278.476013	265.511993	270.549011	270.549011	623080000
2017-07-07	270.350006	273.942993	244.173996	245.990997	245.990997	687251968
2017-07-08	245.889999	273.476990	236.550995	251.697006	251.697006	754958016
2017-07-09	251.822006	255.104996	242.136993	242.136993	242.136993	505118016
2017-07-10	243.011002	243.070999	196.964996	215.356995	215.356995	937219008
2017-07-11	211.524994	220.291000	183.391998	197.404007	197.404007	1440950016
2017-07-12	197.151993	230.774002	189.589005	230.774002	230.774002	1241190016
2017-07-13	231.811996	231.811996	200.065002	209.733002	209.733002	828489024
2017-07-14	209.529007	211.100998	187.373993	199.662003	199.662003	749382016
2017-07-15	199.709000	200.160995	170.654999	170.654999	170.654999	810451968
2017-07-16	169.574005	172.014008	133.723007	157.363007	157.363007	1516889984
2017-07-17	159.990997	194.753006	158.044006	193.423996	193.423996	1669500032
2017-07-18	195.026993	267.985992	182.059006	234.391006	234.391006	2709260032
2017-07-19	234.940994	245.651001	191.744995	199.703003	199.703003	2328790016
2017-07-20	205.421997	233.904007	203.216003	227.264999	227.264999	2224999936
2017-07-21	226.061005	235.117996	213.009995	218.304993	218.304993	1006129984
2017-07-22	217.860001	232.695999	216.867996	229.475998	229.475998	618259968
2017-07-23	229.123001	231.679993	217.722000	225.951004	225.951004	649614976
2017-07-24	226.285004	227.537994	222.453003	224.710999	224.710999	431691008
2017-07-25	224.373001	225.324005	195.845001	206.710007	206.710007	1095760000
2017-07-26	207.085999	210.766998	194.783997	203.953003	203.953003	717692032
2017-07-27	204.856003	206.444000	201.259995	204.317993	204.317993	393283008
2017-07-28	204.324997	204.897003	192.304001	193.123001	193.123001	562571008
2017-07-29	193.341003	208.679001	179.647003	205.789001	205.789001	824355008
2017-07-30	206.735992	208.541000	196.149002	197.977997	197.977997	596233984
2017-07-31	197.404999	203.871002	193.410995	203.871002	203.871002	569414016
2017-08-01	204.688004	227.744003	204.688004	226.768997	226.768997	1585330048
2017-08-02	227.005997	229.511993	218.117996	219.951996	219.951996	632606016
2017-08-03	220.179993	228.292007	219.888000	225.341995	225.341995	557217024
2017-08-04	225.307999	227.621002	222.057007	223.072998	223.072998	539782976
2017-08-05	222.852005	256.506989	221.951996	256.506989	256.506989	1332999936
2017-08-06	256.419006	271.049011	252.852005	261.566986	261.566986	1482979968
2017-08-07	261.237000	271.963013	256.688995	269.179993	269.179993	935726976
2017-08-08	269.100006	298.907013	266.795990	296.769012	296.769012	1502409984
2017-08-09	297.631989	318.716003	276.690002	296.027008	296.027008	2638579968
2017-08-10	296.960999	306.592987	289.925995	295.891998	295.891998	1076819968
2017-08-11	294.494995	309.209015	294.494995	308.864014	308.864014	953576000
2017-08-12	308.709991	317.559998	307.895996	310.601013	310.601013	1111650048
2017-08-13	310.365997	310.816010	289.313995	298.063995	298.063995	1369369984
2017-08-14	298.031006	306.807007	296.411987	300.096985	300.096985	864390976
2017-08-15	299.951996	300.408997	279.326996	289.817993	289.817993	1051800000
2017-08-16	289.819000	303.412994	285.385010	302.266998	302.266998	967643008
2017-08-17	302.804993	311.028015	300.250000	301.457001	301.457001	909494016
2017-08-18	301.696991	307.959991	292.498993	295.589996	295.589996	936160000
2017-08-19	296.181000	301.666992	286.183014	297.470001	297.470001	860201984
2017-08-20	296.644012	301.428009	291.579987	301.428009	301.428009	571947008
2017-08-21	300.476013	347.049011	297.234009	321.591003	321.591003	2448969984
2017-08-22	321.054993	327.360992	297.912994	314.785004	314.785004	1336400000
2017-08-23	315.265991	324.209991	314.539001	317.519012	317.519012	811990016
2017-08-24	317.447998	327.959991	317.080994	325.610992	325.610992	697665024
2017-08-25	326.109009	336.398010	325.795990	331.915009	331.915009	760329024
2017-08-26	331.989990	334.984985	327.919006	333.881989	333.881989	514180992
2017-08-27	334.356995	347.893005	334.356995	347.893005	347.893005	633369984
2017-08-28	350.042999	352.053986	338.407013	347.747009	347.747009	854318976
2017-08-29	347.964996	373.763000	347.790009	370.666992	370.666992	1220029952
2017-08-30	369.472992	388.747986	361.971008	378.484985	378.484985	1333319936
2017-08-31	378.441010	386.139008	376.354004	383.041992	383.041992	706254016
2017-09-01	383.467010	390.044006	383.467010	387.740997	387.740997	874222016
2017-09-02	387.824005	389.352997	328.095001	348.984009	348.984009	1483600000
2017-09-03	350.229004	366.487000	332.231995	347.484009	347.484009	986265984
2017-09-04	347.132996	347.132996	279.938995	295.170990	295.170990	1801689984
2017-09-05	297.566986	318.571991	268.285004	312.988007	312.988007	1551049984
2017-09-06	313.802002	334.657990	313.489990	334.338013	334.338013	1058830016
2017-09-07	333.519012	333.519012	319.938995	329.428009	329.428009	718624000
2017-09-08	329.635986	329.635986	285.157013	296.497009	296.497009	1098780032
2017-09-09	296.169006	299.890991	287.220001	294.404999	294.404999	528620992
2017-09-10	294.063995	294.764008	268.972992	288.747009	288.747009	698326016
2017-09-11	289.744995	300.687988	286.684998	294.532013	294.532013	571307008
2017-09-12	294.630005	311.195007	287.227997	291.463989	291.463989	753144000
2017-09-13	291.122009	291.122009	260.609985	277.112000	277.112000	921692032
2017-09-14	276.587006	280.839996	213.908005	213.908005	213.908005	1184589952
2017-09-15	215.220993	258.654999	195.035004	250.464005	250.464005	1935699968
2017-09-16	250.865997	262.592987	238.223007	246.522003	246.522003	711737024
2017-09-17	245.848999	256.996002	235.240005	251.748993	251.748993	427452000
2017-09-18	252.227005	293.497009	252.227005	293.497009	293.497009	1127750016
2017-09-19	293.656006	295.768005	274.484009	282.803986	282.803986	646908992
2017-09-20	282.015015	290.885986	278.049011	283.742004	283.742004	421404000
2017-09-21	283.263000	286.609985	255.016006	258.579987	258.579987	601265984
2017-09-22	258.114014	270.540009	256.217987	264.309998	264.309998	430080992
2017-09-23	264.598999	286.167999	261.119995	286.167999	286.167999	450934016
2017-09-24	286.213989	292.947998	278.131989	282.483002	282.483002	571411008
2017-09-25	282.217987	293.515015	281.876007	292.332001	292.332001	483160992
2017-09-26	292.346008	293.750000	287.019989	287.437988	287.437988	345800992
2017-09-27	287.019989	308.015015	286.820007	306.467010	306.467010	550243968
2017-09-28	306.471008	307.197998	295.470001	299.154999	299.154999	501894016
2017-09-29	299.119995	299.924011	279.773010	291.467010	291.467010	541374976
2017-09-30	291.476990	303.963989	291.112000	301.464996	301.464996	332439008
2017-10-01	301.546997	303.192993	295.061005	302.337006	302.337006	306184992
2017-10-02	302.481995	302.920013	294.582001	297.475006	297.475006	339443008
2017-10-03	297.483002	300.110992	288.132996	292.463013	292.463013	321680000
2017-10-04	292.753998	299.394012	290.894989	292.657990	292.657990	257906000
2017-10-05	292.773010	298.040985	288.839996	295.863007	295.863007	253747008
2017-10-06	295.154999	308.839996	294.947998	308.588013	308.588013	318664000
2017-10-07	308.891998	313.130005	304.975006	311.123993	311.123993	342204992
2017-10-08	311.058990	312.541992	308.028015	308.608002	308.608002	293167008
2017-10-09	308.666992	309.312988	288.184998	297.391998	297.391998	559467008
2017-10-10	297.601013	306.153992	293.173004	299.869995	299.869995	359705984
2017-10-11	301.181000	304.390015	299.096008	303.455994	303.455994	264146000
2017-10-12	303.497986	309.151001	303.290009	304.135986	304.135986	527556992
2017-10-13	304.079010	348.596008	299.657013	338.756989	338.756989	1304359936
2017-10-14	338.851990	347.975006	334.697998	339.627991	339.627991	516561984
2017-10-15	339.528992	342.717010	320.427002	336.595001	336.595001	635406976
2017-10-16	336.710999	349.345001	332.041992	333.384003	333.384003	692884992
2017-10-17	333.484009	333.484009	311.786987	317.082001	317.082001	509924000
2017-10-18	316.944000	317.235992	290.635986	314.319000	314.319000	606113984
2017-10-19	314.537994	316.713989	305.828003	308.088013	308.088013	349830016
2017-10-20	308.045990	311.437988	303.493988	304.006012	304.006012	396672992
2017-10-21	303.571991	303.929993	291.768005	300.187012	300.187012	408014016
2017-10-22	300.549011	305.502014	292.813995	295.446014	295.446014	327387008
2017-10-23	295.096008	295.747986	277.575012	286.950012	286.950012	482336000
2017-10-24	287.119995	311.958008	282.657990	298.328003	298.328003	684281024
2017-10-25	298.437012	301.848999	290.717987	297.924988	297.924988	325040000
2017-10-26	298.022003	301.066010	295.222992	296.527008	296.527008	270272992
2017-10-27	296.507996	299.256012	294.058990	297.423004	297.423004	257168992
2017-10-28	297.915009	300.356995	293.584991	296.298004	296.298004	264424000
2017-10-29	296.381012	313.755005	296.381012	305.088013	305.088013	551752000
2017-10-30	304.782013	310.496002	304.351990	307.751007	307.751007	331441984
2017-10-31	307.377991	310.548004	305.878998	305.878998	305.878998	369583008
2017-11-01	305.761993	306.401001	290.583008	291.694000	291.694000	553864000
2017-11-02	290.725006	293.907013	281.171997	287.428986	287.428986	904900992
2017-11-03	288.497009	308.312988	287.692993	305.710999	305.710999	646339968
2017-11-04	305.480988	305.480988	295.802002	300.468994	300.468994	416479008
2017-11-05	300.036987	301.371002	295.117004	296.263000	296.263000	337657984
2017-11-06	296.427002	305.415009	293.717010	298.891998	298.891998	579358976
2017-11-07	298.567993	304.842010	290.766998	294.658997	294.658997	540766016
2017-11-08	294.270996	318.701996	293.102997	309.070007	309.070007	967955968
2017-11-09	308.644989	329.451996	307.056000	320.884003	320.884003	893249984
2017-11-10	320.670990	324.717987	294.541992	299.252991	299.252991	885985984
2017-11-11	298.585999	319.453003	298.191986	314.681000	314.681000	842300992
2017-11-12	314.690002	319.153015	298.513000	307.907990	307.907990	1613479936
2017-11-13	307.024994	328.415009	307.024994	316.716003	316.716003	1041889984
2017-11-14	316.763000	340.177002	316.763000	337.631012	337.631012	1069680000
2017-11-15	337.963989	340.911987	329.812988	333.356995	333.356995	722665984
2017-11-16	333.442993	336.158997	323.605988	330.924011	330.924011	797254016
2017-11-17	330.166992	334.963989	327.523010	332.394012	332.394012	621732992
2017-11-18	331.980011	349.615997	327.687012	347.612000	347.612000	649638976
2017-11-19	347.401001	371.290985	344.739990	354.385986	354.385986	1181529984
2017-11-20	354.093994	372.136993	353.289001	366.730011	366.730011	807027008
2017-11-21	367.442993	372.470001	350.692993	360.401001	360.401001	949912000
2017-11-22	360.312012	381.420013	360.147003	380.652008	380.652008	800819008
2017-11-23	381.438995	425.548004	376.088013	410.165985	410.165985	1845680000
2017-11-24	412.501007	480.972992	402.757996	474.911011	474.911011	2292829952
2017-11-25	475.675995	485.191986	461.053009	466.276001	466.276001	1422080000
2017-11-26	465.973999	472.722992	451.605988	471.329987	471.329987	1197779968
2017-11-27	471.531006	493.404999	468.484985	480.355011	480.355011	1396480000
2017-11-28	480.518005	482.480011	466.346985	472.902008	472.902008	1346499968
2017-11-29	473.281006	522.307007	425.071014	427.523010	427.523010	2675940096
2017-11-30	431.214996	465.497009	401.243011	447.114014	447.114014	1903040000
2017-12-01	445.209015	472.609009	428.312012	466.540009	466.540009	1247879936
2017-12-02	466.851013	476.239014	456.653015	463.449005	463.449005	943649984
2017-12-03	463.704987	482.813995	451.851990	465.852997	465.852997	990556992
2017-12-04	466.053986	474.777008	453.312012	470.204010	470.204010	1005550016
2017-12-05	470.294006	473.558014	457.660004	463.281006	463.281006	1216720000
2017-12-06	462.604004	462.708008	420.209991	428.588013	428.588013	1998259968
2017-12-07	426.368988	441.397003	414.411011	434.407990	434.407990	2129570048
2017-12-08	434.989014	466.062012	422.367004	456.031006	456.031006	2336379904
2017-12-09	457.343994	504.147003	456.252991	473.502014	473.502014	2003849984
2017-12-10	472.789001	472.789001	429.514008	441.721008	441.721008	1404179968
2017-12-11	440.358002	516.968994	439.104004	515.135986	515.135986	1771440000
2017-12-12	522.286011	657.317993	504.493988	651.431030	651.431030	5179829760
2017-12-13	644.906006	747.992981	597.797974	702.767029	702.767029	4524539904
2017-12-14	700.593994	753.120972	664.989014	695.815979	695.815979	3821580032
2017-12-15	696.375977	697.132019	621.060974	684.447998	684.447998	2758710016
2017-12-16	686.192017	718.385010	680.786011	696.208984	696.208984	2165690112
2017-12-17	696.237000	735.825012	696.237000	719.974976	719.974976	2147389952
2017-12-18	721.731995	803.927979	689.231018	794.645020	794.645020	3249230080
2017-12-19	793.901001	881.943970	785.341980	826.822998	826.822998	4096549888
2017-12-20	827.515991	845.062012	756.004028	819.085999	819.085999	3969939968
2017-12-21	820.236023	880.543030	792.689026	821.062988	821.062988	3569060096
2017-12-22	822.643005	827.682983	543.762024	674.859985	674.859985	4977710080
2017-12-23	681.315979	763.895020	679.731018	719.387024	719.387024	2480339968
2017-12-24	721.768982	721.768982	614.921997	694.148010	694.148010	2300549888
2017-12-25	698.869995	782.520996	698.869995	765.833984	765.833984	2491760128
2017-12-26	763.369995	786.789978	760.934998	773.835999	773.835999	2201159936
2017-12-27	774.969971	789.252991	738.413025	762.841980	762.841980	2100029952
2017-12-28	762.208008	763.318970	701.187012	737.023010	737.023010	2389149952
2017-12-29	740.388977	770.117004	729.607971	753.591980	753.591980	2648969984
2017-12-30	753.815002	753.815002	685.231018	717.257019	717.257019	3187780096
2017-12-31	712.211975	760.348022	710.119019	756.732971	756.732971	2554269952
2018-01-01	755.757019	782.530029	742.004028	772.640991	772.640991	2595760128
2018-01-02	772.346008	914.830017	772.346008	884.443970	884.443970	5783349760
2018-01-03	886.000000	974.471008	868.450989	962.719971	962.719971	5093159936
2018-01-04	961.713013	1045.079956	946.085999	980.921997	980.921997	6502859776
2018-01-05	975.750000	1075.390015	956.325012	997.719971	997.719971	6683149824
2018-01-06	995.153992	1060.709961	994.622009	1041.680054	1041.680054	4662219776
2018-01-07	1043.010010	1153.170044	1043.010010	1153.170044	1153.170044	5569880064
2018-01-08	1158.260010	1266.930054	1016.049988	1148.530029	1148.530029	8450970112
2018-01-09	1146.000000	1320.979980	1145.489990	1299.739990	1299.739990	7965459968
2018-01-10	1300.339966	1417.380005	1226.599976	1255.819946	1255.819946	9214950400
2018-01-11	1268.089966	1337.300049	1135.170044	1154.930054	1154.930054	7235899904
2018-01-12	1158.290039	1296.040039	1120.089966	1273.199951	1273.199951	5222300160
2018-01-13	1270.469971	1432.880005	1270.469971	1396.420044	1396.420044	5746760192
2018-01-14	1397.479980	1400.560059	1286.209961	1366.770020	1366.770020	4841630208
2018-01-15	1365.209961	1390.589966	1290.599976	1291.920044	1291.920044	4781100032
2018-01-16	1292.630005	1292.630005	875.544983	1053.689941	1053.689941	8405139968
2018-01-17	1061.339966	1090.229980	780.921997	1014.250000	1014.250000	8545160192
2018-01-18	1016.440002	1100.310059	967.758972	1036.280029	1036.280029	5938319872
2018-01-19	1028.819946	1093.219971	1003.710022	1039.099976	1039.099976	4084450048
2018-01-20	1044.949951	1167.109985	1044.949951	1155.150024	1155.150024	3975190016
2018-01-21	1155.680054	1155.680054	1021.500000	1049.579956	1049.579956	3378089984
2018-01-22	1055.349976	1089.099976	930.741028	1003.260010	1003.260010	3810099968
2018-01-23	1004.169983	1023.229980	920.539978	986.229004	986.229004	3556699904
2018-01-24	987.476990	1062.439941	965.807983	1058.780029	1058.780029	3944039936
2018-01-25	1063.219971	1104.660034	1034.739990	1056.030029	1056.030029	4050190080
2018-01-26	1052.699951	1080.599976	996.783997	1055.170044	1055.170044	3617690112
2018-01-27	1055.750000	1121.979980	1042.119995	1107.069946	1107.069946	3002870016
2018-01-28	1111.780029	1257.770020	1111.780029	1246.010010	1246.010010	5372329984
2018-01-29	1246.699951	1256.699951	1169.079956	1182.359985	1182.359985	3715079936
2018-01-30	1184.130005	1184.630005	1058.969971	1071.130005	1071.130005	4107859968
2018-01-31	1071.089966	1128.660034	1034.500000	1118.310059	1118.310059	3757560064
2018-02-01	1119.369995	1161.349976	984.818970	1036.790039	1036.790039	5261680128
2018-02-02	1035.770020	1035.770020	757.979980	915.784973	915.784973	6713290240
2018-02-03	919.210999	991.942993	847.690002	964.018982	964.018982	3243480064
2018-02-04	964.666992	969.031982	805.064026	834.682007	834.682007	2997090048
2018-02-05	834.958008	856.645996	644.598999	697.950989	697.950989	4269530112
2018-02-06	707.737000	796.439026	574.419006	793.122009	793.122009	6518269952
2018-02-07	790.427979	851.200012	723.432983	757.067993	757.067993	3896179968
2018-02-08	755.843018	845.085999	755.843018	817.807007	817.807007	3708189952
2018-02-09	818.479980	884.004028	788.833984	883.864990	883.864990	2495820032
2018-02-10	882.466980	917.400024	825.577026	860.414978	860.414978	2930530048
2018-02-11	859.288025	859.288025	788.221985	814.659973	814.659973	2486650112
2018-02-12	817.507996	875.937012	817.507996	868.706970	868.706970	2243450112
2018-02-13	869.293030	870.708984	828.836975	845.257996	845.257996	2081170048
2018-02-14	844.278992	926.429016	844.278992	923.560974	923.560974	2818370048
2018-02-15	923.728027	951.947998	911.111023	936.976013	936.976013	2900100096
2018-02-16	934.786011	950.005005	917.848022	944.210022	944.210022	2369449984
2018-02-17	944.747986	976.594971	940.754028	974.114990	974.114990	2525720064
2018-02-18	973.348999	982.932983	915.445007	923.921021	923.921021	2567290112
2018-02-19	921.668030	957.776978	921.554016	943.864990	943.864990	2169019904
2018-02-20	943.567017	965.265015	892.953979	895.370972	895.370972	2545260032
2018-02-21	894.135010	912.375000	830.562988	849.971008	849.971008	2531729920
2018-02-22	849.262024	875.926025	802.668030	812.844971	812.844971	2150370048
2018-02-23	811.585022	886.317993	794.791016	864.189026	864.189026	2334820096
2018-02-24	861.593018	879.531006	818.549988	840.515015	840.515015	1926579968
2018-02-25	839.458984	853.145996	822.380981	844.809998	844.809998	1646960000
2018-02-26	845.278015	880.392029	842.318970	869.315002	869.315002	2044480000
2018-02-27	870.364990	896.258972	867.096985	878.265015	878.265015	2053980032
2018-02-28	877.934021	890.107971	855.124023	855.198975	855.198975	1963980032
2018-03-01	856.012024	880.302002	851.919983	872.200012	872.200012	1868519936
2018-03-02	871.763977	876.377991	852.421997	856.853027	856.853027	1894419968
2018-03-03	856.710999	868.453979	855.206970	857.224976	857.224976	1699369984
2018-03-04	856.185974	867.950012	840.280029	866.677979	866.677979	1697939968
2018-03-05	866.846008	869.919983	853.520020	853.684021	853.684021	1898489984
2018-03-06	853.817017	853.817017	809.931030	816.950989	816.950989	1943069952
2018-03-07	816.270996	825.606995	726.546997	752.830994	752.830994	2175419904
2018-03-08	752.570007	773.767029	696.169006	704.596008	704.596008	1891640064
2018-03-09	702.197021	729.156006	648.106995	728.916016	728.916016	2233019904
2018-03-10	730.159973	748.031006	682.695007	686.890015	686.890015	1532960000
2018-03-11	685.312012	735.830994	668.122986	723.338989	723.338989	1562680064
2018-03-12	724.406006	742.513977	683.268005	699.830994	699.830994	1764999936
2018-03-13	698.153015	713.734985	682.349976	690.827026	690.827026	1425959936
2018-03-14	691.218994	702.783997	594.099976	614.291016	614.291016	1810560000
2018-03-15	614.838989	620.616028	579.505005	611.304016	611.304016	1770460032
2018-03-16	611.778015	623.168030	587.862000	601.666016	601.666016	1417350016
2018-03-17	601.677979	609.151001	549.096008	552.778992	552.778992	1267810048
2018-03-18	551.640015	551.640015	460.088013	538.643982	538.643982	2685499904
2018-03-19	546.625977	558.099976	519.122986	556.726013	556.726013	2046790016
2018-03-20	556.721985	567.090027	521.203979	557.174988	557.174988	1833680000
2018-03-21	559.099976	589.606995	550.572021	561.731995	561.731995	1781270016
2018-03-22	562.103027	577.565979	523.088989	539.702026	539.702026	1523459968
2018-03-23	539.864014	540.487000	512.127014	539.619019	539.619019	1596349952
2018-03-24	542.572021	545.382019	526.080017	526.439026	526.439026	1300009984
2018-03-25	522.703003	535.820984	515.658997	524.286987	524.286987	1151170048
2018-03-26	524.286987	526.379028	470.440002	489.950989	489.950989	1638880000
2018-03-27	489.589996	491.459015	449.971008	450.115997	450.115997	1617939968
2018-03-28	450.290985	466.210999	444.860992	446.278992	446.278992	1514179968
2018-03-29	448.075012	450.812988	385.812988	385.967987	385.967987	1970230016
2018-03-30	385.904999	409.928986	368.632996	394.644989	394.644989	1878130048
2018-03-31	395.003998	418.467987	392.953003	396.457001	396.457001	1323920000
2018-04-01	397.253998	400.528015	363.804993	379.606995	379.606995	1256930048
2018-04-02	379.699005	395.170990	377.592987	386.424988	386.424988	1102259968
2018-04-03	387.312012	418.967987	383.532013	416.893005	416.893005	1363399936
2018-04-04	416.484985	417.471985	375.309998	380.542999	380.542999	1287730048
2018-04-05	379.946991	387.716003	369.816010	383.231995	383.231995	1210680064
2018-04-06	382.730988	385.195007	366.911011	370.285004	370.285004	967105984
2018-04-07	370.380005	393.058990	369.936005	385.313995	385.313995	951475008
2018-04-08	385.743011	402.589996	385.601990	400.507996	400.507996	948488000
2018-04-09	400.856995	429.251007	390.609985	398.526001	398.526001	1478390016
2018-04-10	399.411011	415.888000	393.878998	414.243011	414.243011	1196000000
2018-04-11	415.023987	430.540009	412.471008	430.540009	430.540009	1439040000
2018-04-12	430.161011	493.058014	417.412994	492.941010	492.941010	2519360000
2018-04-13	493.160004	526.469971	482.658997	492.734985	492.734985	2419249920
2018-04-14	492.579987	512.023987	488.278992	501.477997	501.477997	1519079936
2018-04-15	502.880005	531.702026	502.880005	531.702026	531.702026	1726089984
2018-04-16	532.073975	534.197021	500.250000	511.147003	511.147003	1758979968
2018-04-17	511.144989	518.031006	502.563995	502.894012	502.894012	1760359936
2018-04-18	503.308990	525.091980	503.045013	524.789001	524.789001	1762940032
2018-04-19	524.038025	567.888977	523.262024	567.888977	567.888977	2256869888
2018-04-20	567.989014	618.715027	560.283020	615.718018	615.718018	2849469952
2018-04-21	616.004028	621.888000	578.549988	605.395020	605.395020	2612460032
2018-04-22	606.119019	640.767029	593.869019	621.859985	621.859985	2426269952
2018-04-23	621.198975	646.700012	621.034973	642.547974	642.547974	2386830080
2018-04-24	643.398010	708.875000	643.398010	708.158020	708.158020	3581860096
2018-04-25	707.062012	707.062012	600.211975	615.416016	615.416016	4216140032
2018-04-26	618.078979	663.181030	604.007019	662.809021	662.809021	2984009984
2018-04-27	662.109009	684.867981	647.031982	647.031982	647.031982	2598129920
2018-04-28	644.645996	691.442017	644.645996	683.677979	683.677979	2496659968
2018-04-29	683.911987	697.755981	670.513000	688.880981	688.880981	2740559872
2018-04-30	689.760986	694.439026	666.117004	669.924011	669.924011	2853100032
2018-05-01	670.463013	674.403015	637.539978	673.612976	673.612976	2678960128
2018-05-02	674.075012	688.841980	667.419983	687.148987	687.148987	2822269952
2018-05-03	686.591003	784.341003	686.591003	779.543030	779.543030	4210939904
2018-05-04	776.775024	803.745972	762.632019	785.624023	785.624023	3533410048
2018-05-05	784.583008	827.455017	784.237000	816.119995	816.119995	3035040000
2018-05-06	816.088013	835.057007	764.882996	792.310974	792.310974	3105570048
2018-05-07	793.338989	795.757996	710.177979	753.724976	753.724976	4316120064
2018-05-08	755.008972	774.249023	728.129028	752.856995	752.856995	2920489984
2018-05-09	752.901978	759.528992	718.471985	752.275024	752.275024	2877870080
2018-05-10	752.578979	766.747986	726.664001	727.276978	727.276978	2748950016
2018-05-11	727.013000	736.976990	669.825012	679.585999	679.585999	3290080000
2018-05-12	679.877014	691.411011	644.065979	686.047974	686.047974	2668480000
2018-05-13	687.174988	741.312012	675.318970	733.495972	733.495972	2362500096
2018-05-14	732.732971	742.169983	695.791992	730.549011	730.549011	3005110016
2018-05-15	731.143005	739.052002	700.994995	708.870972	708.870972	2523069952
2018-05-16	708.086975	710.200012	682.541016	707.049988	707.049988	2476130048
2018-05-17	708.718018	718.833008	668.833984	672.656982	672.656982	2350619904
2018-05-18	672.101990	695.031006	663.809021	694.367004	694.367004	2305740032
2018-05-19	695.072021	715.578003	686.791016	696.530029	696.530029	2021549952
2018-05-20	697.922974	723.752991	692.669006	715.369019	715.369019	2156910080
2018-05-21	717.192993	719.278015	692.494019	699.221985	699.221985	2005170048
2018-05-22	700.177979	700.976013	644.026001	647.741028	647.741028	2230469888
2018-05-23	646.669983	651.635986	572.952026	583.585022	583.585022	2995429888
2018-05-24	584.536011	610.817993	557.205994	601.755005	601.755005	2791099904
2018-05-25	602.140015	617.185974	575.624023	586.734009	586.734009	2110919936
2018-05-26	587.426025	606.174988	583.512024	587.280029	587.280029	1694300032
2018-05-27	588.520020	590.328003	562.866028	572.668030	572.668030	1788790016
2018-05-28	573.044983	576.049011	512.552002	516.036011	516.036011	2356900096
2018-05-29	516.148010	572.263977	516.148010	565.388000	565.388000	2330820096
2018-05-30	566.830017	583.135986	545.431030	559.590027	559.590027	2053970048
2018-05-31	558.497009	585.538025	557.065979	577.645020	577.645020	1985040000
2018-06-01	578.671997	589.093018	567.664978	580.043030	580.043030	1945890048
2018-06-02	580.429016	597.077026	577.322021	591.807983	591.807983	1880390016
2018-06-03	591.258972	624.513000	591.258972	618.328979	618.328979	1832550016
2018-06-04	619.437012	623.429016	583.747009	592.984985	592.984985	1903430016
2018-06-05	593.406006	611.330017	580.981995	609.302979	609.302979	1844269952
2018-06-06	610.262024	611.643005	596.395996	607.124023	607.124023	1756530048
2018-06-07	607.687012	616.143982	601.692993	605.187012	605.187012	1880140032
2018-06-08	605.442993	608.810974	595.593018	601.077026	601.077026	1637779968
2018-06-09	600.905029	608.583008	597.562012	597.562012	597.562012	1519309952
2018-06-10	594.344971	594.344971	511.889008	526.479004	526.479004	2234880000
2018-06-11	524.856995	536.857971	515.268982	533.283997	533.283997	1982119936
2018-06-12	532.710022	538.955017	491.234985	496.842987	496.842987	1932760064
2018-06-13	498.018005	501.904999	459.003998	477.493988	477.493988	2080130048
2018-06-14	478.381012	523.544983	467.466003	519.742004	519.742004	2458650112
2018-06-15	520.479980	521.304993	487.468994	491.003998	491.003998	1808269952
2018-06-16	490.414001	503.222992	488.851013	499.641998	499.641998	1314109952
2018-06-17	499.459991	507.640991	498.648010	500.447998	500.447998	1264870016
2018-06-18	499.382996	521.796021	494.066010	518.890991	518.890991	1513869952
2018-06-19	519.023010	542.353027	516.312012	537.956970	537.956970	1726569984
2018-06-20	538.505981	541.015015	519.369019	536.268005	536.268005	1596290048
2018-06-21	536.447021	543.716980	524.258972	527.367004	527.367004	1462070016
2018-06-22	527.193970	527.193970	456.877014	465.816986	465.816986	2226030080
2018-06-23	466.273987	479.128998	462.393005	474.519989	474.519989	1651379968
2018-06-24	474.768005	475.359009	426.468994	457.671997	457.671997	2490579968
2018-06-25	455.936005	470.343994	448.895996	460.309998	460.309998	4007950080
2018-06-26	460.733002	461.213013	432.772003	432.772003	432.772003	1356560000
2018-06-27	432.243988	444.243011	424.838989	442.364990	442.364990	1368940032
2018-06-28	442.290009	443.618011	419.683014	422.364990	422.364990	1360790016
2018-06-29	422.587006	441.792999	407.946991	436.009003	436.009003	1564499968
2018-06-30	436.209015	458.796997	436.209015	455.179993	455.179993	1475939968
2018-07-01	455.242004	457.139008	446.385010	453.917999	453.917999	1511730048
2018-07-02	453.824005	479.130005	447.110992	475.346985	475.346985	1625789952
2018-07-03	475.385986	483.854004	462.582001	464.195007	464.195007	1683939968
2018-07-04	464.151001	481.436005	455.184998	467.317993	467.317993	1549769984
2018-07-05	467.286987	483.225006	464.628998	474.411987	474.411987	1828610048
2018-07-06	474.356995	479.652008	457.614990	474.011993	474.011993	1627609984
2018-07-07	474.057007	491.660004	466.835999	491.660004	491.660004	1358360064
2018-07-08	492.067993	503.199005	488.416992	489.118988	489.118988	1344560000
2018-07-09	488.877991	490.851990	475.174988	476.682007	476.682007	1533799936
2018-07-10	476.161987	478.317993	433.959991	434.424011	434.424011	1789069952
2018-07-11	434.515015	447.316010	429.506989	446.518005	446.518005	1422470016
2018-07-12	446.502014	446.502014	422.809998	430.074005	430.074005	1495440000
2018-07-13	430.740997	442.363007	430.740997	434.027008	434.027008	1489670016
2018-07-14	434.510986	439.433990	431.473999	436.085999	436.085999	1235820032
2018-07-15	435.882996	454.001007	433.920990	449.850006	449.850006	1350160000
2018-07-16	450.424988	480.657990	446.798004	480.657990	480.657990	1858680064
2018-07-17	480.076996	508.779999	468.915009	501.002014	501.002014	2288100096
2018-07-18	500.838013	513.432983	474.359009	480.513000	480.513000	2371559936
2018-07-19	480.627991	483.239990	465.141998	469.618988	469.618988	2068739968
2018-07-20	469.307007	469.307007	443.692993	450.697998	450.697998	1821350016
2018-07-21	450.678986	468.083008	445.776001	462.436005	462.436005	1504310016
2018-07-22	462.437988	470.898010	458.118988	459.657013	459.657013	1338589952
2018-07-23	459.438995	469.765991	449.727997	450.852997	450.852997	1596999936
2018-07-24	451.135986	481.141998	450.565002	479.372986	479.372986	2287520000
2018-07-25	479.906006	482.868011	466.473999	472.493011	472.493011	1930780032
2018-07-26	472.330994	483.696014	461.424011	464.036987	464.036987	1621560064
2018-07-27	464.009003	473.221985	458.290985	469.665985	469.665985	1734259968
2018-07-28	469.678009	471.593994	462.989014	466.898010	466.898010	1531890048
2018-07-29	466.915009	470.355988	462.712006	466.665009	466.665009	1631910016
2018-07-30	466.826996	467.951996	448.640991	457.080994	457.080994	2141590000
2018-07-31	457.244995	457.244995	430.444000	433.867004	433.867004	1820680000
2018-08-01	433.868988	435.457001	410.463989	420.747009	420.747009	1888060000
2018-08-02	420.806000	425.033997	410.308990	412.621002	412.621002	1569300000
2018-08-03	412.566986	420.549011	399.910004	418.261993	418.261993	1722340000
2018-08-04	418.237000	420.186005	403.776001	407.252014	407.252014	1466540000
2018-08-05	407.346008	413.716003	402.432007	410.515991	410.515991	1396820000
2018-08-06	410.566986	414.540009	403.315002	406.657990	406.657990	1384880000
2018-08-07	406.800995	411.404999	376.076996	380.214996	380.214996	1828350000
2018-08-08	379.891998	380.670990	353.734009	356.613007	356.613007	2016080000
2018-08-09	356.971008	370.946014	353.614014	365.588013	365.588013	1616610000
2018-08-10	365.776001	367.045013	329.585999	334.175995	334.175995	1699400000
2018-08-11	334.264008	334.264008	308.488007	322.112000	322.112000	1790370000
2018-08-12	320.822998	328.589996	318.601990	319.570007	319.570007	1625420000
2018-08-13	320.209991	323.550995	284.933990	286.494995	286.494995	1751190000
2018-08-14	286.364990	286.364990	254.649994	278.932007	278.932007	2137850000
2018-08-15	280.386993	303.589996	280.118988	282.364014	282.364014	1878150000
2018-08-16	282.740997	298.476013	280.928009	288.045990	288.045990	1552970000
2018-08-17	287.683014	316.170013	287.346008	315.729004	315.729004	1995460000
2018-08-18	316.790985	320.446014	286.550995	295.812012	295.812012	1764020000
2018-08-19	295.670013	307.097992	291.332001	300.834015	300.834015	1447910000
2018-08-20	301.381012	304.372009	273.510986	274.315002	274.315002	1413790000
2018-08-21	273.330994	285.970001	273.330994	281.944000	281.944000	1164120000
2018-08-22	281.967987	297.485992	264.997986	271.341003	271.341003	1507660000
2018-08-23	271.747986	279.545990	271.089996	277.104004	277.104004	1271160000
2018-08-24	278.110992	283.302002	273.859985	282.967010	282.967010	1450170000
2018-08-25	283.281006	283.515015	278.471008	279.645996	279.645996	1208360000
2018-08-26	279.524994	279.524994	272.444000	275.196991	275.196991	1206650000
2018-08-27	275.350006	285.602997	273.649994	285.602997	285.602997	1406790000
2018-08-28	286.648987	297.399994	283.571991	296.498993	296.498993	1513350000
2018-08-29	296.162994	297.071014	287.286987	289.312012	289.312012	1474460000
2018-08-30	289.752991	291.243011	275.210999	284.105011	284.105011	1513100000
2018-08-31	284.119995	284.550995	278.513000	283.003998	283.003998	1411910000
2018-09-01	283.496002	301.144012	283.496002	295.341003	295.341003	1546630000
2018-09-02	295.453003	298.686005	290.925995	294.371002	294.371002	1321050000
2018-09-03	295.181000	295.591003	287.432007	289.259003	289.259003	1394490000
2018-09-04	289.296997	291.579987	284.255005	285.722992	285.722992	1554870000
2018-09-05	286.045013	288.162994	232.330994	232.330994	232.330994	2390390000
2018-09-06	231.647995	231.755005	218.123001	230.214996	230.214996	2097310000
2018-09-07	229.535004	233.895996	217.074997	217.203003	217.203003	1678260000
2018-09-08	217.912003	220.367004	193.259003	197.951004	197.951004	1517200000
2018-09-09	198.384995	207.666000	188.306000	196.923996	196.923996	1585980000
2018-09-10	197.850998	201.882996	189.584000	197.078995	197.078995	1502960000
2018-09-11	198.177002	198.505997	180.595993	185.065994	185.065994	1568900000
2018-09-12	185.423004	185.587006	170.257004	183.330994	183.330994	1874850000
2018-09-13	183.679001	214.001999	183.679001	211.354004	211.354004	2330720000
2018-09-14	212.669006	222.794006	204.871002	211.748993	211.748993	2232190000
2018-09-15	209.813995	226.604004	209.606003	223.074005	223.074005	1670490000
2018-09-16	222.802994	222.802994	211.117996	220.589005	220.589005	1502260000
2018-09-17	221.582001	224.261002	195.307999	197.875000	197.875000	2019910000
2018-09-18	197.095001	213.356995	195.934006	209.975006	209.975006	1800640000
2018-09-19	209.472000	213.871002	201.656006	209.968994	209.968994	1733330000
2018-09-20	210.287994	224.817993	207.789001	224.591003	224.591003	1782070000
2018-09-21	225.251007	248.388000	221.567001	246.584000	246.584000	2836200000
2018-09-22	247.337006	251.195999	233.809998	240.479996	240.479996	1921820000
2018-09-23	240.992004	247.464005	237.856995	244.330002	244.330002	1693470000
2018-09-24	244.843994	245.108002	227.490005	228.729996	228.729996	1748740000
2018-09-25	228.326996	228.326996	206.490005	218.505005	218.505005	2120360000
2018-09-26	218.647003	221.436996	209.113007	215.847000	215.847000	1756100000
2018-09-27	215.440002	230.606995	212.654007	228.494003	228.494003	2030320000
2018-09-28	229.041000	231.748001	218.669006	222.401993	222.401993	2018120000
2018-09-29	221.705002	234.014008	216.078003	231.634995	231.634995	2208720000
2018-09-30	231.328995	236.985992	228.445007	232.848007	232.848007	1765560000
2018-10-01	233.220001	234.145004	226.945007	230.768005	230.768005	1597500000
2018-10-02	231.100006	231.167007	225.837997	227.181000	227.181000	1542080000
2018-10-03	226.406998	226.457993	213.970993	220.488998	220.488998	1683930000
2018-10-04	220.445999	226.147995	220.089996	222.218002	222.218002	1479500000
2018-10-05	222.266998	228.319000	220.957001	227.600998	227.600998	1547330000
2018-10-06	227.552002	227.925995	224.246002	225.119995	225.119995	1505070000
2018-10-07	225.434998	226.369995	222.996002	226.119003	226.119003	1470480000
2018-10-08	226.509003	230.764999	224.557007	229.255005	229.255005	1470740000
2018-10-09	229.710007	230.160995	226.401001	227.981995	227.981995	1405130000
2018-10-10	227.615005	227.707001	224.494995	225.768997	225.768997	1384040000
2018-10-11	225.610001	225.610001	189.283005	189.498993	189.498993	2167620000
2018-10-12	188.707001	199.401001	188.707001	196.727005	196.727005	1487900000
2018-10-13	196.363998	201.279007	196.363998	199.841003	199.841003	1167610000
2018-10-14	199.690994	201.826996	195.242996	195.714996	195.714996	1169260000
2018-10-15	195.270004	222.117996	194.158997	209.703995	209.703995	2865830000
2018-10-16	209.628006	212.173004	207.983994	210.119995	210.119995	1532280000
2018-10-17	210.216995	211.125000	205.927994	207.082993	207.082993	1444130000
2018-10-18	207.404007	208.470001	201.742996	203.352005	203.352005	1365860000
2018-10-19	203.257004	204.662994	201.843994	203.727005	203.727005	1264480000
2018-10-20	203.514999	206.222000	203.085007	205.429993	205.429993	1238780000
2018-10-21	205.389999	208.154999	204.621002	205.141998	205.141998	1190300000
2018-10-22	205.173996	206.932007	203.376999	204.044006	204.044006	1328980000
2018-10-23	204.016006	205.151001	201.910995	204.335999	204.335999	1237490000
2018-10-24	204.126999	205.580994	203.354004	203.852005	203.852005	1102220000
2018-10-25	203.867996	204.132004	201.822998	202.718994	202.718994	1102900000
2018-10-26	202.335999	204.779999	201.550995	203.328995	203.328995	1161310000
2018-10-27	203.356003	206.082001	203.126007	204.210007	204.210007	1084810000
2018-10-28	204.509995	205.919006	203.522995	205.365997	205.365997	1139140000
2018-10-29	205.173996	205.597000	195.733994	197.246994	197.246994	1517230000
2018-10-30	197.203003	198.121994	196.350998	197.556000	197.556000	1363500000
2018-10-31	197.649002	198.337997	196.531006	197.380997	197.380997	1442380000
2018-11-01	197.537003	203.753998	197.328003	198.871994	198.871994	1336700000
2018-11-02	198.981995	201.268997	198.755005	200.634995	200.634995	1451870000
2018-11-03	200.740005	200.740005	199.524994	200.186005	200.186005	1307150000
2018-11-04	200.158005	211.272003	198.985992	207.485992	207.485992	1749300000
2018-11-05	207.100006	210.819000	206.572998	209.091003	209.091003	1613510000
2018-11-06	209.473999	218.451996	207.893997	218.451996	218.451996	1856940000
2018-11-07	218.899002	221.651993	216.796005	217.182999	217.182999	1927830000
2018-11-08	217.326996	218.337997	212.199005	212.231003	212.231003	1769080000
2018-11-09	211.987000	213.315994	209.514999	210.074005	210.074005	1554750000
2018-11-10	209.975006	213.856995	209.804993	212.533005	212.533005	1377760000
2018-11-11	212.479004	212.998993	208.867996	211.339996	211.339996	1501600000
2018-11-12	211.513000	212.623001	208.923996	210.417999	210.417999	1452380000
2018-11-13	210.149002	210.514999	206.134995	206.826004	206.826004	1610260000
2018-11-14	206.533997	207.044998	174.084000	181.397003	181.397003	2595330000
2018-11-15	181.899002	184.251007	170.188995	180.806000	180.806000	2638410000
2018-11-16	180.865005	181.350006	173.126007	175.177002	175.177002	2015330000
2018-11-17	175.360001	175.850998	172.869003	174.001007	174.001007	1832800000
2018-11-18	174.175003	179.151993	174.175003	177.067001	177.067001	1810920000
2018-11-19	177.179001	177.179001	147.850998	149.175003	149.175003	2745160000
2018-11-20	148.811005	151.253006	126.360001	130.339005	130.339005	3134410000
2018-11-21	131.141998	138.889999	125.758003	136.701004	136.701004	2685930000
2018-11-22	136.811005	137.740005	126.706001	126.706001	126.706001	1792150000
2018-11-23	126.418999	127.028000	119.558998	123.295998	123.295998	1998010000
2018-11-24	123.304001	126.788002	110.824997	113.494003	113.494003	1800960000
2018-11-25	113.125999	118.880997	101.769997	116.449997	116.449997	2466750000
2018-11-26	116.343002	118.200996	104.892998	108.334999	108.334999	2139490000
2018-11-27	107.913002	111.842003	102.452003	110.010002	110.010002	2320010000
2018-11-28	110.197998	126.047997	110.197998	122.438004	122.438004	2673470000
2018-11-29	122.721550	123.229721	115.297691	117.542648	117.542648	2196099150
2018-11-30	117.728096	119.423767	111.744965	113.171425	113.171425	2020748395
2018-12-01	113.397758	120.841454	111.619125	118.635559	118.635559	2131475767
2018-12-02	118.268150	120.562050	116.092041	116.388901	116.388901	1856199148
2018-12-03	116.378761	116.619072	107.415657	108.925018	108.925018	1772756192
2018-12-04	108.803162	113.142914	107.402718	110.214188	110.214188	1748116495
2018-12-05	110.335518	110.598610	102.475555	102.475555	102.475555	1990157607
2018-12-06	102.450592	104.103493	91.761055	91.761055	91.761055	2310716932
2018-12-07	91.649834	96.089844	83.469719	93.294563	93.294563	2554304529
2018-12-08	93.410080	97.059883	86.825668	92.159637	92.159637	1855759401
2018-12-09	92.035431	98.900032	91.031281	95.142059	95.142059	1875567179
2018-12-10	94.992172	96.257301	90.654251	91.685654	91.685654	1756437577
2018-12-11	91.578934	92.782326	87.688408	88.945305	88.945305	1707497898
2018-12-12	88.610703	92.240555	88.263557	90.593300	90.593300	1533050103
2018-12-13	90.655228	91.111603	85.518311	86.539314	86.539314	1754475621
2018-12-14	86.630356	87.144943	83.226471	84.308296	84.308296	1651491876
2018-12-15	84.279694	85.342743	82.829887	84.440811	84.440811	1496176898
2018-12-16	84.469406	87.568123	84.469406	85.262100	85.262100	1565817037
2018-12-17	85.382111	96.805054	85.382111	95.133827	95.133827	2101453023
2018-12-18	95.108040	101.320236	92.968521	101.112457	101.112457	2277514075
2018-12-19	101.683846	108.549057	100.691460	101.268578	101.268578	2456482114
2018-12-20	101.090439	117.170128	100.639961	116.216873	116.216873	3063842618
2018-12-21	115.835403	119.094162	107.584793	109.496231	109.496231	2632539990
2018-12-22	109.455940	116.759499	107.503166	116.759499	116.759499	2338772938
2018-12-23	117.273895	133.075302	117.273895	130.765259	130.765259	3579715060
2018-12-24	130.641663	157.668701	130.641663	140.238007	140.238007	4370343386
2018-12-25	140.997589	140.997589	125.113289	129.844345	129.844345	3298280609
2018-12-26	129.888824	136.677246	126.292908	131.865631	131.865631	2720469126
2018-12-27	131.923584	132.677063	115.650101	116.575912	116.575912	2612804378
2018-12-28	116.898201	137.647018	115.693130	137.647018	137.647018	3130201009
2018-12-29	138.468781	147.034332	134.570175	138.018341	138.018341	3169029972
2018-12-30	137.627457	140.689087	133.982330	139.859451	139.859451	2660086834
2018-12-31	140.031067	140.181152	132.519394	133.368271	133.368271	2358360233
2019-01-01	133.418152	141.397507	132.650711	140.819412	140.819412	2258709868
2019-01-02	141.519516	156.929138	140.650955	155.047684	155.047684	3328240369
2019-01-03	155.196045	155.863052	147.198364	149.135010	149.135010	2676164880
2019-01-04	148.912888	156.878983	147.907104	154.581940	154.581940	3126192535
2019-01-05	154.337418	160.824890	154.337418	155.638596	155.638596	3338211928
2019-01-06	155.804230	159.371445	152.085922	157.746201	157.746201	3231294371
2019-01-07	157.809494	158.450424	151.150726	151.699219	151.699219	2712108387
2019-01-08	151.967545	153.625778	148.669540	150.359634	150.359634	2459808140
2019-01-09	150.554688	153.622253	150.288376	150.803116	150.803116	2369241196
2019-01-10	150.843506	152.148270	126.529373	128.625183	128.625183	3397734455
2019-01-11	127.813965	130.165939	125.244942	127.548325	127.548325	2667585233
2019-01-12	127.528084	128.666122	125.446754	125.966530	125.966530	2212109224
2019-01-13	125.907227	126.267876	116.085968	116.897804	116.897804	2268263943
2019-01-14	116.979095	130.856735	116.967560	129.068726	129.068726	2798085735
2019-01-15	129.172684	130.743561	120.311523	122.032715	122.032715	2735449164
2019-01-16	121.809242	127.118248	121.441414	123.547058	123.547058	2746469339
2019-01-17	123.573540	124.270721	120.817032	123.741920	123.741920	2594091284
2019-01-18	123.654655	123.841690	120.241905	121.010262	121.010262	2305389799
2019-01-19	121.614426	125.904228	121.161034	124.519020	124.519020	3048261797
2019-01-20	124.632401	125.070389	118.702324	119.474831	119.474831	2964108269
2019-01-21	119.636459	119.715439	116.157440	117.157852	117.157852	2421720342
2019-01-22	117.110756	119.664345	114.676682	118.747551	118.747551	2552507404
2019-01-23	118.713814	119.422798	116.376648	117.452606	117.452606	2556952198
2019-01-24	117.462784	118.032104	116.006798	117.362885	117.362885	2520843419
2019-01-25	117.594955	117.802994	115.830154	116.378342	116.378342	2606881898
2019-01-26	116.373528	118.084114	115.980576	116.488739	116.488739	2412181168
2019-01-27	116.510315	116.685410	113.405289	113.405289	113.405289	2775888286
2019-01-28	113.285233	113.688232	103.336464	106.589973	106.589973	3366895504
2019-01-29	106.721954	107.165787	103.999229	105.598213	105.598213	2900418605
2019-01-30	105.407204	109.452980	104.843796	108.907539	108.907539	2874370354
2019-01-31	108.900772	110.458359	106.525352	107.061012	107.061012	2828796030
2019-02-01	107.147682	108.638710	105.046501	107.609787	107.609787	2541271518
2019-02-02	107.466415	110.653877	106.764023	110.430260	110.430260	2385157837
2019-02-03	110.490318	110.827354	106.563988	107.492668	107.492668	2519334756
2019-02-04	107.625824	108.701035	107.067421	107.821602	107.821602	2491888674
2019-02-05	107.628166	108.134789	106.909897	107.443520	107.443520	2515863998
2019-02-06	107.569305	107.569305	102.934563	104.919289	104.919289	2593048199
2019-02-07	104.835777	106.058876	104.409134	104.535301	104.535301	2326764622
2019-02-08	104.645050	119.805809	104.194435	119.267746	119.267746	3656841346
2019-02-09	119.214111	120.689735	118.000404	119.430885	119.430885	2884650400
2019-02-10	119.408966	124.853622	117.105774	124.806488	124.806488	3148766590
2019-02-11	124.871536	124.871536	120.311752	121.298393	121.298393	3222473887
2019-02-12	121.178574	123.468300	119.600029	122.572289	122.572289	3149576428
2019-02-13	122.544289	125.550697	121.612503	122.553604	122.553604	3386585799
2019-02-14	122.416985	124.451988	121.334892	121.390205	121.390205	3331701627
2019-02-15	121.453697	123.660126	121.371918	122.100388	122.100388	3021741614
2019-02-16	122.396454	124.134811	122.295303	123.260216	123.260216	2905833287
2019-02-17	123.182083	134.460098	123.091606	133.598877	133.598877	4236081129
2019-02-18	133.032547	147.686584	133.001938	146.098373	146.098373	5387525773
2019-02-19	146.398819	149.929977	145.128464	145.346176	145.346176	5310842625
2019-02-20	145.172729	149.554337	142.502121	149.554337	149.554337	4500094964
2019-02-21	149.352325	149.352325	144.563812	146.130844	146.130844	3995766856
2019-02-22	146.073257	149.268616	145.206543	149.092453	149.092453	3731099283
2019-02-23	148.676620	159.125870	147.331055	158.795425	158.795425	4519468458
2019-02-24	158.902405	165.549622	135.852661	135.852661	135.852661	5957715043
2019-02-25	135.499725	142.525574	135.483841	139.822861	139.822861	4914392068
2019-02-26	139.646088	139.976440	136.579605	138.089676	138.089676	3791292838
2019-02-27	138.029572	141.336227	131.602921	136.125961	136.125961	4469776860
2019-02-28	136.283081	138.847137	135.657593	136.746246	136.746246	4535438953
2019-03-01	136.836243	138.995270	136.434784	136.443619	136.443619	3756124823
2019-03-02	136.350082	137.184799	132.436386	134.206955	134.206955	3747176425
2019-03-03	134.786118	135.849289	131.328857	132.249420	132.249420	3454374052
2019-03-04	132.157883	132.729141	125.402702	127.774124	127.774124	4008171341
2019-03-05	127.792953	138.229980	126.735298	137.822388	137.822388	4764849990
2019-03-06	137.958740	139.968811	136.145920	138.789352	138.789352	4589054218
2019-03-07	138.942383	140.857880	137.273132	138.034500	138.034500	4339206292
2019-03-08	138.311356	139.499100	133.557693	135.127075	135.127075	4678816793
2019-03-09	134.887558	139.119415	134.677124	137.965332	137.965332	5011918715
2019-03-10	138.180496	138.270309	135.685684	136.758682	136.758682	4578438499
2019-03-11	136.849533	137.353409	133.102798	133.834030	133.834030	4689807418
2019-03-12	134.012848	135.273468	130.944153	134.442886	134.442886	4709987999
2019-03-13	134.611771	134.611771	132.719727	133.263077	133.263077	4265162099
2019-03-14	133.203903	135.180847	132.750076	133.711594	133.711594	4476532147
2019-03-15	133.567154	138.395142	133.567154	137.691788	137.691788	4506861856
2019-03-16	137.911957	144.558441	137.911957	142.398178	142.398178	4839003568
2019-03-17	142.238297	142.371918	139.323517	140.000549	140.000549	3827157729
2019-03-18	140.104858	142.267212	138.841568	139.374603	139.374603	4551739878
2019-03-19	139.254013	140.989059	139.143021	140.519196	140.519196	4251488128
2019-03-20	140.484711	140.945572	138.307037	140.686356	140.686356	4664134462
2019-03-21	140.478485	141.003235	135.855423	136.636063	136.636063	5087247796
2019-03-22	136.562256	138.794296	136.228607	137.181442	137.181442	4490899265
2019-03-23	137.039871	139.385391	136.912018	138.239868	138.239868	4436568613
2019-03-24	138.315353	138.375610	136.313751	136.986923	136.986923	4266845458
2019-03-25	137.081360	137.695343	133.490158	135.031021	135.031021	4480516752
2019-03-26	135.054321	135.460358	133.757339	135.460358	135.460358	4499271678
2019-03-27	135.454361	141.075470	135.341660	140.988159	140.988159	5228240092
2019-03-28	141.005844	141.007935	138.425171	139.416473	139.416473	4163212475
2019-03-29	139.343201	142.549240	138.045105	142.497421	142.497421	5125602702
2019-03-30	142.359146	149.613235	141.031738	142.092682	142.092682	5144662126
2019-03-31	142.139221	142.189209	140.697372	141.514099	141.514099	4249050197
2019-04-01	141.465485	142.733994	140.737564	141.830322	141.830322	4611999536
2019-04-02	141.839523	165.226822	141.636459	163.961746	163.961746	9826645698
2019-04-03	164.008636	178.322052	157.322144	161.458801	161.458801	10622456246
2019-04-04	161.431763	164.929214	155.241104	158.052536	158.052536	7953123528
2019-04-05	158.020004	167.220383	157.443954	165.514847	165.514847	7531316908
2019-04-06	165.511246	172.515762	161.799469	165.947205	165.947205	7167016220
2019-04-07	165.977234	175.213165	164.932098	174.531647	174.531647	7596176019
2019-04-08	174.449677	184.377853	174.160995	180.258820	180.258820	9304964609
2019-04-09	180.222122	180.254227	175.091751	176.114578	176.114578	7632529577
2019-04-10	176.067841	183.134277	175.230377	177.337479	177.337479	7856924878
2019-04-11	177.342758	177.487488	162.320618	165.497025	165.497025	7859383417
2019-04-12	165.335205	166.127518	161.029739	164.736328	164.736328	6237185309
2019-04-13	164.622849	166.362427	163.011856	164.513351	164.513351	4959301561
2019-04-14	164.476089	168.591034	162.781479	167.838516	167.838516	4846298303
2019-04-15	167.897476	168.818451	159.555740	161.574173	161.574173	5672311823
2019-04-16	161.526550	167.666321	160.888748	167.623444	167.623444	5180105341
2019-04-17	167.553696	168.938583	165.501892	166.950760	166.950760	5596102715
2019-04-18	166.913208	175.365326	166.672119	173.814026	173.814026	6971581464
2019-04-19	173.787888	173.978897	170.620209	173.708435	173.708435	6541053060
2019-04-20	173.718811	176.705811	171.788834	173.751266	173.751266	6142567811
2019-04-21	173.715408	174.420776	167.428589	170.046524	170.046524	6005571687
2019-04-22	170.017487	173.069122	168.729553	171.874664	171.874664	6094878077
2019-04-23	172.007217	176.850784	170.896759	171.447800	171.447800	7097827092
2019-04-24	171.349533	171.573212	161.976685	165.826096	165.826096	7351304156
2019-04-25	165.914734	166.513412	153.847000	154.459396	154.459396	6820332362
2019-04-26	154.579437	158.029007	152.085678	156.347092	156.347092	7505283355
2019-04-27	156.270859	160.589417	155.621887	158.434937	158.434937	5863109117
2019-04-28	158.499771	159.565384	157.125519	157.295074	157.295074	5379894433
2019-04-29	157.291046	158.333923	153.186523	155.201996	155.201996	6053776253
2019-04-30	155.172775	162.432251	155.172775	162.166031	162.166031	6275803459
2019-05-01	162.186554	164.060684	159.660217	160.818344	160.818344	5789172432
2019-05-02	160.853577	162.937012	160.060699	162.122787	162.122787	6044171061
2019-05-03	162.075165	170.068741	161.080627	167.952408	167.952408	7299410672
2019-05-04	167.887207	170.645935	161.791428	164.026581	164.026581	6658100048
2019-05-05	164.015259	165.399979	159.700653	163.450699	163.450699	5938415561
2019-05-06	163.337982	175.760101	159.988190	172.653214	172.653214	7540096853
2019-05-07	172.427277	180.394409	169.694717	169.798660	169.798660	8411140169
2019-05-08	169.904205	172.183548	166.409241	170.948166	170.948166	6416569597
2019-05-09	170.951874	172.880402	167.247879	170.289307	170.289307	6546914197
2019-05-10	170.312973	175.885269	168.991425	173.142746	173.142746	8036919052
2019-05-11	173.139313	203.466644	173.139313	194.304337	194.304337	12578331654
2019-05-12	194.163025	201.881485	183.653931	187.325317	187.325317	10326050089
2019-05-13	187.417923	205.098267	185.305908	196.846283	196.846283	10367149038
2019-05-14	196.738281	217.874649	196.054810	217.148575	217.148575	12751049754
2019-05-15	217.010117	247.446594	216.822113	247.153061	247.153061	13460006533
2019-05-16	246.941956	275.394440	245.795288	264.010010	264.010010	18661465872
2019-05-17	263.848358	266.979614	227.767426	243.764587	243.764587	16037551694
2019-05-18	243.911301	246.362778	233.099854	234.595230	234.595230	10933142646
2019-05-19	234.449463	263.740997	233.758667	261.292206	261.292206	12049250893
2019-05-20	261.267487	261.551270	241.803650	251.864410	251.864410	10834541285
2019-05-21	251.647842	262.107544	248.196304	255.215881	255.215881	11545049593
2019-05-22	254.995316	258.801849	242.730484	244.698914	244.698914	9818257462
2019-05-23	244.665115	247.616638	233.793091	245.965668	245.965668	10671663487
2019-05-24	245.987091	255.259323	243.240097	249.484985	249.484985	9929433205
2019-05-25	249.694046	257.356842	249.088791	251.759872	251.759872	8924985384
2019-05-26	251.724792	269.166534	247.245392	267.069641	267.069641	9664267730
2019-05-27	267.141876	278.507263	265.444702	272.862640	272.862640	12074664735
2019-05-28	272.590485	274.320831	267.514374	271.768707	271.768707	10362846898
2019-05-29	271.779053	273.756287	263.091400	269.455688	269.455688	9819132174
2019-05-30	269.551880	287.201630	247.348602	255.858948	255.858948	13604268584
2019-05-31	256.015289	268.659943	249.111847	268.113556	268.113556	11255023514
2019-06-01	268.433350	273.557983	263.524597	265.391266	265.391266	9942869851
2019-06-02	265.512726	272.807220	265.041870	270.225525	270.225525	8744111713
2019-06-03	270.088562	270.334106	251.262192	252.607925	252.607925	9375712916
2019-06-04	252.511642	252.511642	236.127213	241.338791	241.338791	10132549746
2019-06-05	241.497040	248.138138	239.983459	247.051010	247.051010	8548917061
2019-06-06	246.925247	249.944504	238.501114	249.474335	249.474335	8265146806
2019-06-07	249.335281	254.352295	246.597900	250.930359	250.930359	8379534527
2019-06-08	251.249313	252.377396	243.229111	245.738098	245.738098	7225996863
2019-06-09	245.540482	245.972824	229.257431	233.086700	233.086700	7566421455
2019-06-10	232.830139	247.662170	229.341766	247.520126	247.520126	8141159847
2019-06-11	247.862122	248.662582	239.825348	245.781830	245.781830	7382269700
2019-06-12	245.925491	261.017578	244.491318	260.903290	260.903290	8645598617
2019-06-13	260.913513	262.163116	255.596283	256.168793	256.168793	8442077836
2019-06-14	256.179657	265.371399	254.147430	264.087463	264.087463	8676891266
2019-06-15	263.934143	271.505585	262.121216	269.019318	269.019318	8126853943
2019-06-16	268.901154	278.143188	265.535339	269.223206	269.223206	9676746452
2019-06-17	269.090576	275.442566	268.353790	274.351105	274.351105	6009795781
2019-06-18	274.320251	274.320251	263.144440	265.051849	265.051849	6205242503
2019-06-19	265.056854	270.333374	264.754791	269.431793	269.431793	5516510947
2019-06-20	269.407867	274.073517	265.500458	271.695007	271.695007	6408981097
2019-06-21	271.743103	295.303314	271.743103	294.910278	294.910278	9331694139
2019-06-22	295.115082	315.189728	294.728241	309.380310	309.380310	10613731254
2019-06-23	309.416687	318.565674	305.764587	307.827789	307.827789	8161062379
2019-06-24	307.722137	312.329346	299.559540	310.424683	310.424683	8205712062
2019-06-25	310.678619	318.126312	307.643158	318.126312	318.126312	9641764965
2019-06-26	317.992584	361.398682	315.954865	336.753174	336.753174	16437084081
2019-06-27	336.959900	343.433441	278.573242	294.267639	294.267639	14038092502
2019-06-28	294.143036	313.031555	292.939819	311.226105	311.226105	11514656819
2019-06-29	311.284424	322.043549	294.753845	320.058929	320.058929	10929374564
2019-06-30	319.584045	322.789581	290.695984	290.695984	290.695984	10303111000
2019-07-01	290.268494	301.026154	280.022827	293.641113	293.641113	10292223947
2019-07-02	293.537262	295.655853	272.602570	291.596436	291.596436	10618413951
2019-07-03	291.764618	303.342041	291.401642	303.099976	303.099976	9926711979
2019-07-04	303.025085	303.961151	282.765747	284.523224	284.523224	8403513105
2019-07-05	284.380920	293.921143	282.694702	287.997528	287.997528	8723493015
2019-07-06	287.893829	295.991425	286.665863	287.547119	287.547119	7674615024
2019-07-07	287.603607	310.139313	286.109192	305.700562	305.700562	8119724980
2019-07-08	305.734772	314.267883	303.500458	313.251404	313.251404	9078905628
2019-07-09	313.325165	318.223114	305.285828	308.881012	308.881012	10055159802
2019-07-10	308.851288	313.069458	285.565796	290.002319	290.002319	11679985166
2019-07-11	289.945984	290.021057	266.094666	268.704041	268.704041	10216287021
2019-07-12	268.692261	278.855591	268.000031	276.276703	276.276703	8148936015
2019-07-13	276.289124	276.685242	263.068268	269.458801	269.458801	6716829429
2019-07-14	269.281616	269.641235	227.269211	227.578064	227.578064	8578339385
2019-07-15	227.965057	235.025650	210.391266	229.776001	229.776001	9723674243
2019-07-16	229.748657	234.513840	197.377899	199.188675	199.188675	9036620493
2019-07-17	199.066788	217.975632	193.990417	211.484970	211.484970	9387747639
2019-07-18	211.444611	229.239395	208.037735	226.566162	226.566162	9327816059
2019-07-19	226.657700	226.940475	215.838242	221.333420	221.333420	7606433130
2019-07-20	221.412659	234.198456	221.189484	229.119217	229.119217	7976245988
2019-07-21	229.167694	229.861664	219.027756	225.630768	225.630768	6685082868
2019-07-22	225.698654	226.862579	213.448380	217.560013	217.560013	6338843918
2019-07-23	217.568466	218.518051	209.638123	212.728516	212.728516	6976091534
2019-07-24	212.553818	217.535431	203.893402	217.046371	217.046371	7168982842
2019-07-25	216.969116	224.254196	216.135147	219.617996	219.617996	6731281160
2019-07-26	219.628128	220.236389	214.125687	219.629608	219.629608	5729852177
2019-07-27	219.617630	223.517258	204.903931	207.408310	207.408310	6257703907
2019-07-28	207.413773	212.041840	202.252899	211.186554	211.186554	5504887933
2019-07-29	211.123657	213.932053	208.764313	211.268051	211.268051	5485190664
2019-07-30	211.339203	213.614075	206.867615	210.522598	210.522598	5489918858
2019-07-31	210.492416	218.654144	210.437912	218.654144	218.654144	6003828339
2019-08-01	218.554596	218.812653	212.914505	217.808441	217.808441	5965442642
2019-08-02	217.884460	222.182571	215.975830	217.871567	217.871567	6159440229
2019-08-03	217.895554	224.623230	217.331741	222.490341	222.490341	5697798687
2019-08-04	222.580811	224.227295	218.492172	222.669724	222.669724	5238542572
2019-08-05	222.650879	235.635284	222.603882	234.215027	234.215027	7765060287
2019-08-06	234.245590	239.115906	223.551178	226.020645	226.020645	7647742672
2019-08-07	225.925293	229.656570	222.775452	226.391006	226.391006	7020342209
2019-08-08	226.518478	226.774719	216.516251	220.941864	220.941864	6713525643
2019-08-09	220.908646	221.364334	208.245972	210.488907	210.488907	6964818794
2019-08-10	210.530167	213.734833	203.793106	206.733536	206.733536	6584748527
2019-08-11	206.732239	216.598648	206.510803	216.092865	216.092865	6440605604
2019-08-12	216.055908	216.142563	210.946487	211.288071	211.288071	5674315558
2019-08-13	211.342697	211.384415	205.422501	208.709045	208.709045	5946313204
2019-08-14	208.603989	209.066437	186.331924	186.607742	186.607742	7444456153
2019-08-15	186.683502	189.462158	178.142563	188.502060	188.502060	8197244441
2019-08-16	188.644257	188.905594	180.384842	185.440079	185.440079	7133915837
2019-08-17	185.531662	186.703140	182.593887	185.687683	185.687683	5512696512
2019-08-18	185.841095	197.522491	183.692230	194.493530	194.493530	5969012023
2019-08-19	194.556030	203.560150	193.108246	203.091934	203.091934	6145148691
2019-08-20	202.813141	203.015991	195.619537	196.565414	196.565414	6408417609
2019-08-21	196.621689	197.027435	182.689178	186.891632	186.891632	7775772700
2019-08-22	186.941238	194.415512	183.384521	191.332916	191.332916	7569043874
2019-08-23	191.106873	195.906494	189.562317	194.706207	194.706207	6658162376
2019-08-24	194.671631	194.784988	187.627258	191.289566	191.289566	6249737981
2019-08-25	191.234787	192.163330	184.964752	186.842392	186.842392	5826017143
2019-08-26	186.735550	193.442184	186.735550	188.929382	188.929382	7207986636
2019-08-27	188.950058	188.963181	185.472931	187.516663	187.516663	6042327402
2019-08-28	187.495499	187.930878	172.185608	173.889969	173.889969	6696604087
2019-08-29	173.958694	173.996399	167.170898	169.516739	169.516739	7129569082
2019-08-30	169.489288	170.773514	167.071411	168.834869	168.834869	5776520220
2019-08-31	168.887894	174.323975	167.802582	172.469788	172.469788	5830212248
2019-09-01	172.458405	173.696854	169.531281	171.629425	171.629425	5554799575
2019-09-02	171.697601	180.145218	170.451691	178.347351	178.347351	6503447136
2019-09-03	178.357758	182.347992	175.970169	179.499329	179.499329	6962728937
2019-09-04	179.491989	180.136597	175.325363	175.992889	175.992889	5938120493
2019-09-05	175.966278	176.163910	171.746826	174.217133	174.217133	5589476515
2019-09-06	174.172226	177.718704	168.341339	169.956177	169.956177	6797611877
2019-09-07	169.955276	180.851608	169.444122	178.262619	178.262619	6791531341
2019-09-08	178.282593	182.977081	178.142502	181.355530	181.355530	6472677265
2019-09-09	181.362488	184.149460	177.419357	181.149475	181.149475	7232938985
2019-09-10	181.212845	184.063431	178.122421	179.787170	179.787170	6291476771
2019-09-11	179.839493	181.757462	176.500916	178.725494	178.725494	7157139034
2019-09-12	178.803772	181.998566	177.847321	181.016098	181.016098	5838605476
2019-09-13	180.975586	181.498291	178.582047	181.109726	181.109726	5955041236
2019-09-14	181.321579	188.446930	180.372208	188.105515	188.105515	6500686511
2019-09-15	188.068436	190.399338	186.447327	189.789124	189.789124	6222874780
2019-09-16	189.689331	198.204971	189.689331	197.113174	197.113174	8242029487
2019-09-17	197.114761	213.731949	196.715485	208.608749	208.608749	10232590812
2019-09-18	208.050598	216.711502	208.050598	211.393036	211.393036	9194634557
2019-09-19	211.247238	222.871689	204.685776	221.280853	221.280853	10620070912
2019-09-20	221.069626	221.598557	215.159637	218.050049	218.050049	8027974272
2019-09-21	217.897385	220.958298	215.000168	215.516205	215.516205	7743309777
2019-09-22	215.486557	216.086243	207.644928	211.545380	211.545380	7812854575
2019-09-23	211.713211	211.840515	201.887238	201.921310	201.921310	7494673136
2019-09-24	201.842087	203.500549	162.727783	168.110733	168.110733	11757739233
2019-09-25	168.133575	174.719772	164.913483	170.892700	170.892700	9766632017
2019-09-26	170.756912	171.692642	157.130325	166.727127	166.727127	7848286154
2019-09-27	166.651703	175.610779	163.209503	174.710999	174.710999	7909313624
2019-09-28	174.680832	175.778732	170.773956	174.572891	174.572891	6895423445
2019-09-29	174.612747	175.210220	166.997696	170.503479	170.503479	6497088198
2019-09-30	170.461349	179.872208	167.036606	179.872208	179.872208	7552915148
2019-10-01	180.209122	185.045532	175.812653	177.340424	177.340424	7676276225
2019-10-02	177.224060	180.826126	175.334274	180.710510	180.710510	6335595249
2019-10-03	180.703705	180.799210	172.599869	175.199341	175.199341	6381403724
2019-10-04	175.238434	178.552078	173.564087	176.985001	176.985001	6248928449
2019-10-05	176.946320	177.713242	173.069565	176.351517	176.351517	5837211771
2019-10-06	176.364380	177.364548	171.299774	173.059143	173.059143	5852890673
2019-10-07	172.940338	182.356354	171.527817	181.186340	181.186340	7844316833
2019-10-08	181.113358	184.359970	179.133392	182.021561	182.021561	7466282780
2019-10-09	182.036301	194.300491	180.668442	193.293259	193.293259	9088122101
2019-10-10	193.191071	193.896927	188.306473	191.659668	191.659668	8375913275
2019-10-11	191.801071	195.318802	181.661835	182.569687	182.569687	9128522969
2019-10-12	182.534027	186.304886	179.984833	180.826645	180.826645	7494328840
2019-10-13	180.861313	185.075912	180.317154	182.075150	182.075150	6733182272
2019-10-14	182.028473	187.303619	181.662277	186.960907	186.960907	7276520699
2019-10-15	186.977051	187.759872	179.462784	181.406067	181.406067	7731456579
2019-10-16	181.343735	181.668610	174.064163	176.013504	176.013504	7691244590
2019-10-17	175.906891	178.899551	174.565826	178.028351	178.028351	6737237422
2019-10-18	177.988556	178.179794	171.005051	173.621338	173.621338	7566257807
2019-10-19	173.649445	175.608231	172.215454	172.913025	172.913025	6551453871
2019-10-20	172.974762	176.718689	171.210724	175.534378	175.534378	6801091120
2019-10-21	175.524750	177.741730	173.287750	174.920990	174.920990	6815820627
2019-10-22	174.905060	175.650024	172.266235	172.300858	172.300858	6990951966
2019-10-23	172.262802	172.420578	157.463425	162.402786	162.402786	9624925919
2019-10-24	162.514114	164.147568	160.887955	162.168533	162.168533	7300917536
2019-10-25	162.189713	183.000122	161.966019	181.523209	181.523209	10358594018
2019-10-26	181.667068	195.942505	176.133804	179.835480	179.835480	13831784985
2019-10-27	179.932632	188.155334	177.682358	184.242218	184.242218	10815941952
2019-10-28	184.397507	187.883148	180.249557	182.662811	182.662811	10406734124
2019-10-29	182.670380	191.846756	182.364365	190.342575	190.342575	10622761957
2019-10-30	190.336395	191.111938	181.546371	184.692169	184.692169	10484902804
2019-10-31	184.797623	188.751266	180.068359	183.966919	183.966919	9607939606
2019-11-01	183.803696	185.059708	181.094498	183.969910	183.969910	9145611130
2019-11-02	184.018158	185.708954	182.797668	183.925720	183.925720	8087991830
2019-11-03	183.994827	185.024216	179.818146	182.425018	182.425018	8760247743
2019-11-04	182.319031	188.022934	181.821609	186.355194	186.355194	10551917945
2019-11-05	186.309311	191.257828	184.331985	189.304169	189.304169	10024177342
2019-11-06	189.113495	193.547241	188.667679	191.593842	191.593842	10156458684
2019-11-07	191.504303	191.861099	186.567001	187.976547	187.976547	9081247798
2019-11-08	187.924271	188.815979	182.541367	184.211472	184.211472	9176780911
2019-11-09	184.311722	185.838531	183.902237	185.028717	185.028717	7277418704
2019-11-10	184.943359	190.920624	184.686783	189.477280	189.477280	8752784211
2019-11-11	189.502930	190.338425	185.086319	185.489639	185.489639	7877424105
2019-11-12	185.564835	187.948029	184.191055	186.843414	186.843414	7792186666
2019-11-13	186.942444	189.331879	185.937943	188.258743	188.258743	7343173595
2019-11-14	188.272507	188.634598	184.992294	185.999634	185.999634	7872664470
2019-11-15	186.058167	186.251831	179.379562	180.521179	180.521179	8815678477
2019-11-16	180.499100	184.155273	179.985672	183.348358	183.348358	6789888119
2019-11-17	183.350830	188.191345	182.336807	185.119232	185.119232	7364325470
2019-11-18	185.041458	186.927155	179.175522	180.559601	180.559601	7787662111
2019-11-19	180.502457	182.528000	175.197113	177.455551	177.455551	7536699743
2019-11-20	177.415283	178.993149	175.290436	175.698349	175.698349	7205785148
2019-11-21	175.673599	176.209213	159.365128	161.462723	161.462723	8546371324
2019-11-22	161.505890	163.028091	142.344101	150.268173	150.268173	12020749863
2019-11-23	150.212219	154.101563	147.601242	153.417786	153.417786	8289198330
2019-11-24	153.430527	153.965912	142.834702	142.834702	142.834702	7782769097
2019-11-25	142.697006	150.207962	133.802338	146.476532	146.476532	10962753356
2019-11-26	146.404312	150.004761	145.216873	148.965073	148.965073	7648516297
2019-11-27	148.396820	154.887207	143.525604	153.010559	153.010559	8778095307
2019-11-28	153.069244	156.613586	151.091125	151.717575	151.717575	7346531960
2019-11-29	151.768600	156.848404	151.460434	155.304153	155.304153	7503898278
2019-11-30	155.286407	156.691299	151.225342	152.539688	152.539688	6565950867
2019-12-01	152.491928	152.491928	147.067932	151.185730	151.185730	7102780297
2019-12-02	151.175476	152.116959	147.606796	149.059158	149.059158	6670561362
2019-12-03	149.058243	150.310425	146.001678	147.956421	147.956421	6204379850
2019-12-04	147.918381	150.680817	145.000885	146.747742	146.747742	7865937093
2019-12-05	146.686493	153.155396	145.459076	149.248993	149.248993	6745910228
2019-12-06	149.396484	149.670517	147.606522	149.194443	149.194443	6458766440
2019-12-07	149.197601	149.799713	148.374771	148.768158	148.768158	5911233283
2019-12-08	148.743683	152.392929	148.313339	151.264725	151.264725	6441727251
2019-12-09	151.224396	151.913940	147.621368	148.225174	148.225174	6744206747
2019-12-10	148.179855	148.564468	144.907959	146.267044	146.267044	6859512024
2019-12-11	146.320648	147.139206	143.045364	143.608002	143.608002	7037180048
2019-12-12	143.615662	145.751648	141.436981	145.604004	145.604004	7890383412
2019-12-13	145.655685	145.857101	143.746521	144.944748	144.944748	7264810246
2019-12-14	144.953415	145.529083	142.434555	142.869232	142.869232	7048066972
2019-12-15	142.864990	143.925354	139.426956	143.114990	143.114990	7235153410
2019-12-16	143.139526	143.224854	132.456665	133.614029	133.614029	8992282118
2019-12-17	133.647186	134.011536	121.395081	122.603889	122.603889	9057166141
2019-12-18	122.656837	133.394165	119.780060	133.092194	133.092194	11864518320
2019-12-19	133.052780	134.190643	125.971664	129.321136	129.321136	9564699140
2019-12-20	129.384369	129.756302	126.985352	129.066055	129.066055	8173594150
2019-12-21	129.095963	129.147659	127.612091	128.130951	128.130951	7449064703
2019-12-22	128.098129	133.160034	127.928490	132.372513	132.372513	9121058480
2019-12-23	132.306992	134.731750	127.416718	128.614090	128.614090	9622497692
2019-12-24	128.629257	131.672287	127.308769	129.063889	129.063889	7961819689
2019-12-25	129.068497	129.068497	124.885490	126.454636	126.454636	8418019053
2019-12-26	126.486328	130.898346	125.406441	126.361221	126.361221	8600871979
2019-12-27	126.368797	128.097565	124.820808	127.214607	127.214607	8299390175
2019-12-28	127.213013	130.258163	126.899696	128.322708	128.322708	8069298610
2019-12-29	128.266876	136.811203	127.997658	134.757980	134.757980	9708776785
2019-12-30	134.796524	136.757355	131.545563	132.633484	132.633484	9796951715
2019-12-31	132.612274	133.732666	128.798157	129.610855	129.610855	8936866396
2020-01-01	129.630661	132.835358	129.198288	130.802002	130.802002	7935230330
2020-01-02	130.820038	130.820038	126.954910	127.410179	127.410179	8032709256
2020-01-03	127.411263	134.554016	126.490021	134.171707	134.171707	10476845358
2020-01-04	134.168518	136.052719	133.040558	135.069366	135.069366	7430904515
2020-01-05	135.072098	139.410202	135.045624	136.276779	136.276779	7526675353
2020-01-06	136.305542	144.328186	136.079636	144.304153	144.304153	9093747120
2020-01-07	144.311996	145.001770	140.488876	143.543991	143.543991	9257954671
2020-01-08	143.487823	146.828003	138.268204	141.258133	141.258133	9387194956
2020-01-09	141.155777	141.393982	136.236404	138.979202	138.979202	7697325347
2020-01-10	138.967041	144.167328	135.520401	143.963776	143.963776	9084816202
2020-01-11	143.409103	146.480911	142.207962	142.927109	142.927109	9332208590
2020-01-12	143.032547	146.145859	142.707642	145.873932	145.873932	8528167453
2020-01-13	146.220139	146.791229	142.907135	144.226593	144.226593	8378529469
2020-01-14	144.251053	167.681549	144.064926	165.955353	165.955353	16712318373
2020-01-15	165.734619	170.425674	161.109619	166.230682	166.230682	15173694057
2020-01-16	166.332825	167.058151	159.709641	164.391006	164.391006	13735193017
2020-01-17	164.489380	173.069214	162.775604	170.779953	170.779953	14997091825
2020-01-18	170.747726	178.528778	166.789017	175.365677	175.365677	14929342255
2020-01-19	175.467590	177.247635	163.676865	166.969849	166.969849	13713374132
2020-01-20	166.904129	169.114883	162.331604	167.120514	167.120514	11144529787
2020-01-21	167.060471	169.910110	165.819717	169.697159	169.697159	9789369362
2020-01-22	169.608536	171.008698	166.774231	168.294159	168.294159	9209827927
2020-01-23	168.295700	168.312241	160.295319	162.928558	162.928558	10396868698
2020-01-24	162.899368	164.309448	156.749741	163.051178	163.051178	10657671161
2020-01-25	163.067291	163.227234	158.632477	161.283936	161.283936	8256956801
2020-01-26	161.176819	168.220322	160.281128	168.077103	168.077103	9261861589
2020-01-27	168.008850	172.922913	166.901093	170.930893	170.930893	11004476145
2020-01-28	170.884857	176.370316	170.738068	176.370316	176.370316	11772875063
2020-01-29	176.347885	178.842972	175.050339	175.050339	175.050339	10725267310
2020-01-30	174.917709	186.260483	172.374634	184.690475	184.690475	12604789338
2020-01-31	184.736908	185.405838	176.296814	180.160172	180.160172	11728616393
2020-02-01	180.113770	183.845551	179.745178	183.673950	183.673950	11569697182
2020-02-02	183.532501	193.080399	180.173950	188.617538	188.617538	14054425388
2020-02-03	188.607407	193.436890	188.012695	189.865067	189.865067	12392875241
2020-02-04	189.861725	191.111496	185.403625	189.250595	189.250595	11714191695
2020-02-05	189.299103	206.804001	188.752686	204.230240	204.230240	14865434434
2020-02-06	204.129700	214.597717	201.904068	212.339081	212.339081	16425589682
2020-02-07	212.315887	223.140930	212.304199	222.726059	222.726059	16673443564
2020-02-08	222.510971	226.588089	215.386292	223.146515	223.146515	16741203125
2020-02-09	222.982239	229.864243	222.982239	228.578568	228.578568	15031356241
2020-02-10	228.549133	229.184616	218.080048	223.522705	223.522705	16210008511
2020-02-11	223.384933	236.547134	218.617615	235.851196	235.851196	16964695963
2020-02-12	235.898224	272.398834	235.896271	265.406128	265.406128	24545049385
2020-02-13	265.052704	273.741058	258.922516	268.099243	268.099243	25801317504
2020-02-14	268.023285	285.056427	262.762512	284.217499	284.217499	23558253462
2020-02-15	284.561310	287.123688	264.279663	264.728577	264.728577	23682452994
2020-02-16	264.904053	272.882446	242.484406	259.894714	259.894714	25152366643
2020-02-17	259.890564	266.871246	244.335327	266.363434	266.363434	26024080088
2020-02-18	266.508820	283.196136	261.463898	281.944580	281.944580	26511477187
2020-02-19	282.036285	283.537933	259.763977	259.763977	259.763977	22679414412
2020-02-20	259.819855	263.695404	250.951263	257.949463	257.949463	23229828870
2020-02-21	257.891113	267.004852	255.689087	265.600616	265.600616	20867593292
2020-02-22	265.551575	266.387207	258.913147	262.331726	262.331726	16906032861
2020-02-23	262.278412	273.754150	261.960510	273.754150	273.754150	19585998813
2020-02-24	273.705078	275.539520	259.625153	265.216431	265.216431	22400845640
2020-02-25	265.283386	265.431488	246.858994	247.817596	247.817596	21878882134
2020-02-26	247.740204	249.649704	221.266556	225.680267	225.680267	26235617201
2020-02-27	225.687042	237.228928	212.664520	226.753403	226.753403	25645522789
2020-02-28	226.987610	234.208939	216.346207	226.760498	226.760498	22563530559
2020-02-29	226.833450	232.256622	219.848511	219.848511	219.848511	18181296376
2020-03-01	219.752670	226.677887	214.130432	218.970596	218.970596	18179807469
2020-03-02	218.711624	232.811584	217.284286	230.569778	230.569778	20305587789
2020-03-03	230.523972	232.325806	221.732666	224.479630	224.479630	19853178572
2020-03-04	224.565338	228.040421	222.088882	224.517975	224.517975	16567075208
2020-03-05	224.641891	234.364456	224.641891	229.268188	229.268188	18201291785
2020-03-06	229.168427	243.554977	228.743576	243.525299	243.525299	19374772256
2020-03-07	243.750198	249.978485	237.551285	237.853088	237.853088	19431652027
2020-03-08	237.780685	237.780685	200.602997	200.689056	200.689056	21381823651
2020-03-09	201.318497	207.451401	192.269897	201.986328	201.986328	23645428606
2020-03-10	202.863953	205.714249	198.064499	200.767242	200.767242	18344930072
2020-03-11	200.768036	202.954300	184.362152	194.868530	194.868530	16984790291
2020-03-12	194.973328	194.973328	135.854385	137.667648	137.667648	17463474176
