# Supplementary material for: Forecasting Bitcoin closing price series using linear regression and neural networks models
Source: PeerJ Comput Sci. 2020 Jul 6;6:e279. doi: 10.7717/peerj-cs.279 (PMC7924725; doi:10.7717/peerj-cs.279)
Supplement: Supplemental Information 1 — The project aims to forecast both cryptocurrency and traditional stock market price series using different approaches, such as linear regression models and neural networks. [file peerj-cs-06-279-s001.zip › fbp-master/data/INTC.csv]

Date	Open	High	Low	Close	Adj Close	Volume
2007-09-12	25.510000	25.850000	25.330000	25.459999	18.070875	60821100
2007-09-13	25.570000	25.639999	25.250000	25.350000	17.992802	65045000
2007-09-14	24.940001	25.190001	24.600000	24.930000	17.694687	66854900
2007-09-17	24.870001	25.080000	24.760000	24.850000	17.637903	46370300
2007-09-18	24.950001	25.490000	24.889999	25.410000	18.035381	72076600
2007-09-19	25.629999	25.780001	25.430000	25.680000	18.227020	69117900
2007-09-20	25.510000	25.959999	25.480000	25.809999	18.319292	51971400
2007-09-21	26.010000	26.049999	25.760000	25.870001	18.361879	70411400
2007-09-24	25.980000	26.240000	25.820000	25.980000	18.439947	50334900
2007-09-25	25.830000	26.170000	25.760000	25.889999	18.376076	50665900
2007-09-26	25.980000	26.360001	25.799999	25.910000	18.390266	68642200
2007-09-27	26.090000	26.100000	25.700001	25.760000	18.283802	47541400
2007-09-28	25.719999	26.020000	25.670000	25.860001	18.354782	44063300
2007-10-01	26.040001	26.549999	25.860001	26.370001	18.716768	54672800
2007-10-02	26.280001	26.580000	26.160000	26.379999	18.723867	45948000
2007-10-03	25.889999	26.049999	25.570000	25.809999	18.319292	76290500
2007-10-04	25.799999	25.830000	25.370001	25.600000	18.170238	44415700
2007-10-05	25.799999	25.940001	25.490000	25.540001	18.127659	72211600
2007-10-08	25.500000	25.760000	25.469999	25.660000	18.212822	34606900
2007-10-09	25.680000	25.860001	25.549999	25.840000	18.340588	43878600
2007-10-10	25.879999	25.930000	25.629999	25.879999	18.368975	38317200
2007-10-11	25.870001	26.180000	25.160000	25.430000	18.049580	91274900
2007-10-12	25.600000	25.680000	25.330000	25.549999	18.134752	48670300
2007-10-15	25.639999	26.070000	25.570000	25.750000	18.276707	74615900
2007-10-16	25.719999	25.980000	25.270000	25.480000	18.085064	107955700
2007-10-17	26.790001	26.980000	26.250000	26.719999	18.965189	187866100
2007-10-18	26.510000	26.980000	26.469999	26.969999	19.142635	66200000
2007-10-19	26.840000	26.850000	26.270000	26.299999	18.667082	80777400
2007-10-22	25.950001	26.690001	25.850000	26.639999	18.908401	62800500
2007-10-23	26.620001	26.820000	26.160000	26.799999	19.021969	67310100
2007-10-24	26.330000	26.389999	25.459999	26.010000	18.461246	89794300
2007-10-25	26.180000	26.250000	25.530001	25.889999	18.376076	57691300
2007-10-26	26.260000	26.450001	25.780001	25.940001	18.411562	61642300
2007-10-29	26.049999	26.350000	26.000000	26.260000	18.638695	53264600
2007-10-30	26.110001	26.370001	26.100000	26.270000	18.645788	41449000
2007-10-31	26.370001	26.900000	26.350000	26.900000	19.092947	64819100
2007-11-01	26.700001	27.080000	26.500000	26.500000	18.809034	86590500
2007-11-02	26.750000	26.959999	26.400000	26.799999	19.021969	58633800
2007-11-05	26.580000	27.030001	26.440001	26.840000	19.130671	55392500
2007-11-06	26.959999	27.520000	26.959999	27.490000	19.593967	69334400
2007-11-07	27.240000	27.540001	26.870001	26.900000	19.173426	71488100
2007-11-08	26.889999	26.969999	25.290001	25.930000	18.482046	91404900
2007-11-09	25.360001	25.650000	25.000000	25.150000	17.926090	71692500
2007-11-12	25.410000	25.570000	25.100000	25.370001	18.082895	72660600
2007-11-13	25.590000	26.139999	25.290001	26.139999	18.631729	62116600
2007-11-14	26.500000	26.520000	25.770000	25.850000	18.425026	63262500
2007-11-15	25.840000	26.059999	25.280001	25.530001	18.196943	67012000
2007-11-16	25.530001	25.780001	25.170000	25.510000	18.182686	80440400
2007-11-19	25.450001	25.600000	25.100000	25.170000	17.940350	52318600
2007-11-20	25.350000	25.750000	24.910000	25.520000	18.189819	74694200
2007-11-21	25.230000	25.290001	24.540001	24.629999	17.555452	69533000
2007-11-23	24.780001	25.100000	24.549999	25.070000	17.869068	36581600
2007-11-26	25.040001	25.320000	24.320000	24.370001	17.370132	53157500
2007-11-27	24.750000	25.160000	24.490000	25.110001	17.897577	62931100
2007-11-28	25.540001	26.309999	25.500000	26.190001	18.667368	60141900
2007-11-29	26.070000	26.469999	26.010000	26.340000	18.774288	43272300
2007-11-30	26.660000	26.660000	25.719999	26.080000	18.588968	65565000
2007-12-03	26.030001	26.780001	26.010000	26.250000	18.710135	56131600
2007-12-04	25.840000	26.520000	25.830000	26.309999	18.752903	44505400
2007-12-05	26.889999	27.459999	26.889999	27.219999	19.401516	68523700
2007-12-06	27.219999	27.990000	27.170000	27.980000	19.943226	60508000
2007-12-07	27.770000	27.900000	27.570000	27.730000	19.765028	47506200
2007-12-10	27.559999	27.879999	27.250000	27.780001	19.800669	45473800
2007-12-11	27.790001	27.820000	26.910000	26.930000	19.194813	67572400
2007-12-12	27.430000	27.719999	26.889999	27.280001	19.444286	56574000
2007-12-13	26.980000	27.500000	26.809999	27.160000	19.358746	53456100
2007-12-14	26.820000	26.840000	26.190001	26.290001	18.738644	68738500
2007-12-17	26.230000	26.280001	25.379999	25.719999	18.332371	64820000
2007-12-18	25.920000	26.139999	25.590000	25.910000	18.467791	44708400
2007-12-19	25.850000	26.250000	25.820000	26.190001	18.667368	33581900
2007-12-20	26.530001	26.530001	26.010000	26.410000	18.824179	40096600
2007-12-21	26.760000	26.959999	26.580000	26.959999	19.216192	58620800
2007-12-24	26.820000	27.370001	26.750000	27.309999	19.465662	22486400
2007-12-26	27.200001	27.469999	27.129999	27.450001	19.565451	21346200
2007-12-27	27.360001	27.420000	26.770000	26.830000	19.123541	29577500
2007-12-28	27.110001	27.270000	26.650000	26.760000	19.073645	35391400
2007-12-31	26.629999	27.000000	26.590000	26.660000	19.002367	23687800
2008-01-02	26.280001	26.340000	24.950001	25.350000	18.068645	84278800
2008-01-03	25.370001	25.400000	24.379999	24.670000	17.583961	85190500
2008-01-04	23.459999	23.600000	22.350000	22.670000	16.158428	174093400
2008-01-07	22.799999	23.030001	22.360001	22.879999	16.308111	112063700
2008-01-08	22.920000	23.129999	22.230000	22.260000	15.866198	80520800
2008-01-09	22.400000	22.870001	22.260000	22.750000	16.215445	73239600
2008-01-10	22.570000	22.700001	22.200001	22.540001	16.065765	81185100
2008-01-11	22.250000	22.360001	21.770000	21.990000	15.673742	75915200
2008-01-14	22.889999	23.200001	22.410000	23.080000	16.450666	85033000
2008-01-15	23.000000	23.200001	22.510000	22.690001	16.172684	129312400
2008-01-16	20.030001	20.389999	19.700001	19.879999	14.169811	309347600
2008-01-17	20.020000	20.049999	19.209999	19.330000	13.777788	172761000
2008-01-18	19.389999	19.650000	18.950001	19.000000	13.542572	143864100
2008-01-22	18.200001	19.000000	18.049999	18.610001	13.264596	146951600
2008-01-23	18.330000	20.209999	18.240000	19.980000	14.241079	173781800
2008-01-24	20.150000	20.740000	20.070000	20.690001	14.747152	90383900
2008-01-25	21.270000	21.280001	20.000000	20.000000	14.255337	104701200
2008-01-28	19.879999	20.299999	19.620001	20.290001	14.462043	68633200
2008-01-29	20.440001	20.610001	20.250000	20.500000	14.611725	78365800
2008-01-30	20.360001	21.219999	20.290001	20.690001	14.747152	96055500
2008-01-31	20.440001	21.340000	20.360001	21.100000	15.039380	100753400
2008-02-01	21.400000	21.820000	21.219999	21.770000	15.516935	66087600
2008-02-04	21.740000	21.750000	21.160000	21.200001	15.110661	65724200
2008-02-05	20.690001	20.870001	20.100000	20.120001	14.427645	85581600
2008-02-06	20.139999	20.430000	19.900000	19.920000	14.284227	73305800
2008-02-07	19.660000	20.360001	19.500000	20.049999	14.377442	76942200
2008-02-08	19.959999	20.330000	19.950001	20.270000	14.535206	54170800
2008-02-11	20.400000	20.820000	20.150000	20.680000	14.829207	53777900
2008-02-12	20.700001	20.990000	20.559999	20.900000	14.986960	57734900
2008-02-13	21.059999	21.280001	20.860001	21.209999	15.209256	49788900
2008-02-14	20.959999	20.990000	20.459999	20.459999	14.671447	71583500
2008-02-15	20.309999	20.540001	19.980000	20.110001	14.420475	78256600
2008-02-19	20.400000	20.680000	20.049999	20.160000	14.456326	65726300
2008-02-20	20.180000	20.510000	20.160000	20.379999	14.614082	72005800
2008-02-21	20.610001	20.990000	20.129999	20.299999	14.556715	78890400
2008-02-22	20.469999	20.500000	19.510000	19.820000	14.212518	134283800
2008-02-25	19.750000	19.980000	19.520000	19.940001	14.298569	82397200
2008-02-26	19.799999	20.870001	19.770000	20.690001	14.836381	81112100
2008-02-27	20.240000	20.889999	20.230000	20.770000	14.893748	80981700
2008-02-28	20.540001	20.719999	20.320000	20.490000	14.692964	56138700
2008-02-29	20.330000	20.389999	19.940001	19.969999	14.320078	77164100
2008-03-03	20.059999	20.379999	19.930000	20.010000	14.348762	75603600
2008-03-04	19.650000	20.049999	19.440001	20.000000	14.341590	124099900
2008-03-05	20.040001	20.230000	19.840000	20.200001	14.485011	62225500
2008-03-06	20.100000	20.219999	19.830000	19.870001	14.248375	65547200
2008-03-07	19.809999	20.389999	19.750000	20.070000	14.391784	73715200
2008-03-10	20.110001	20.500000	19.969999	20.120001	14.427645	66986800
2008-03-11	20.480000	21.219999	20.450001	21.200001	15.202088	78159700
2008-03-12	21.170000	21.490000	20.980000	21.120001	15.144716	53034800
2008-03-13	20.820000	21.490000	20.740000	21.280001	15.259459	66660600
2008-03-14	21.240000	21.440001	20.530001	20.660000	14.814865	80049300
2008-03-17	20.170000	21.150000	20.150000	20.850000	14.951107	67466600
2008-03-18	21.299999	21.750000	21.190001	21.750000	15.596483	72379700
2008-03-19	21.530001	21.730000	21.080000	21.090000	15.123213	69668600
2008-03-20	21.469999	21.760000	21.090000	21.750000	15.596483	67373400
2008-03-24	21.760000	22.450001	21.750000	22.129999	15.868975	53798700
2008-03-25	22.320000	22.400000	22.030001	22.270000	15.969367	48236100
2008-03-26	22.030001	22.070000	21.709999	21.860001	15.675354	51872200
2008-03-27	21.879999	21.910000	21.090000	21.090000	15.123213	71530200
2008-03-28	21.200001	21.430000	20.730000	20.790001	14.908085	59424400
2008-03-31	20.709999	21.330000	20.670000	21.180000	15.187746	48072200
2008-04-01	21.510000	22.000000	21.400000	21.969999	15.754242	55507200
2008-04-02	22.030001	22.030001	21.650000	21.850000	15.668189	43778700
2008-04-03	21.700001	22.100000	21.530001	21.930000	15.725557	45300800
2008-04-04	21.940001	22.180000	21.670000	21.870001	15.682535	41385700
2008-04-07	21.920000	22.090000	21.660000	21.750000	15.596483	39684800
2008-04-08	21.389999	21.540001	21.040001	21.080000	15.116038	55225500
2008-04-09	21.059999	21.430000	20.770000	21.420000	15.359846	63451700
2008-04-10	21.570000	22.440001	21.549999	22.080000	15.833120	72043600
2008-04-11	21.809999	21.910000	21.110001	21.240000	15.230777	66927100
2008-04-14	21.120001	21.299999	20.639999	20.690001	14.836381	60084300
2008-04-15	20.910000	20.940001	20.500000	20.910000	14.994135	93477400
2008-04-16	22.430000	22.480000	21.860001	22.129999	15.868975	109029400
2008-04-17	22.170000	22.299999	21.920000	22.110001	15.854634	57733400
2008-04-18	22.570000	22.629999	22.230000	22.549999	16.170147	68281200
2008-04-21	22.500000	22.580000	22.330000	22.459999	16.105608	47810500
2008-04-22	22.280001	22.410000	21.870001	21.990000	15.768577	56298500
2008-04-23	22.190001	22.570000	22.000000	22.559999	16.177315	61977900
2008-04-24	22.580000	23.020000	22.340000	22.690001	16.270538	51298500
2008-04-25	22.629999	22.639999	22.059999	22.559999	16.177315	47604400
2008-04-28	22.430000	22.840000	22.330000	22.709999	16.284887	47695200
2008-04-29	22.629999	22.799999	22.450001	22.620001	16.220343	40664300
2008-04-30	22.730000	22.760000	22.139999	22.260000	15.962196	56505700
2008-05-01	22.360001	23.410000	22.360001	23.290001	16.700781	71506000
2008-05-02	23.610001	23.660000	23.129999	23.580000	16.908745	59077200
2008-05-05	23.379999	23.889999	23.180000	23.250000	16.771679	38631100
2008-05-06	23.080000	23.709999	23.080000	23.580000	17.009731	46003800
2008-05-07	23.600000	23.740000	23.139999	23.170000	16.713970	54228300
2008-05-08	23.379999	23.610001	23.110001	23.400000	16.879885	50106000
2008-05-09	23.139999	23.570000	23.129999	23.370001	16.858236	40044600
2008-05-12	23.360001	23.709999	23.200001	23.639999	17.053009	34425100
2008-05-13	23.639999	23.930000	23.600000	23.760000	17.139572	39476600
2008-05-14	23.850000	24.290001	23.760000	23.840000	17.197285	59397400
2008-05-15	23.920000	24.990000	23.850000	24.969999	18.012421	77447300
2008-05-16	24.990000	25.000000	24.520000	25.000000	18.034061	59985800
2008-05-19	25.200001	25.290001	24.790001	24.879999	17.947498	61246100
2008-05-20	24.549999	24.620001	23.799999	24.090000	17.377625	73929600
2008-05-21	23.879999	24.200001	23.520000	23.660000	17.067440	64445700
2008-05-22	23.820000	24.129999	23.730000	23.879999	17.226135	41170000
2008-05-23	23.740000	23.820000	23.080000	23.410000	16.887091	59073500
2008-05-27	23.290001	23.719999	23.270000	23.600000	17.024157	52821500
2008-05-28	23.799999	23.809999	23.139999	23.469999	16.930380	50288400
2008-05-29	23.270000	23.320000	22.799999	23.139999	16.692327	54937400
2008-05-30	23.280001	23.549999	23.070000	23.180000	16.721184	55484500
2008-06-02	23.049999	23.379999	22.820000	23.200001	16.735617	50569500
2008-06-03	23.299999	23.690001	22.850000	22.940001	16.548056	65482900
2008-06-04	22.809999	23.680000	22.809999	23.480000	16.937590	57510100
2008-06-05	23.620001	24.000000	23.350000	23.870001	17.218922	51960800
2008-06-06	23.660000	23.700001	22.900000	22.900000	16.519199	69864000
2008-06-09	23.080000	23.100000	22.340000	22.760000	16.418213	57224700
2008-06-10	22.309999	22.900000	22.309999	22.680000	16.360498	56570700
2008-06-11	22.540001	22.639999	21.790001	21.809999	15.732917	59797500
2008-06-12	22.049999	22.610001	21.879999	22.049999	15.906040	60253600
2008-06-13	22.240000	22.700001	22.190001	22.660000	16.346073	43003400
2008-06-16	22.450001	23.080000	22.410000	22.860001	16.490343	44772000
2008-06-17	22.940001	23.010000	22.570000	22.580000	16.288364	43990500
2008-06-18	22.350000	22.680000	22.209999	22.280001	16.071959	41535000
2008-06-19	22.209999	23.100000	22.139999	22.850000	16.483133	48519900
2008-06-20	22.730000	22.740000	22.309999	22.370001	16.136887	71018300
2008-06-23	22.500000	22.709999	22.309999	22.360001	16.129667	46279200
2008-06-24	22.200001	22.809999	22.180000	22.410000	16.165737	46126600
2008-06-25	22.430000	23.000000	22.420000	22.650000	16.338861	54778100
2008-06-26	22.360001	22.520000	21.590000	21.590000	15.574213	56482100
2008-06-27	21.600000	21.840000	21.219999	21.490000	15.502077	60068800
2008-06-30	21.410000	21.900000	21.340000	21.480000	15.494864	50166900
2008-07-01	21.290001	21.830000	21.120001	21.570000	15.559790	66857400
2008-07-02	21.629999	21.809999	20.870001	20.930000	15.098115	47772900
2008-07-03	20.620001	20.799999	20.260000	20.660000	14.903353	41363800
2008-07-07	20.780001	21.260000	20.290001	20.709999	14.939422	47325800
2008-07-08	20.700001	21.129999	20.309999	20.920000	15.090903	58443500
2008-07-09	20.860001	20.900000	19.760000	19.809999	14.290194	68343100
2008-07-10	19.850000	20.770000	19.709999	20.620001	14.874494	93629500
2008-07-11	20.280001	21.180000	19.990000	20.639999	14.888924	74358200
2008-07-14	21.020000	21.150000	20.320000	20.469999	14.766291	49072300
2008-07-15	20.250000	21.180000	20.219999	20.709999	14.939422	100047200
2008-07-16	21.030001	21.150000	20.230000	20.910000	15.083694	87306000
2008-07-17	21.250000	22.400000	21.040001	21.990000	15.862760	94030200
2008-07-18	21.889999	22.170000	21.469999	22.090000	15.934896	54733400
2008-07-21	22.200001	22.250000	21.950001	22.090000	15.934896	48686600
2008-07-22	21.719999	22.120001	21.629999	22.090000	15.934896	74321500
2008-07-23	22.200001	22.620001	22.020000	22.299999	16.086386	56708400
2008-07-24	22.049999	22.139999	21.620001	21.670000	15.631928	61416300
2008-07-25	21.799999	22.080000	21.559999	22.010000	15.877188	40234600
2008-07-28	21.870001	22.000000	21.610001	21.670000	15.631928	49863200
2008-07-29	21.670000	22.250000	21.639999	22.230000	16.035891	47493600
2008-07-30	22.299999	22.450001	21.280001	22.230000	16.035891	52616100
2008-07-31	21.990000	22.600000	21.920000	22.190001	16.007034	65269400
2008-08-01	22.420000	22.520000	21.980000	22.350000	16.122454	42123200
2008-08-04	22.400000	22.650000	22.170000	22.520000	16.245079	41598200
2008-08-05	22.750000	23.049999	22.459999	23.020000	16.709650	54578500
2008-08-06	22.940001	23.030001	22.459999	22.799999	16.549952	49927000
2008-08-07	22.719999	24.049999	22.700001	23.670000	17.181461	113395100
2008-08-08	23.740000	24.299999	23.600000	24.230000	17.587955	69455500
2008-08-11	24.100000	24.740000	23.930000	24.379999	17.696835	51679900
2008-08-12	24.299999	24.590000	24.049999	24.520000	17.798456	51900400
2008-08-13	24.290001	24.750000	24.030001	24.120001	17.508110	46340500
2008-08-14	23.910000	24.490000	23.760000	24.360001	17.682320	50431900
2008-08-15	24.350000	24.500000	24.180000	24.260000	17.609732	43120100
2008-08-18	24.299999	24.379999	23.879999	24.010000	17.428261	45839600
2008-08-19	23.809999	24.080000	23.480000	23.590000	17.123396	66159500
2008-08-20	23.740000	23.799999	23.150000	23.389999	16.978216	54152400
2008-08-21	23.129999	23.270000	22.799999	23.049999	16.731422	54971900
2008-08-22	23.200001	23.520000	22.920000	23.490000	17.050808	45352600
2008-08-25	23.270000	23.360001	22.930000	22.969999	16.673353	42328200
2008-08-26	22.930000	23.180000	22.650000	23.150000	16.804007	39519900
2008-08-27	23.100000	23.580000	23.020000	23.410000	16.992733	39153600
2008-08-28	23.590000	23.709999	23.459999	23.590000	17.123396	30305300
2008-08-29	23.280001	23.400000	22.850000	22.870001	16.600765	53554000
2008-09-02	23.270000	23.480000	22.469999	22.580000	16.390253	44071100
2008-09-03	22.590000	22.590000	21.510000	21.540001	15.635356	73837200
2008-09-04	21.469999	21.510000	20.500000	20.520000	14.894955	87863800
2008-09-05	20.350000	20.840000	20.150000	20.610001	14.960281	67373000
2008-09-08	20.980000	21.100000	20.520000	20.969999	15.221598	63278600
2008-09-09	20.809999	20.900000	20.219999	20.330000	14.757041	71239500
2008-09-10	20.709999	20.719999	20.139999	20.160000	14.633637	66190200
2008-09-11	19.969999	20.200001	19.670000	20.190001	14.655418	85607000
2008-09-12	19.860001	20.209999	19.580000	20.160000	14.633637	61077400
2008-09-15	19.459999	20.180000	19.330000	19.360001	14.052944	75521100
2008-09-16	18.790001	19.850000	18.549999	19.480000	14.140045	103752800
2008-09-17	19.260000	19.500000	18.549999	18.549999	13.464982	93136100
2008-09-18	18.780001	19.690001	17.910000	19.260000	13.980354	126532800
2008-09-19	20.160000	20.219999	18.360001	19.230000	13.958577	107675000
2008-09-22	19.139999	19.510000	18.469999	18.500000	13.428690	48899300
2008-09-23	18.639999	19.209999	18.500000	18.629999	13.523054	64671800
2008-09-24	18.770000	19.020000	18.520000	18.700001	13.573865	67876800
2008-09-25	18.940001	19.000000	18.520000	18.570000	13.479500	69705600
2008-09-26	18.219999	19.400000	18.190001	19.200001	13.936801	68353700
2008-09-29	18.760000	19.000000	17.270000	17.270000	12.535866	93067800
2008-09-30	18.080000	18.799999	17.799999	18.730000	13.595640	84089900
2008-10-01	18.500000	18.690001	18.059999	18.520000	13.443208	74450600
2008-10-02	18.240000	18.260000	17.129999	17.200001	12.485055	80680400
2008-10-03	17.500000	17.910000	17.200001	17.309999	12.564897	83407600
2008-10-06	16.969999	17.420000	16.190001	16.930000	12.289067	111110100
2008-10-07	17.080000	17.400000	16.000000	16.020000	11.628520	90115400
2008-10-08	15.610000	16.830000	15.490000	16.250000	11.795470	124271200
2008-10-09	16.709999	17.049999	15.540000	15.600000	11.323651	106013200
2008-10-10	15.010000	15.890000	14.260000	15.190000	11.026043	166831600
2008-10-13	16.180000	17.080000	15.690000	16.990000	12.332620	99262800
2008-10-14	17.430000	17.459999	15.630000	15.930000	11.563187	124442300
2008-10-15	16.139999	16.420000	14.980000	14.990000	10.880867	141131200
2008-10-16	15.230000	15.970000	14.480000	15.880000	11.526897	120891700
2008-10-17	15.360000	16.309999	15.270000	15.500000	11.251064	93872200
2008-10-20	15.500000	16.110001	15.440000	16.040001	11.643039	74062300
2008-10-21	15.710000	15.890000	15.210000	15.250000	11.069595	78715200
2008-10-22	15.190000	15.190000	14.250000	14.580000	10.583259	78516000
2008-10-23	14.600000	14.950000	13.900000	14.510000	10.532444	85195700
2008-10-24	13.390000	14.850000	13.370000	14.280000	10.365499	96012400
2008-10-27	14.060000	14.860000	13.860000	14.250000	10.343718	80541800
2008-10-28	14.580000	15.910000	14.360000	15.860000	11.512378	102361500
2008-10-29	15.600000	15.770000	14.910000	14.940000	10.844574	99351500
2008-10-30	15.490000	16.430000	15.280000	16.170000	11.737399	134857200
2008-10-31	15.970000	16.490000	15.620000	16.030001	11.635779	94902700
2008-11-03	16.129999	16.340000	15.600000	15.640000	11.352684	54065800
2008-11-04	16.180000	16.389999	15.810000	16.260000	11.802729	71411200
2008-11-05	16.040001	16.120001	14.950000	15.060000	11.026620	68927600
2008-11-06	14.600000	14.780000	13.780000	13.870000	10.155326	108708400
2008-11-07	14.080000	14.760000	14.020000	14.630000	10.711782	73428200
2008-11-10	15.010000	15.060000	14.230000	14.350000	10.506773	52853700
2008-11-11	14.030000	14.180000	13.460000	13.930000	10.199258	84853800
2008-11-12	13.550000	13.970000	13.510000	13.520000	9.899062	72675400
2008-11-13	13.040000	14.440000	12.870000	14.430000	10.565347	143460400
2008-11-14	14.070000	14.120000	13.240000	13.320000	9.752626	74873700
2008-11-17	13.210000	13.480000	13.000000	13.000000	9.518330	60210900
2008-11-18	13.120000	13.230000	12.510000	13.110000	9.598868	96916400
2008-11-19	13.010000	13.260000	12.470000	12.490000	9.144917	73707700
2008-11-20	12.280000	13.150000	12.170000	12.230000	8.954550	114060100
2008-11-21	12.450000	13.170000	12.060000	13.110000	9.598868	104114400
2008-11-24	13.330000	13.700000	13.120000	13.560000	9.928352	98132700
2008-11-25	13.780000	13.850000	13.110000	13.130000	9.613514	84213900
2008-11-26	13.040000	13.990000	13.010000	13.970000	10.228542	71468300
2008-11-28	13.790000	14.030000	13.680000	13.800000	10.104074	26023500
2008-12-01	13.460000	13.570000	12.550000	12.560000	9.196171	60830800
2008-12-02	12.920000	13.330000	12.620000	13.280000	9.723340	63839000
2008-12-03	12.740000	13.670000	12.720000	13.660000	10.001568	77247200
2008-12-04	13.360000	13.490000	12.720000	12.770000	9.349929	78387100
2008-12-05	12.710000	13.350000	12.380000	13.290000	9.730659	85179900
2008-12-08	13.560000	14.010000	13.450000	13.940000	10.206576	78042400
2008-12-09	13.640000	14.690000	13.490000	14.300000	10.470167	88120000
2008-12-10	14.260000	14.800000	13.750000	14.270000	10.448196	74889000
2008-12-11	14.240000	14.600000	13.980000	14.010000	10.257833	73846300
2008-12-12	13.700000	14.830000	13.690000	14.750000	10.799643	69873000
2008-12-15	14.750000	14.940000	14.320000	14.590000	10.682496	60647200
2008-12-16	14.720000	15.680000	14.620000	15.640000	11.451283	100659300
2008-12-17	15.410000	15.520000	15.020000	15.260000	11.173054	66997400
2008-12-18	15.060000	15.190000	14.090000	14.260000	10.440876	74156300
2008-12-19	14.420000	14.820000	14.260000	14.440000	10.572667	72433900
2008-12-22	14.480000	14.580000	14.000000	14.340000	10.499449	42388700
2008-12-23	14.440000	14.490000	14.020000	14.070000	10.301760	33805400
2008-12-24	14.060000	14.330000	14.050000	14.230000	10.418906	11410800
2008-12-26	14.210000	14.310000	14.060000	14.180000	10.382302	14813900
2008-12-29	14.240000	14.350000	13.910000	14.130000	10.345694	31939500
2008-12-30	14.320000	14.800000	14.310000	14.690000	10.755712	37105200
2008-12-31	14.710000	14.920000	14.560000	14.660000	10.733747	34063800
2009-01-02	14.690000	15.250000	14.470000	15.200000	11.129125	52208200
2009-01-05	15.070000	15.290000	14.810000	14.910000	10.916792	57320400
2009-01-06	15.090000	15.510000	15.080000	15.370000	11.253595	61631400
2009-01-07	14.790000	15.060000	14.340000	14.440000	10.572667	131389200
2009-01-08	14.450000	14.570000	14.250000	14.550000	10.653206	63101600
2009-01-09	14.590000	14.600000	14.020000	14.150000	10.360337	45551100
2009-01-12	14.160000	14.300000	13.620000	13.790000	10.096752	54082500
2009-01-13	13.590000	14.180000	13.450000	13.670000	10.008891	65565100
2009-01-14	13.460000	13.630000	12.970000	13.080000	9.576902	69549600
2009-01-15	13.010000	13.450000	12.710000	13.290000	9.730659	73153900
2009-01-16	13.880000	13.960000	13.270000	13.740000	10.060142	83985300
2009-01-20	13.560000	13.740000	12.810000	12.860000	9.415824	71563900
2009-01-21	13.010000	13.260000	12.500000	13.260000	9.708698	56622000
2009-01-22	12.830000	13.070000	12.550000	12.820000	9.386537	72704000
2009-01-23	12.850000	13.390000	12.580000	13.120000	9.606190	63162200
2009-01-26	13.080000	13.580000	13.030000	13.380000	9.796556	49562500
2009-01-27	13.510000	13.950000	13.500000	13.810000	10.111396	45615800
2009-01-28	14.130000	14.270000	13.790000	14.010000	10.257833	57065400
2009-01-29	13.850000	13.850000	13.310000	13.370000	9.789238	51354500
2009-01-30	13.450000	13.500000	12.900000	12.900000	9.445112	47000100
2009-02-02	12.820000	13.710000	12.750000	13.630000	9.979604	69886500
2009-02-03	13.670000	13.790000	13.290000	13.730000	10.052821	56695700
2009-02-04	13.780000	14.560000	13.710000	13.880000	10.267341	77692400
2009-02-05	13.650000	14.400000	13.530000	14.250000	10.541036	61024500
2009-02-06	14.440000	14.880000	14.210000	14.730000	10.896101	62677300
2009-02-09	14.640000	15.050000	14.540000	14.910000	11.029253	64735500
2009-02-10	14.780000	15.150000	14.040000	14.080000	10.415282	94001200
2009-02-11	14.260000	14.320000	13.730000	14.080000	10.415282	57378700
2009-02-12	13.810000	14.000000	13.490000	14.000000	10.356109	76366300
2009-02-13	13.910000	14.260000	13.850000	13.880000	10.267341	55953700
2009-02-17	13.560000	13.730000	13.210000	13.210000	9.771723	60690300
2009-02-18	13.320000	13.700000	13.090000	13.360000	9.882685	51305600
2009-02-19	13.330000	13.380000	12.670000	12.680000	9.379674	56175100
2009-02-20	12.530000	13.020000	12.530000	12.780000	9.453646	73617900
2009-02-23	12.900000	12.910000	12.050000	12.080000	8.935841	88416500
2009-02-24	12.170000	12.810000	12.090000	12.730000	9.416659	74644300
2009-02-25	12.720000	13.480000	12.580000	13.030000	9.638577	108225000
2009-02-26	13.320000	13.600000	12.660000	12.710000	9.401865	69012700
2009-02-27	12.500000	13.140000	12.490000	12.740000	9.424058	69764500
2009-03-02	12.510000	13.020000	12.310000	12.310000	9.105975	64495900
2009-03-03	12.480000	12.630000	12.140000	12.280000	9.083784	76602000
2009-03-04	12.700000	13.050000	12.360000	12.760000	9.438851	84412100
2009-03-05	12.560000	12.860000	12.300000	12.310000	9.105975	76644500
2009-03-06	12.430000	12.920000	12.070000	12.410000	9.179950	79191400
2009-03-09	12.330000	13.000000	12.300000	12.550000	9.283511	87044700
2009-03-10	12.800000	13.950000	12.750000	13.920000	10.296929	92478000
2009-03-11	14.050000	14.100000	13.640000	13.960000	10.326519	82085400
2009-03-12	14.240000	14.600000	13.880000	14.520000	10.740762	84846000
2009-03-13	14.570000	14.700000	14.210000	14.700000	10.873912	66631100
2009-03-16	14.790000	14.850000	14.140000	14.250000	10.541036	72651200
2009-03-17	14.320000	14.900000	14.250000	14.900000	11.021854	64928700
2009-03-18	14.900000	15.410000	14.720000	15.240000	11.273358	91361600
2009-03-19	15.390000	15.390000	14.720000	15.150000	11.206786	66560800
2009-03-20	15.190000	15.400000	14.350000	14.650000	10.836927	84639100
2009-03-23	15.020000	15.540000	14.940000	15.520000	11.480483	64167500
2009-03-24	15.260000	15.410000	15.000000	15.000000	11.095828	59468600
2009-03-25	15.080000	15.710000	14.710000	14.940000	11.051441	94510300
2009-03-26	15.230000	15.890000	15.180000	15.820000	11.702402	77554300
2009-03-27	15.490000	15.660000	15.260000	15.420000	11.406511	45694300
2009-03-30	15.090000	15.100000	14.480000	14.720000	10.888706	55433000
2009-03-31	14.910000	15.370000	14.900000	15.030000	11.118018	62044500
2009-04-01	14.770000	15.320000	14.620000	15.030000	11.118018	75052800
2009-04-02	15.380000	16.000000	15.260000	15.700000	11.613634	77688000
2009-04-03	15.630000	15.960000	15.350000	15.950000	11.798563	51137100
2009-04-06	15.650000	15.870000	15.450000	15.860000	11.731989	47650800
2009-04-07	15.600000	15.780000	15.260000	15.450000	11.428703	52741800
2009-04-08	15.350000	15.730000	15.150000	15.270000	11.295551	68332300
2009-04-09	15.620000	16.070000	15.600000	15.980000	11.820755	58560100
2009-04-13	15.810000	16.090000	15.560000	15.980000	11.820755	45423200
2009-04-14	15.980000	16.389999	15.800000	16.010000	11.842948	92083600
2009-04-15	15.360000	15.680000	15.110000	15.620000	11.554454	152727500
2009-04-16	15.840000	15.930000	15.400000	15.890000	11.754181	68775100
2009-04-17	15.880000	15.890000	15.450000	15.600000	11.539662	67299700
2009-04-20	15.360000	15.370000	15.000000	15.000000	11.095828	66489000
2009-04-21	14.980000	15.520000	14.960000	15.360000	11.362129	85204200
2009-04-22	15.190000	16.110001	15.080000	15.670000	11.591442	95293600
2009-04-23	15.680000	15.790000	15.100000	15.530000	11.487880	74517400
2009-04-24	15.610000	15.740000	15.300000	15.620000	11.554454	67621900
2009-04-27	15.310000	15.630000	15.210000	15.280000	11.302950	64601800
2009-04-28	15.120000	15.410000	15.040000	15.050000	11.132814	55510200
2009-04-29	15.200000	15.550000	15.070000	15.350000	11.354733	60855600
2009-04-30	15.610000	16.160000	15.500000	15.780000	11.672811	77775200
2009-05-01	15.760000	15.850000	15.480000	15.810000	11.695004	50861600
2009-05-04	16.290001	16.740000	16.139999	16.660000	12.323766	88096300
2009-05-05	16.530001	16.530001	15.930000	16.160000	12.055210	67894300
2009-05-06	16.430000	16.440001	15.970000	16.120001	12.025369	66328400
2009-05-07	16.309999	16.370001	15.480000	15.770000	11.764274	90338200
2009-05-08	15.870000	15.930000	15.200000	15.290000	11.406199	94098000
2009-05-11	15.090000	15.630000	15.000000	15.370000	11.465875	69490100
2009-05-12	15.490000	15.530000	15.000000	15.210000	11.346519	73714000
2009-05-13	15.360000	15.470000	15.090000	15.130000	11.286837	75872500
2009-05-14	15.160000	15.690000	15.150000	15.540000	11.592695	71224300
2009-05-15	15.540000	15.610000	15.150000	15.190000	11.331602	61813300
2009-05-18	15.320000	15.550000	15.180000	15.520000	11.577775	44691600
2009-05-19	15.470000	15.910000	15.270000	15.650000	11.674752	59048200
2009-05-20	15.810000	16.049999	15.490000	15.580000	11.622536	60337700
2009-05-21	15.360000	15.430000	15.050000	15.180000	11.324140	59548500
2009-05-22	15.230000	15.260000	15.010000	15.050000	11.227160	44344900
2009-05-26	15.010000	15.510000	15.000000	15.480000	11.547936	64342900
2009-05-27	15.500000	15.860000	15.340000	15.460000	11.533017	60488000
2009-05-28	15.560000	15.720000	15.150000	15.720000	11.726974	59109200
2009-05-29	15.750000	15.790000	15.240000	15.720000	11.726974	77293300
2009-06-01	16.030001	16.590000	15.970000	16.500000	12.308844	75465600
2009-06-02	16.250000	16.540001	16.049999	16.190001	12.077590	58397000
2009-06-03	15.970000	16.040001	15.720000	15.940000	11.891089	49799000
2009-06-04	15.980000	16.250000	15.880000	16.129999	12.032826	49080500
2009-06-05	16.299999	16.450001	15.790000	15.920000	11.876173	62834200
2009-06-08	15.860000	16.100000	15.610000	15.920000	11.876173	44070000
2009-06-09	16.209999	16.610001	16.129999	16.420000	12.249166	64051300
2009-06-10	16.580000	16.610001	16.150000	16.459999	12.279005	48782300
2009-06-11	16.490000	16.700001	16.299999	16.350000	12.196947	53221200
2009-06-12	16.240000	16.309999	16.020000	16.309999	12.167109	47621900
2009-06-15	16.049999	16.170000	15.720000	15.980000	11.920930	60420500
2009-06-16	16.049999	16.190001	15.800000	15.860000	11.831410	54084700
2009-06-17	15.830000	16.290001	15.810000	16.139999	12.040291	59351300
2009-06-18	16.160000	16.219999	15.840000	15.870000	11.838869	57990500
2009-06-19	16.049999	16.180000	15.850000	16.010000	11.943313	71511000
2009-06-22	15.900000	16.170000	15.630000	15.680000	11.697134	70833600
2009-06-23	15.880000	15.990000	15.610000	15.810000	11.794115	70659600
2009-06-24	16.040001	16.320000	15.990000	16.100000	12.010451	53321600
2009-06-25	16.049999	16.350000	15.910000	16.309999	12.167109	55503100
2009-06-26	16.180000	16.430000	16.139999	16.290001	12.152189	70252000
2009-06-29	16.450001	16.660000	16.270000	16.379999	12.219328	59308200
2009-06-30	16.379999	16.639999	16.240000	16.549999	12.346145	67489500
2009-07-01	16.670000	17.309999	16.670000	17.040001	12.711685	92515000
2009-07-02	16.870001	16.950001	16.680000	16.719999	12.472965	54945500
2009-07-06	16.610001	16.840000	16.370001	16.540001	12.338688	47324300
2009-07-07	16.830000	16.930000	16.200001	16.250000	12.122348	69194600
2009-07-08	16.309999	16.360001	15.780000	15.940000	11.891089	80897100
2009-07-09	16.090000	16.280001	15.960000	16.020000	11.950769	65658200
2009-07-10	15.980000	16.219999	15.860000	16.040001	11.965691	51148600
2009-07-13	16.150000	16.540001	15.900000	16.490000	12.301387	61791800
2009-07-14	16.500000	16.889999	16.459999	16.830000	12.555021	95548700
2009-07-15	17.990000	18.190001	17.719999	18.049999	13.465133	186137900
2009-07-16	17.940001	18.590000	17.940001	18.500000	13.800826	90052900
2009-07-17	18.500000	18.809999	18.250000	18.790001	14.017169	84212400
2009-07-20	18.860001	18.930000	18.520000	18.900000	14.099226	77865900
2009-07-21	18.900000	18.920000	18.510000	18.900000	14.099226	63780400
2009-07-22	18.870001	19.280001	18.840000	19.139999	14.278262	141096200
2009-07-23	19.090000	19.580000	18.990000	19.480000	14.531898	151443300
2009-07-24	19.129999	19.400000	19.010000	19.360001	14.442382	51683400
2009-07-27	19.290001	19.490000	19.150000	19.469999	14.524436	42326100
2009-07-28	19.290001	19.459999	19.049999	19.370001	14.449841	60037100
2009-07-29	19.290001	19.440001	19.110001	19.400000	14.472218	50331700
2009-07-30	19.570000	19.799999	19.299999	19.330000	14.419997	60640900
2009-07-31	19.340000	19.559999	19.250000	19.250000	14.360322	47557600
2009-08-03	19.480000	19.559999	19.180000	19.370001	14.449841	44330800
2009-08-04	19.209999	19.379999	19.150000	19.320000	14.412546	46880800
2009-08-05	19.270000	19.299999	18.860001	18.860001	14.172079	60035000
2009-08-06	18.930000	19.180000	18.559999	18.700001	14.051851	66862100
2009-08-07	18.910000	19.000000	18.500000	18.500000	13.901565	59429500
2009-08-10	18.600000	18.830000	18.559999	18.760000	14.096935	46899600
2009-08-11	18.700001	18.950001	18.620001	18.639999	14.006763	32772600
2009-08-12	18.690001	19.090000	18.660000	18.809999	14.134509	52940100
2009-08-13	18.969999	19.080000	18.780001	19.049999	14.314852	44091800
2009-08-14	18.969999	19.000000	18.580000	18.770000	14.104451	43590800
2009-08-17	18.430000	18.580000	18.410000	18.450001	13.863993	48360500
2009-08-18	18.500000	18.870001	18.459999	18.770000	14.104451	42482600
2009-08-19	18.549999	18.889999	18.510000	18.799999	14.126991	48165500
2009-08-20	18.730000	18.809999	18.559999	18.709999	14.059366	44858000
2009-08-21	18.889999	18.920000	18.549999	18.889999	14.194626	55163300
2009-08-24	18.969999	19.000000	18.660000	18.760000	14.096935	38709600
2009-08-25	18.760000	19.250000	18.740000	19.100000	14.352426	62060100
2009-08-26	19.209999	19.490000	19.129999	19.430000	14.600400	61587600
2009-08-27	19.350000	19.530001	19.160000	19.469999	14.630457	51412600
2009-08-28	20.260000	20.650000	20.170000	20.250000	15.216578	105102800
2009-08-31	20.090000	20.379999	19.969999	20.320000	15.269178	53486200
2009-09-01	20.219999	20.580000	19.660000	19.719999	14.818313	74478300
2009-09-02	19.620001	19.830000	19.469999	19.469999	14.630457	41572500
2009-09-03	19.610001	19.629999	19.230000	19.420000	14.592887	47507500
2009-09-04	19.430000	19.690001	19.280001	19.639999	14.758199	47277800
2009-09-08	19.879999	19.990000	19.549999	19.799999	14.878431	45582000
2009-09-09	19.799999	20.150000	19.610001	19.930000	14.976118	48804700
2009-09-10	19.879999	20.080000	19.650000	19.760000	14.848374	49461000
2009-09-11	19.900000	19.940001	19.370001	19.510000	14.660511	59413200
2009-09-14	19.309999	19.490000	19.280001	19.360001	14.547796	52416900
2009-09-15	19.540001	19.709999	19.360001	19.549999	14.690569	48283500
2009-09-16	19.700001	19.750000	19.440001	19.650000	14.765712	49554100
2009-09-17	19.629999	19.889999	19.219999	19.410000	14.585373	64594100
2009-09-18	19.520000	19.700001	19.370001	19.559999	14.698085	53493800
2009-09-21	19.469999	19.760000	19.420000	19.540001	14.683058	36161000
2009-09-22	19.629999	19.730000	19.450001	19.530001	14.675541	38173500
2009-09-23	19.629999	20.240000	19.600000	19.879999	14.938547	72090600
2009-09-24	19.900000	20.000000	19.450001	19.540001	14.683058	52362100
2009-09-25	19.450001	19.590000	19.299999	19.370001	14.555316	39476400
2009-09-28	19.410000	19.930000	19.400000	19.740000	14.833342	37809400
2009-09-29	19.670000	19.780001	19.440001	19.480000	14.637974	42035200
2009-09-30	19.610001	19.790001	19.250000	19.570000	14.705601	64725300
2009-10-01	19.490000	19.530001	18.889999	18.900000	14.202141	70648800
2009-10-02	18.950001	19.219999	18.950001	18.969999	14.254735	58171800
2009-10-05	19.120001	19.270000	18.950001	19.100000	14.352426	56630400
2009-10-06	19.299999	19.780001	19.280001	19.629999	14.750685	74185400
2009-10-07	19.629999	19.870001	19.469999	19.750000	14.840858	49526400
2009-10-08	19.740000	19.980000	19.500000	19.879999	14.938547	74199400
2009-10-09	19.840000	20.320000	19.809999	20.170000	15.156464	55944900
2009-10-12	20.379999	20.650000	20.240000	20.400000	15.329288	65087300
2009-10-13	20.510000	20.690001	20.350000	20.490000	15.396915	116652700
2009-10-14	21.260000	21.270000	20.780001	20.830000	15.652408	164972400
2009-10-15	20.809999	20.930000	20.540001	20.670000	15.532175	80532900
2009-10-16	20.469999	20.570000	20.020000	20.180000	15.163978	75760800
2009-10-19	20.290001	20.480000	20.049999	20.410000	15.336804	68147600
2009-10-20	20.469999	20.580000	20.110001	20.180000	15.163978	67829000
2009-10-21	20.170000	20.420000	19.660000	19.860001	14.923519	88171800
2009-10-22	19.870001	20.180000	19.620001	20.120001	15.118889	66659000
2009-10-23	20.400000	20.400000	19.610001	19.780001	14.863404	82639200
2009-10-26	19.780001	20.040001	19.559999	19.830000	14.900977	63005700
2009-10-27	20.010000	20.129999	19.670000	19.740000	14.833342	68171500
2009-10-28	19.600000	19.750000	19.020000	19.030001	14.299828	87595200
2009-10-29	19.170000	19.410000	19.100000	19.219999	14.442594	77273500
2009-10-30	19.309999	19.340000	18.740000	19.110001	14.359937	92276300
2009-11-02	19.049999	19.150000	18.750000	19.010000	14.284801	63613700
2009-11-03	18.629999	18.650000	18.309999	18.500000	13.901565	101618400
2009-11-04	18.610001	18.830000	18.500000	18.590000	14.075713	85837100
2009-11-05	18.719999	19.110001	18.620001	18.889999	14.302865	66146600
2009-11-06	18.809999	19.110001	18.740000	18.930000	14.333145	44158900
2009-11-09	19.150000	19.459999	19.120001	19.459999	14.734448	51383100
2009-11-10	19.430000	19.690001	19.420000	19.500000	14.764729	59517800
2009-11-11	19.650000	19.900000	19.639999	19.840000	15.022173	61333700
2009-11-12	20.000000	20.500000	19.629999	19.680000	14.901021	77009600
2009-11-13	19.719999	19.950001	19.580000	19.820000	15.007027	43957400
2009-11-16	20.110001	20.320000	20.010000	20.230000	15.317467	64782200
2009-11-17	20.100000	20.350000	20.000000	20.320000	15.385611	37596600
2009-11-18	20.240000	20.280001	20.000000	20.120001	15.234177	43215700
2009-11-19	19.400000	19.400000	18.950001	19.299999	14.613301	108665100
2009-11-20	19.160000	19.309999	19.080000	19.240000	14.567876	49130500
2009-11-23	19.480000	19.500000	19.320000	19.400000	14.689013	42994500
2009-11-24	19.440001	19.500000	19.250000	19.389999	14.681447	52428500
2009-11-25	19.490000	19.500000	19.280001	19.340000	14.643585	46706900
2009-11-27	18.910000	19.250000	18.820000	19.110001	14.469437	35747700
2009-11-30	19.110001	19.260000	19.000000	19.200001	14.537583	48593600
2009-12-01	19.459999	19.690001	19.450001	19.660000	14.885876	47225800
2009-12-02	19.700001	19.840000	19.549999	19.719999	14.931310	35774000
2009-12-03	19.760000	20.080000	19.700001	19.870001	15.044881	49758300
2009-12-04	20.190001	20.590000	20.150000	20.459999	15.491610	86311300
2009-12-07	20.209999	20.510000	20.190001	20.370001	15.423471	47082900
2009-12-08	20.250000	20.280001	19.799999	19.990000	15.135743	63988900
2009-12-09	19.990000	20.080000	19.709999	20.010000	15.150890	53660100
2009-12-10	20.160000	20.230000	20.030001	20.150000	15.256889	43211800
2009-12-11	20.200001	20.230000	19.809999	19.900000	15.067599	39141600
2009-12-14	20.020000	20.110001	19.900000	19.980000	15.128174	35705000
2009-12-15	19.840000	20.059999	19.680000	19.799999	14.991884	43142500
2009-12-16	19.500000	19.799999	19.280001	19.379999	14.673873	96648500
2009-12-17	19.240000	19.290001	19.070000	19.070000	14.439154	52267400
2009-12-18	19.209999	19.709999	19.100000	19.629999	14.863164	98974800
2009-12-21	19.980000	20.330000	19.000000	20.090000	15.211465	56874600
2009-12-22	20.150000	20.299999	19.950001	20.040001	15.173603	36092900
2009-12-23	20.059999	20.240000	20.030001	20.100000	15.219032	30573800
2009-12-24	20.200001	20.350000	20.180000	20.330000	15.393178	12189200
2009-12-28	20.410000	20.500000	20.160000	20.299999	15.370470	27397000
2009-12-29	20.410000	20.480000	20.230000	20.400000	15.446184	29331800
2009-12-30	20.250000	20.600000	20.250000	20.590000	15.590039	26273600
2009-12-31	20.600000	20.719999	20.400000	20.400000	15.446184	26429200
2010-01-04	20.790001	21.030001	20.730000	20.879999	15.809622	47800900
2010-01-05	20.940001	20.990000	20.600000	20.870001	15.802051	52357700
2010-01-06	20.809999	20.930000	20.670000	20.799999	15.749049	40037400
2010-01-07	20.730000	20.760000	20.340000	20.600000	15.597613	54041500
2010-01-08	20.540001	20.889999	20.400000	20.830000	15.771763	48234700
2010-01-11	21.110001	21.150000	20.820000	20.950001	15.862628	51086400
2010-01-12	20.870001	20.900000	20.379999	20.610001	15.605186	69958400
2010-01-13	20.719999	21.080000	20.440001	20.959999	15.870193	71446700
2010-01-14	21.110001	21.549999	21.049999	21.480000	16.263920	150821600
2010-01-15	21.389999	21.400000	20.770000	20.799999	15.749049	198078600
2010-01-19	20.900000	21.170000	20.850000	21.049999	15.938343	82573500
2010-01-20	20.990000	21.139999	20.850000	21.080000	15.961060	65670100
2010-01-21	21.150000	21.309999	20.680000	20.840000	15.779341	73633300
2010-01-22	20.770000	20.790001	19.809999	19.910000	15.075171	116302400
2010-01-25	20.240000	20.580000	20.139999	20.320000	15.385611	73785600
2010-01-26	20.180000	20.379999	19.950001	20.000000	15.143316	65298900
2010-01-27	20.000000	20.330000	19.820000	20.240000	15.325037	74926200
2010-01-28	20.299999	20.389999	19.680000	19.920000	15.082744	76974600
2010-01-29	20.129999	20.230000	19.299999	19.400000	14.689013	96053900
2010-02-01	19.469999	19.750000	19.440001	19.610001	14.848022	50338300
2010-02-02	19.680000	20.040001	19.559999	19.910000	15.075171	63332500
2010-02-03	19.780001	19.879999	19.469999	19.680000	15.019840	45582300
2010-02-04	19.570000	19.580000	18.950001	19.020000	14.516125	90931100
2010-02-05	19.100000	19.580000	19.000000	19.469999	14.859562	88711700
2010-02-08	19.480000	19.790001	19.299999	19.350000	14.767985	62563200
2010-02-09	19.639999	19.889999	19.440001	19.650000	14.996945	69454100
2010-02-10	19.590000	19.870001	19.450001	19.690001	15.027469	56250600
2010-02-11	19.629999	20.200001	19.549999	20.059999	15.309858	58837300
2010-02-12	19.959999	20.680000	19.790001	20.430000	15.592242	91108900
2010-02-16	20.620001	20.850000	20.549999	20.719999	15.813573	69083400
2010-02-17	20.860001	20.860001	20.530001	20.660000	15.767784	47296700
2010-02-18	20.639999	20.850000	20.549999	20.840000	15.905149	42613600
2010-02-19	20.719999	20.969999	20.580000	20.820000	15.889893	40760000
2010-02-22	20.950001	20.959999	20.650000	20.870001	15.928049	38730600
2010-02-23	20.840000	20.950001	20.290001	20.389999	15.561719	62245300
2010-02-24	20.520000	20.809999	20.500000	20.700001	15.798303	51070100
2010-02-25	20.370001	20.660000	20.219999	20.629999	15.744883	48789400
2010-02-26	20.600000	20.680000	20.430000	20.530001	15.668564	47795300
2010-03-01	20.680000	20.940001	20.620001	20.870001	15.928049	51203300
2010-03-02	20.990000	21.090000	20.580000	20.700001	15.798303	59399000
2010-03-03	20.760000	20.820000	20.440001	20.520000	15.660926	49909900
2010-03-04	20.600000	20.610001	20.260000	20.530001	15.668564	62750100
2010-03-05	20.660000	20.840000	20.450001	20.790001	15.866994	45879700
2010-03-08	20.809999	20.879999	20.700001	20.770000	15.851733	35742100
2010-03-09	20.680000	21.200001	20.660000	20.940001	15.981477	83168700
2010-03-10	20.950001	21.290001	20.910000	21.190001	16.172274	58435600
2010-03-11	21.139999	21.270000	20.990000	21.250000	16.218063	53778700
2010-03-12	21.309999	21.370001	21.180000	21.270000	16.233337	39584500
2010-03-15	21.160000	21.320000	21.049999	21.170000	16.157007	34378000
2010-03-16	21.230000	22.040001	21.200001	22.010000	16.798101	123060900
2010-03-17	22.059999	22.350000	21.910000	22.240000	16.973637	77805900
2010-03-18	22.190001	22.350000	22.010000	22.200001	16.943110	54458500
2010-03-19	22.250000	22.389999	21.809999	21.990000	16.782843	77998500
2010-03-22	21.870001	22.299999	21.840000	22.240000	16.973637	47405700
2010-03-23	22.389999	22.750000	22.360001	22.670000	17.301821	64740900
2010-03-24	22.530001	22.670000	22.320000	22.430000	17.118645	54729000
2010-03-25	22.690001	22.730000	22.309999	22.350000	17.057590	52428700
2010-03-26	22.430000	22.590000	22.070000	22.240000	16.973637	45700500
2010-03-29	22.420000	22.490000	22.260000	22.330000	17.042328	34467900
2010-03-30	22.400000	22.540001	22.180000	22.340000	17.049959	37886300
2010-03-31	22.320000	22.500000	22.200001	22.290001	17.011797	45983800
2010-04-01	22.400000	22.639999	22.200001	22.389999	17.088118	45491000
2010-04-05	22.480000	22.650000	22.340000	22.590000	17.240767	34942900
2010-04-06	22.430000	22.480000	22.260000	22.400000	17.095751	47056500
2010-04-07	22.430000	22.680000	22.250000	22.450001	17.133911	62539800
2010-04-08	22.379999	22.410000	22.160000	22.309999	17.027060	40824500
2010-04-09	22.400000	22.570000	22.360001	22.549999	17.210234	45528700
2010-04-12	22.690001	22.730000	22.440001	22.540001	17.202597	49353000
2010-04-13	22.650000	22.820000	22.469999	22.770000	17.378134	122395600
2010-04-14	23.570000	23.690001	23.270000	23.520000	17.950541	159980600
2010-04-15	23.830000	24.370001	23.799999	24.219999	18.484779	110819600
2010-04-16	24.059999	24.160000	23.770000	23.920000	18.255819	102974900
2010-04-19	23.910000	24.040001	23.540001	24.000000	18.316879	71310800
2010-04-20	24.200001	24.250000	23.900000	24.120001	18.408463	65991400
2010-04-21	24.100000	24.129999	23.540001	23.799999	18.164234	73899300
2010-04-22	23.549999	24.059999	23.320000	23.990000	18.309244	73666100
2010-04-23	23.950001	24.059999	23.730000	24.040001	18.347404	56963700
2010-04-26	24.080000	24.129999	23.809999	23.820000	18.179497	57727600
2010-04-27	23.730000	23.879999	23.299999	23.350000	17.820793	78937600
2010-04-28	23.410000	23.459999	22.910000	23.260000	17.752104	109052100
2010-04-29	23.330000	23.510000	23.299999	23.490000	17.927643	59059400
2010-04-30	23.450001	23.459999	22.809999	22.840000	17.431553	81864000
2010-05-03	22.980000	23.440001	22.900000	23.260000	17.752104	55449900
2010-05-04	22.930000	22.950001	22.400000	22.559999	17.217863	90704300
2010-05-05	22.100000	22.379999	21.900000	22.170000	17.039167	96854100
2010-05-06	22.150000	22.379999	19.900000	21.510000	16.531914	160695900
2010-05-07	21.260000	21.700001	20.459999	21.309999	16.378199	139360500
2010-05-10	22.290001	22.559999	22.160000	22.549999	17.331223	112607400
2010-05-11	22.320000	22.860001	22.100000	22.280001	17.123716	102689700
2010-05-12	22.600000	23.139999	22.490000	23.090000	17.746256	83343400
2010-05-13	23.030001	23.170000	22.360001	22.500000	17.292801	62099000
2010-05-14	22.190001	22.209999	21.530001	21.889999	16.823969	83526200
2010-05-17	21.750000	22.049999	21.410000	22.020000	16.923887	64550400
2010-05-18	22.139999	22.230000	21.330000	21.430000	16.470428	76636100
2010-05-19	21.520000	21.709999	21.000000	21.600000	16.601091	89530600
2010-05-20	21.020000	21.240000	20.629999	20.790001	15.978542	106551000
2010-05-21	20.410000	21.170000	20.180000	20.910000	16.070774	111769100
2010-05-24	20.950001	21.219999	20.610001	20.670000	15.886323	56436100
2010-05-25	20.120001	20.870001	20.030001	20.850000	16.024658	96151400
2010-05-26	21.100000	21.500000	20.700001	20.700001	15.909373	85666800
2010-05-27	21.160000	21.799999	21.120001	21.760000	16.724058	83236800
2010-05-28	21.680000	21.750000	21.230000	21.420000	16.462746	72712600
2010-06-01	21.299999	21.740000	21.129999	21.180000	16.278288	57164500
2010-06-02	21.389999	21.830000	21.160000	21.809999	16.762487	61537200
2010-06-03	21.959999	22.000000	21.469999	21.900000	16.831657	54614400
2010-06-04	21.540001	21.600000	20.790001	20.950001	16.101521	67919400
2010-06-07	20.940001	21.030001	20.240000	20.309999	15.609632	65435200
2010-06-08	20.219999	20.230000	19.740000	20.180000	15.509722	91377800
2010-06-09	20.389999	20.600000	19.860001	19.930000	15.317577	58981200
2010-06-10	20.350000	20.600000	20.250000	20.549999	15.794086	57168300
2010-06-11	20.309999	20.750000	20.280001	20.639999	15.863266	49491800
2010-06-14	20.950001	21.139999	20.820000	20.889999	16.055405	68877500
2010-06-15	21.110001	21.559999	21.010000	21.480000	16.508858	62082000
2010-06-16	21.410000	21.650000	21.209999	21.490000	16.516546	43764600
2010-06-17	21.590000	21.690001	21.200001	21.520000	16.539604	37270900
2010-06-18	21.559999	21.650000	21.180000	21.400000	16.447372	64872600
2010-06-21	21.670000	21.690001	21.059999	21.190001	16.285978	48844300
2010-06-22	21.129999	21.330000	20.860001	20.980000	16.124577	58831100
2010-06-23	20.940001	21.020000	20.660000	20.809999	15.993917	61352400
2010-06-24	20.620001	20.790001	20.200001	20.320000	15.617318	62003900
2010-06-25	20.400000	20.410000	19.889999	20.030001	15.394438	94683200
2010-06-28	20.110001	20.590000	19.910000	20.360001	15.648064	54468400
2010-06-29	20.000000	20.049999	19.650000	19.790001	15.209977	79050800
2010-06-30	19.700001	20.030001	19.400000	19.450001	14.948664	64294700
2010-07-01	19.430000	19.620001	19.000000	19.250000	14.794952	88020000
2010-07-02	19.209999	19.370001	18.959999	19.200001	14.756521	58093400
2010-07-06	19.549999	19.760000	19.250000	19.480000	14.971723	60697600
2010-07-07	19.459999	20.170000	19.389999	20.139999	15.478971	72806800
2010-07-08	20.340000	20.360001	19.830000	20.100000	15.448234	65407600
2010-07-09	20.059999	20.280001	19.959999	20.240000	15.555836	52843800
2010-07-12	20.309999	20.650000	20.299999	20.570000	15.809461	56587900
2010-07-13	20.969999	22.280001	20.820000	21.010000	16.147633	103191800
2010-07-14	22.059999	22.250000	21.280001	21.360001	16.416630	199002600
2010-07-15	21.340000	21.590000	21.010000	21.510000	16.531914	118558200
2010-07-16	21.430000	21.480000	21.000000	21.020000	16.155319	80451500
2010-07-19	21.170000	21.610001	21.160000	21.590000	16.593399	63430400
2010-07-20	21.160000	21.730000	21.100000	21.650000	16.639515	72666400
2010-07-21	21.570000	21.650000	21.180000	21.260000	16.339775	71775300
2010-07-22	21.350000	21.980000	21.340000	21.780001	16.739426	74465500
2010-07-23	21.639999	21.719999	21.330000	21.690001	16.670258	62115500
2010-07-26	21.680000	21.740000	21.410000	21.709999	16.685635	50929500
2010-07-27	21.680000	21.740000	21.389999	21.580000	16.585720	53975800
2010-07-28	21.639999	21.690001	21.290001	21.330000	16.393576	51673900
2010-07-29	21.389999	21.480000	20.760000	21.030001	16.163004	83811400
2010-07-30	20.770000	20.920000	20.580000	20.600000	15.832519	67395900
2010-08-02	20.900000	21.280001	20.730000	21.150000	16.255232	50316200
2010-08-03	21.010000	21.030001	20.709999	20.870001	16.040031	60929200
2010-08-04	20.809999	20.860001	20.450001	20.730000	16.053581	85639700
2010-08-05	20.639999	20.790001	20.459999	20.670000	16.007122	44475000
2010-08-06	20.450001	20.809999	20.410000	20.650000	15.991633	50833800
2010-08-09	20.790001	20.790001	20.410000	20.650000	15.991633	46082800
2010-08-10	20.110001	20.170000	19.700001	19.820000	15.348868	136352400
2010-08-11	19.530001	19.580000	19.299999	19.430000	15.046844	99079200
2010-08-12	19.170000	19.730000	19.080000	19.450001	15.062337	86580600
2010-08-13	19.330000	19.490000	19.150000	19.150000	14.830011	57384800
2010-08-16	19.139999	19.559999	19.110001	19.469999	15.077826	48721100
2010-08-17	19.719999	19.870001	19.500000	19.530001	15.124286	60836400
2010-08-18	19.530001	19.780001	19.469999	19.590000	15.170753	58982400
2010-08-19	18.969999	19.129999	18.809999	18.900000	14.636408	159900400
2010-08-20	18.920000	19.000000	18.760000	18.910000	14.644154	95174400
2010-08-23	18.920000	18.980000	18.600000	18.700001	14.481528	71954400
2010-08-24	18.559999	18.680000	18.389999	18.410000	14.256948	75107400
2010-08-25	18.260000	18.590000	18.180000	18.480000	14.311154	63350600
2010-08-26	18.600000	18.610001	18.120001	18.180000	14.078834	69586000
2010-08-27	18.230000	18.520000	17.809999	18.370001	14.225967	135184300
2010-08-30	18.250000	18.309999	17.940001	17.959999	13.908459	73718900
2010-08-31	17.879999	17.920000	17.600000	17.670000	13.683882	111601400
2010-09-01	17.940001	18.270000	17.889999	18.139999	14.047849	73611500
2010-09-02	18.230000	18.330000	18.080000	18.280001	14.156275	53192100
2010-09-03	18.520000	18.590000	18.200001	18.430000	14.272434	59143200
2010-09-07	18.360001	18.410000	18.049999	18.120001	14.032369	58636500
2010-09-08	18.040001	18.049999	17.750000	17.900000	13.861994	101747000
2010-09-09	18.049999	18.080000	17.930000	18.000000	13.939433	65019600
2010-09-10	17.950001	18.100000	17.840000	17.969999	13.916199	68814700
2010-09-13	18.219999	18.559999	18.200001	18.559999	14.373110	73870900
2010-09-14	18.530001	18.799999	18.340000	18.740000	14.512505	64479500
2010-09-15	18.730000	18.770000	18.540001	18.719999	14.497012	56107300
2010-09-16	18.700001	18.980000	18.580000	18.969999	14.690618	69165800
2010-09-17	19.030001	19.080000	18.670000	18.809999	14.566710	70436600
2010-09-20	18.889999	18.959999	18.690001	18.930000	14.659641	44935100
2010-09-21	18.879999	19.270000	18.840000	19.139999	14.822266	69131400
2010-09-22	19.040001	19.250000	18.889999	19.010000	14.721598	61569400
2010-09-23	18.850000	19.309999	18.750000	18.980000	14.698359	51954700
2010-09-24	19.230000	19.450001	19.180000	19.420000	15.039105	55749300
2010-09-27	19.400000	19.430000	19.180000	19.240000	14.899707	51071000
2010-09-28	19.309999	19.570000	19.100000	19.510000	15.108797	61019600
2010-09-29	19.480000	19.620001	19.120001	19.240000	14.899707	62484300
2010-09-30	19.340000	19.600000	19.110001	19.200001	14.868733	75382200
2010-10-01	19.469999	20.350000	18.879999	19.320000	14.961661	41275000
2010-10-04	19.250000	19.299999	18.770000	18.870001	14.613174	67082000
2010-10-05	19.080000	19.290001	19.030001	19.150000	14.830011	61004600
2010-10-06	19.209999	19.370001	19.129999	19.309999	14.953919	54990000
2010-10-07	19.370001	19.540001	19.209999	19.400000	15.023617	51794600
2010-10-08	19.400000	19.580000	19.209999	19.520000	15.116546	46528700
2010-10-11	19.590000	19.750000	19.530001	19.559999	15.147518	52722400
2010-10-12	19.650000	19.799999	19.440001	19.770000	15.310145	94743400
2010-10-13	19.980000	20.030001	19.160000	19.240000	14.899707	173827300
2010-10-14	19.309999	19.459999	19.200001	19.320000	14.961661	59255900
2010-10-15	19.440001	19.469999	19.200001	19.320000	14.961661	64052800
2010-10-18	19.260000	19.320000	18.969999	19.190001	14.860985	54985100
2010-10-19	19.010000	19.389999	18.900000	19.209999	14.876472	85409800
2010-10-20	19.299999	19.780001	19.290001	19.639999	15.209472	84884600
2010-10-21	19.750000	19.860001	19.570000	19.760000	15.302405	74287500
2010-10-22	19.790001	19.930000	19.750000	19.840000	15.364356	50129800
2010-10-25	19.950001	20.000000	19.799999	19.870001	15.387590	45769400
2010-10-26	19.790001	20.110001	19.730000	20.040001	15.519238	56344600
2010-10-27	19.930000	20.200001	19.809999	20.190001	15.635395	48151900
2010-10-28	20.290001	20.530001	20.020000	20.469999	15.852241	71144000
2010-10-29	20.450001	20.559999	20.010000	20.049999	15.526985	60774400
2010-11-01	20.350000	20.670000	20.340000	20.570000	15.929678	51593700
2010-11-02	20.639999	20.700001	20.290001	20.340000	15.751565	60959100
2010-11-03	20.340000	20.520000	20.219999	20.480000	15.983754	53044600
2010-11-04	20.660000	21.020000	20.559999	20.969999	16.366179	66048200
2010-11-05	21.010000	21.290001	20.969999	21.240000	16.576897	55960500
2010-11-08	21.340000	21.500000	21.170000	21.230000	16.569094	53006900
2010-11-09	21.200001	21.350000	21.030001	21.160000	16.514456	46639500
2010-11-10	21.150000	21.170000	20.820000	21.040001	16.420809	48072100
2010-11-11	20.690001	21.230000	20.549999	21.209999	16.553480	69682800
