# Supplementary material for: Forecasting Bitcoin closing price series using linear regression and neural networks models
Source: PeerJ Comput Sci. 2020 Jul 6;6:e279. doi: 10.7717/peerj-cs.279 (PMC7924725; doi:10.7717/peerj-cs.279)
Supplement: Supplemental Information 1 — The project aims to forecast both cryptocurrency and traditional stock market price series using different approaches, such as linear regression models and neural networks. [file peerj-cs-06-279-s001.zip › fbp-master/data/LTC.csv]

Date	Open	High	Low	Close	Adj Close	Volume
2015-11-15	3.198640	3.218440	3.055060	3.065800	3.065800	1750230
2015-11-16	3.066450	3.194100	3.047430	3.189450	3.189450	1578010
2015-11-17	3.190370	3.226760	3.163170	3.201980	3.201980	1607020
2015-11-18	3.198910	3.209310	3.168340	3.185510	3.185510	1425920
2015-11-19	3.191230	3.214270	3.127100	3.133610	3.133610	1448970
2015-11-20	3.136040	3.140760	3.069380	3.115570	3.115570	1698240
2015-11-21	3.117440	3.160520	3.105640	3.150270	3.150270	1057060
2015-11-22	3.163290	3.163550	3.114820	3.136830	3.136830	1070770
2015-11-23	3.143890	3.146720	3.111330	3.124100	3.124100	1389260
2015-11-24	3.130360	3.130700	3.087870	3.107830	3.107830	1510060
2015-11-25	3.113830	3.344440	3.092770	3.344440	3.344440	2877300
2015-11-26	3.351390	3.716310	3.351390	3.608340	3.608340	8700000
2015-11-27	3.601400	3.628430	3.519320	3.578610	3.578610	2780650
2015-11-28	3.575410	3.578950	3.464770	3.522590	3.522590	1691790
2015-11-29	3.534360	3.680600	3.499240	3.669730	3.669730	2720390
2015-11-30	3.664370	3.737460	3.579290	3.621220	3.621220	3339320
2015-12-01	3.626080	3.635160	3.402480	3.434900	3.434900	2841630
2015-12-02	3.430930	3.435500	3.303660	3.342250	3.342250	2452500
2015-12-03	3.346720	3.441070	3.336910	3.377490	3.377490	1943430
2015-12-04	3.382330	3.387350	3.343740	3.361810	3.361810	1333170
2015-12-05	3.369940	3.540740	3.369940	3.523720	3.523720	2664550
2015-12-06	3.525380	3.578420	3.447690	3.473100	3.473100	4063170
2015-12-07	3.452550	3.691690	3.447110	3.645140	3.645140	4210900
2015-12-08	3.647670	3.686920	3.545080	3.686920	3.686920	2744880
2015-12-09	3.682820	3.740530	3.607260	3.669030	3.669030	4506800
2015-12-10	3.669640	3.679450	3.589640	3.663940	3.663940	2538190
2015-12-11	3.672990	3.854860	3.671010	3.836450	3.836450	5086460
2015-12-12	3.842520	3.973310	3.501630	3.606330	3.606330	6201500
2015-12-13	3.596300	3.662940	3.568640	3.626740	3.626740	3218570
2015-12-14	3.636880	3.672350	3.600130	3.614570	3.614570	3011480
2015-12-15	3.618420	3.839250	3.612580	3.833770	3.833770	5124770
2015-12-16	3.838910	3.839350	3.678310	3.698920	3.698920	3628690
2015-12-17	3.704110	3.791590	3.679400	3.740000	3.740000	2244680
2015-12-18	3.751320	3.806070	3.730570	3.756960	3.756960	2642590
2015-12-19	3.765160	3.776840	3.706670	3.720620	3.720620	1480630
2015-12-20	3.740560	3.745090	3.482610	3.536120	3.536120	2853130
2015-12-21	3.546210	3.546210	3.428690	3.458690	3.458690	2244460
2015-12-22	3.458780	3.477650	3.400040	3.419530	3.419530	1366080
2015-12-23	3.432380	3.592030	3.431020	3.578070	3.578070	2274490
2015-12-24	3.590190	3.684380	3.590190	3.644000	3.644000	2530790
2015-12-25	3.648880	3.680040	3.604000	3.624750	3.624750	1628860
2015-12-26	3.641140	3.644730	3.382790	3.424420	3.424420	3880050
2015-12-27	3.420320	3.492490	3.393420	3.479050	3.479050	2048800
2015-12-28	3.477810	3.529720	3.456750	3.466030	3.466030	1647170
2015-12-29	3.470630	3.517280	3.436460	3.500260	3.500260	2161460
2015-12-30	3.512000	3.512140	3.446300	3.459140	3.459140	2202460
2015-12-31	3.459300	3.497400	3.414170	3.480170	3.480170	2667620
2016-01-01	3.479520	3.531020	3.469250	3.508980	3.508980	2791170
2016-01-02	3.515280	3.527120	3.492190	3.502160	3.502160	3020260
2016-01-03	3.504000	3.506430	3.450860	3.483070	3.483070	2406150
2016-01-04	3.479100	3.507230	3.476150	3.495390	3.495390	3309740
2016-01-05	3.492000	3.508190	3.453720	3.469670	3.469670	2104650
2016-01-06	3.467060	3.467860	3.444800	3.453560	3.453560	2208860
2016-01-07	3.450070	3.611550	3.442690	3.604140	3.604140	4560680
2016-01-08	3.596800	3.641420	3.533580	3.568880	3.568880	3277990
2016-01-09	3.574350	3.585570	3.543600	3.560570	3.560570	2934720
2016-01-10	3.559160	3.560190	3.496820	3.536720	3.536720	2462000
2016-01-11	3.526270	3.569220	3.526270	3.556620	3.556620	2931030
2016-01-12	3.553020	3.556170	3.493680	3.493680	3.493680	4566050
2016-01-13	3.489980	3.492100	3.432810	3.476020	3.476020	6745630
2016-01-14	3.470930	3.480960	3.448680	3.465990	3.465990	2044890
2016-01-15	3.464040	3.464410	2.996780	2.996780	2.996780	5117640
2016-01-16	2.965720	3.107180	2.919460	3.086940	3.086940	4170270
2016-01-17	3.087320	3.100220	3.024760	3.026190	3.026190	1905660
2016-01-18	3.019550	3.057270	2.977630	3.048960	3.048960	2304070
2016-01-19	3.047660	3.055340	2.994170	3.017440	3.017440	1626900
2016-01-20	3.014800	3.434500	2.990700	3.388530	3.388530	4438610
2016-01-21	3.384230	3.401860	3.205360	3.220780	3.220780	3665110
2016-01-22	3.231050	3.243190	3.048920	3.076570	3.076570	3589150
2016-01-23	3.082030	3.147570	3.078140	3.103480	3.103480	2384900
2016-01-24	3.113510	3.208240	3.099790	3.181000	3.181000	1806510
2016-01-25	3.187950	3.187950	3.105050	3.127280	3.127280	1940070
2016-01-26	3.125370	3.171180	3.123320	3.154820	3.154820	2926650
2016-01-27	3.159350	3.320190	3.156520	3.287450	3.287450	5341690
2016-01-28	3.292860	3.300340	3.112140	3.120160	3.120160	3075380
2016-01-29	3.138400	3.139740	3.061140	3.111380	3.111380	2555880
2016-01-30	3.118130	3.123820	3.075120	3.080800	3.080800	1298980
2016-01-31	3.096930	3.113870	3.043660	3.052160	3.052160	1450600
2016-02-01	3.073430	3.102030	3.057490	3.077240	3.077240	1502430
2016-02-02	3.088010	3.096480	3.069510	3.075870	3.075870	1279650
2016-02-03	3.086390	3.088890	3.037910	3.047530	3.047530	1406560
2016-02-04	3.057530	3.182270	3.056110	3.162770	3.162770	2059350
2016-02-05	3.171510	3.171510	3.135750	3.137410	3.137410	1211900
2016-02-06	3.149970	3.154270	3.077350	3.099000	3.099000	1394670
2016-02-07	3.109600	3.125830	3.079140	3.085960	3.085960	1168970
2016-02-08	3.091900	3.107310	3.056580	3.062160	3.062160	964279
2016-02-09	3.076080	3.082230	3.050940	3.081550	3.081550	1197280
2016-02-10	3.088980	3.133490	3.077450	3.095250	3.095250	1358800
2016-02-11	3.112140	3.125650	3.070760	3.075620	3.075620	1263660
2016-02-12	3.092240	3.116120	3.082860	3.111870	3.111870	1041630
2016-02-13	3.118120	3.140510	3.114050	3.129690	3.129690	1313500
2016-02-14	3.147730	3.213070	3.147730	3.210590	3.210590	1924190
2016-02-15	3.232040	3.252980	3.170720	3.182510	3.182510	1521240
2016-02-16	3.202270	3.224520	3.179540	3.209010	3.209010	1479430
2016-02-17	3.227310	3.264870	3.201640	3.241030	3.241030	1857460
2016-02-18	3.245200	3.273550	3.230260	3.251430	3.251430	1422270
2016-02-19	3.260450	3.272570	3.230540	3.252790	3.252790	1780240
2016-02-20	3.268110	3.501720	3.260650	3.457990	3.457990	3677250
2016-02-21	3.459970	3.583640	3.400120	3.464270	3.464270	3518950
2016-02-22	3.465920	3.512630	3.432410	3.483630	3.483630	2066780
2016-02-23	3.488810	3.524700	3.380360	3.396930	3.396930	2416790
2016-02-24	3.403270	3.424820	3.324230	3.374870	3.374870	1909510
2016-02-25	3.386110	3.399820	3.333640	3.365520	3.365520	1556360
2016-02-26	3.369490	3.416790	3.324230	3.416790	3.416790	1849390
2016-02-27	3.428810	3.449050	3.392770	3.412880	3.412880	731107
2016-02-28	3.414160	3.468980	3.357910	3.441860	3.441860	986849
2016-02-29	3.441200	3.489750	3.420490	3.446110	3.446110	1431670
2016-03-01	3.448350	3.454290	3.410130	3.432970	3.432970	1133580
2016-03-02	3.434360	3.440490	3.365020	3.365020	3.365020	1469810
2016-03-03	3.363740	3.363740	3.305260	3.323530	3.323530	1812040
2016-03-04	3.321500	3.348730	3.247510	3.250230	3.250230	1459960
2016-03-05	3.251720	3.251860	3.132970	3.192160	3.192160	1689010
2016-03-06	3.191490	3.253640	3.174290	3.221650	3.221650	1010650
2016-03-07	3.221620	3.272640	3.201260	3.267750	3.267750	1057270
2016-03-08	3.271410	3.275640	3.226840	3.254220	3.254220	918434
2016-03-09	3.250550	3.298940	3.239330	3.279850	3.279850	1247320
2016-03-10	3.277910	3.291520	3.251330	3.287550	3.287550	898376
2016-03-11	3.286320	3.404060	3.286010	3.384700	3.384700	1804450
2016-03-12	3.391130	3.391920	3.274970	3.290180	3.290180	1076560
2016-03-13	3.289420	3.324380	3.284040	3.307400	3.307400	1140930
2016-03-14	3.309090	3.327900	3.290750	3.303520	3.303520	670283
2016-03-15	3.303290	3.327280	3.287040	3.305780	3.305780	747107
2016-03-16	3.307110	3.317990	3.295340	3.309390	3.309390	692940
2016-03-17	3.311360	3.324750	3.295350	3.307390	3.307390	1038460
2016-03-18	3.307150	3.307150	3.152820	3.169810	3.169810	1502010
2016-03-19	3.170780	3.194680	3.159610	3.178250	3.178250	617579
2016-03-20	3.181530	3.210360	3.178240	3.205550	3.205550	926158
2016-03-21	3.205190	3.206760	3.188030	3.200910	3.200910	507480
2016-03-22	3.200040	3.240060	3.198040	3.234720	3.234720	1265140
2016-03-23	3.233840	3.254180	3.221600	3.242800	3.242800	1703040
2016-03-24	3.245020	3.251090	3.216390	3.224700	3.224700	1394180
2016-03-25	3.227840	3.237000	3.214300	3.229070	3.229070	1200290
2016-03-26	3.227720	3.238970	3.212600	3.230570	3.230570	1117430
2016-03-27	3.231820	3.324950	3.225090	3.303600	3.303600	2089890
2016-03-28	3.302910	3.302910	3.256820	3.264060	3.264060	1427140
2016-03-29	3.261760	3.283000	3.196290	3.226330	3.226330	1764730
2016-03-30	3.226650	3.277020	3.203010	3.219410	3.219410	1450290
2016-03-31	3.225480	3.266480	3.221840	3.257070	3.257070	1704440
2016-04-01	3.245750	3.255150	3.231130	3.239950	3.239950	1316230
2016-04-02	3.245900	3.275740	3.244860	3.262110	3.262110	1174830
2016-04-03	3.261450	3.274700	3.246800	3.262680	3.262680	1281200
2016-04-04	3.261300	3.268420	3.222030	3.250590	3.250590	1188610
2016-04-05	3.246040	3.271080	3.241440	3.251650	3.251650	863788
2016-04-06	3.258520	3.263600	3.242750	3.255930	3.255930	1088910
2016-04-07	3.257010	3.260890	3.227780	3.245320	3.245320	1150280
2016-04-08	3.241910	3.253980	3.214400	3.220270	3.220270	1352320
2016-04-09	3.224020	3.226150	3.198170	3.216200	3.216200	1224580
2016-04-10	3.221860	3.252360	3.211680	3.226990	3.226990	1417490
2016-04-11	3.227450	3.243790	3.213850	3.241770	3.241770	1061060
2016-04-12	3.240140	3.276790	3.231450	3.257320	3.257320	1305310
2016-04-13	3.262950	3.270580	3.236030	3.238860	3.238860	1295720
2016-04-14	3.245740	3.255820	3.233760	3.239610	3.239610	1190770
2016-04-15	3.243210	3.284760	3.241530	3.278830	3.278830	1404400
2016-04-16	3.279850	3.294060	3.268270	3.273820	3.273820	1155850
2016-04-17	3.280050	3.283750	3.251470	3.257770	3.257770	1211900
2016-04-18	3.260370	3.271020	3.239180	3.240390	3.240390	1317730
2016-04-19	3.248900	3.292950	3.242500	3.285170	3.285170	1333410
2016-04-20	3.291750	3.294730	3.266620	3.278380	3.278380	1638920
2016-04-21	3.280930	3.351760	3.273470	3.346400	3.346400	1688230
2016-04-22	3.346790	3.348090	3.306860	3.319270	3.319270	1569850
2016-04-23	3.320780	3.339720	3.305260	3.334470	3.334470	1383790
2016-04-24	3.346360	3.645350	3.346360	3.631830	3.631830	4502460
2016-04-25	3.622860	3.874240	3.550760	3.811720	3.811720	6605750
2016-04-26	3.795590	4.114480	3.786380	4.045800	4.045800	6717450
2016-04-27	4.048610	4.229930	3.868930	3.889710	3.889710	9435190
2016-04-28	3.878860	3.879440	3.686310	3.788500	3.788500	3952590
2016-04-29	3.792070	3.846850	3.723500	3.813600	3.813600	2467080
2016-04-30	3.813480	3.815050	3.643850	3.659750	3.659750	2502180
2016-05-01	3.657500	3.720450	3.643110	3.705200	3.705200	1911590
2016-05-02	3.708710	3.781360	3.638680	3.680310	3.680310	2667410
2016-05-03	3.682110	3.758760	3.662390	3.740910	3.740910	2363200
2016-05-04	3.741840	3.779760	3.731120	3.746790	3.746790	1716110
2016-05-05	3.741810	3.764020	3.706880	3.713850	3.713850	1702120
2016-05-06	3.716130	3.822110	3.706000	3.822110	3.822110	1899060
2016-05-07	3.819520	4.003440	3.819520	3.953450	3.953450	3278610
2016-05-08	3.936410	3.944110	3.886200	3.938140	3.938140	1783970
2016-05-09	3.937630	4.083380	3.898630	4.056430	4.056430	3120940
2016-05-10	4.057970	4.115630	3.798380	3.819150	3.819150	3688200
2016-05-11	3.820330	3.913770	3.814440	3.882270	3.882270	2458140
2016-05-12	3.881340	3.896720	3.796350	3.856800	3.856800	1798920
2016-05-13	3.855270	3.961670	3.828790	3.925680	3.925680	2624100
2016-05-14	3.927280	4.045180	3.920240	4.010120	4.010120	2444920
2016-05-15	4.014090	4.102010	3.966540	4.063120	4.063120	2096570
2016-05-16	4.063080	4.162770	3.979690	4.006530	4.006530	3632510
2016-05-17	4.003640	4.034970	3.974400	3.983130	3.983130	2663640
2016-05-18	3.979800	4.042840	3.975100	4.003220	4.003220	2377740
2016-05-19	4.002440	4.034380	3.833390	3.833390	3.833390	3380010
2016-05-20	3.824930	3.918870	3.817890	3.881010	3.881010	3638250
2016-05-21	3.883520	3.973420	3.878580	3.954490	3.954490	1938010
2016-05-22	3.956590	3.986670	3.904650	3.929700	3.929700	1849720
2016-05-23	3.922930	3.973080	3.899460	3.968190	3.968190	1868020
2016-05-24	3.963880	3.984600	3.938870	3.951410	3.951410	1742000
2016-05-25	3.950810	4.045660	3.947570	4.045660	4.045660	2765530
2016-05-26	4.045260	4.104510	4.026870	4.082470	4.082470	2530850
2016-05-27	4.089420	4.683270	4.087260	4.501330	4.501330	10821100
2016-05-28	4.510950	4.833300	4.506530	4.700680	4.700680	11564700
2016-05-29	4.688730	4.864990	4.579670	4.609620	4.609620	7351420
2016-05-30	4.632640	4.702750	4.585070	4.670870	4.670870	3805050
2016-05-31	4.687600	4.749440	4.604790	4.650390	4.650390	5187600
2016-06-01	4.653290	4.773310	4.621040	4.740990	4.740990	4577160
2016-06-02	4.744650	4.759480	4.679560	4.715050	4.715050	2121360
2016-06-03	4.719580	4.865720	4.705560	4.860970	4.860970	4061990
2016-06-04	4.863190	4.902470	4.770220	4.808040	4.808040	3214800
2016-06-05	4.798430	4.842590	4.786220	4.812910	4.812910	2257820
2016-06-06	4.814460	4.966470	4.810360	4.959160	4.959160	2993510
2016-06-07	4.954820	4.980210	4.722500	4.770780	4.770780	3881380
2016-06-08	4.774290	4.786930	4.689620	4.748170	4.748170	3507640
2016-06-09	4.777880	4.779340	4.674780	4.693120	4.693120	6438540
2016-06-10	4.752000	4.849520	4.713150	4.840000	4.840000	6975970
2016-06-11	4.882340	5.013980	4.840370	5.013980	5.013980	10294700
2016-06-12	5.067300	5.455440	5.046590	5.333580	5.333580	13753200
2016-06-13	5.414650	5.541530	5.158630	5.290320	5.290320	8668280
2016-06-14	5.305180	5.306930	5.097360	5.204020	5.204020	8488220
2016-06-15	5.223100	5.242030	5.108730	5.239780	5.239780	3917000
2016-06-16	5.253050	5.660790	5.253050	5.660790	5.660790	9930590
2016-06-17	5.672430	5.946370	5.280940	5.593270	5.593270	12383200
2016-06-18	5.603990	5.693990	5.488940	5.559950	5.559950	7878070
2016-06-19	5.560370	5.626460	5.507410	5.593780	5.593780	3760240
2016-06-20	5.625190	5.625190	5.269200	5.294540	5.294540	4154880
2016-06-21	5.273550	5.286460	4.695820	4.821750	4.821750	11984800
2016-06-22	4.827530	4.919020	3.880860	3.910700	3.910700	11522400
2016-06-23	3.918140	3.946290	3.466070	3.850510	3.850510	11138900
2016-06-24	3.851830	4.329410	3.847190	4.279100	4.279100	9364750
2016-06-25	4.274600	4.435710	3.924840	4.233070	4.233070	6057000
2016-06-26	4.243010	4.243010	3.971560	4.074310	4.074310	4480920
2016-06-27	4.051530	4.155020	4.028350	4.119850	4.119850	2749620
2016-06-28	4.137750	4.182620	4.066780	4.100660	4.100660	2867420
2016-06-29	4.101690	4.101690	4.030140	4.061880	4.061880	2211450
2016-06-30	4.077380	4.210440	4.044710	4.193500	4.193500	2864910
2016-07-01	4.193490	4.333940	4.176020	4.255970	4.255970	6987180
2016-07-02	4.277770	4.607760	4.240990	4.589920	4.589920	16646200
2016-07-03	4.660930	4.660930	4.185370	4.253290	4.253290	7659710
2016-07-04	4.272690	4.540560	4.213720	4.540560	4.540560	5062640
2016-07-05	4.557790	4.557790	4.357450	4.452280	4.452280	4707390
2016-07-06	4.464460	4.507380	4.421910	4.468220	4.468220	3238960
2016-07-07	4.496560	4.526150	3.953990	4.111880	4.111880	6277860
2016-07-08	4.115670	4.226210	4.075170	4.219910	4.219910	5033530
2016-07-09	4.237390	4.237390	3.970790	4.163070	4.163070	6256370
2016-07-10	4.121570	4.150270	4.063260	4.099830	4.099830	3039620
2016-07-11	4.121180	4.191050	4.061300	4.085440	4.085440	3282920
2016-07-12	4.092190	4.211740	4.088130	4.153280	4.153280	2734250
2016-07-13	4.162830	4.181740	4.133410	4.138550	4.138550	2215370
2016-07-14	4.140980	4.175350	4.123570	4.148460	4.148460	1663660
2016-07-15	4.154460	4.180840	4.147160	4.159770	4.159770	1668020
2016-07-16	4.152710	4.164800	4.114450	4.132670	4.132670	1378140
2016-07-17	4.137720	4.208640	4.130770	4.189890	4.189890	2155230
2016-07-18	4.199390	4.204440	4.138350	4.148220	4.148220	1577810
2016-07-19	4.152750	4.166010	4.138460	4.149160	4.149160	1563330
2016-07-20	4.149990	4.162870	4.112480	4.125060	4.125060	1908710
2016-07-21	4.133190	4.139290	4.111690	4.120230	4.120230	1422410
2016-07-22	4.125780	4.141990	4.026180	4.038290	4.038290	2677970
2016-07-23	4.042600	4.064070	4.030470	4.057000	4.057000	1568890
2016-07-24	4.063750	4.084080	4.037870	4.070670	4.070670	1839420
2016-07-25	4.072620	4.075700	4.030450	4.032040	4.032040	1535980
2016-07-26	4.037190	4.046060	3.930990	3.970240	3.970240	2545920
2016-07-27	3.964910	3.986350	3.934710	3.955890	3.955890	1847300
2016-07-28	3.965760	3.989530	3.963880	3.967740	3.967740	1728410
2016-07-29	3.974790	4.096100	3.958180	4.077440	4.077440	1744370
2016-07-30	4.082660	4.094320	4.059670	4.061810	4.061810	1388580
2016-07-31	4.079580	4.083760	3.970250	4.013820	4.013820	1921460
2016-08-01	4.062910	4.062910	3.863420	3.863420	3.863420	1991690
2016-08-02	3.871690	3.887690	3.519130	3.639580	3.639580	5039290
2016-08-03	3.639430	3.736480	3.591770	3.719230	3.719230	2875880
2016-08-04	3.711970	3.752560	3.707420	3.748450	3.748450	1593350
2016-08-05	3.742010	3.742010	3.699110	3.729040	3.729040	1162030
2016-08-06	3.721160	3.770940	3.695170	3.760180	3.760180	1371060
2016-08-07	3.758680	3.810020	3.745970	3.780320	3.780320	1335400
2016-08-08	3.774510	3.797810	3.747810	3.785510	3.785510	1379300
2016-08-09	3.782840	3.784850	3.742340	3.759750	3.759750	1878160
2016-08-10	3.761760	3.807340	3.719500	3.722420	3.722420	1656370
2016-08-11	3.717410	3.747350	3.640160	3.742170	3.742170	2374230
2016-08-12	3.738460	3.750390	3.685470	3.709350	3.709350	2025430
2016-08-13	3.708670	3.754600	3.684150	3.714410	3.714410	2473190
2016-08-14	3.715710	3.722460	3.612570	3.650210	3.650210	2655030
2016-08-15	3.648290	3.682470	3.569780	3.577080	3.577080	3314040
2016-08-16	3.585030	3.647930	3.581950	3.637720	3.637720	2302180
2016-08-17	3.645110	3.648730	3.592910	3.599440	3.599440	1830120
2016-08-18	3.602800	3.641570	3.602800	3.607120	3.607120	1645410
2016-08-19	3.610980	3.624650	3.598760	3.604090	3.604090	1433570
2016-08-20	3.608000	3.626340	3.599590	3.615560	3.615560	1642330
2016-08-21	3.619410	3.626540	3.603460	3.615070	3.615070	1321380
2016-08-22	3.617420	3.662080	3.604520	3.657260	3.657260	2685030
2016-08-23	3.664420	4.005170	3.659900	3.930730	3.930730	12154100
2016-08-24	3.928810	3.947960	3.839920	3.855050	3.855050	4425210
2016-08-25	3.856490	3.871210	3.776770	3.802070	3.802070	3206370
2016-08-26	3.801920	3.847350	3.792370	3.826380	3.826380	2392690
2016-08-27	3.824940	3.830590	3.726540	3.736770	3.736770	6505780
2016-08-28	3.736080	3.757110	3.731690	3.739830	3.739830	2380150
2016-08-29	3.737660	3.785830	3.737660	3.759520	3.759520	2610000
2016-08-30	3.767520	3.823790	3.753310	3.804060	3.804060	2315030
2016-08-31	3.806070	3.813570	3.781060	3.797440	3.797440	1678550
2016-09-01	3.795630	3.852260	3.790450	3.832010	3.832010	2241890
2016-09-02	3.836750	3.836800	3.809190	3.824570	3.824570	1984050
2016-09-03	3.827020	3.907240	3.806850	3.888750	3.888750	2484220
2016-09-04	3.893100	4.040320	3.880790	4.014440	4.014440	4834060
2016-09-05	4.021540	4.033560	3.965840	3.979190	3.979190	4245990
2016-09-06	3.984240	3.987290	3.951920	3.972360	3.972360	1699160
2016-09-07	3.989130	4.126530	3.947850	3.969880	3.969880	1988370
2016-09-08	3.969450	4.007110	3.957150	3.988340	3.988340	2425520
2016-09-09	3.983710	3.986040	3.959350	3.969990	3.969990	1450080
2016-09-10	3.972220	3.977960	3.956720	3.968980	3.968980	661652
2016-09-11	3.968530	3.993510	3.853500	3.855450	3.855450	2100480
2016-09-12	3.870340	3.870340	3.791080	3.823190	3.823190	2454330
2016-09-13	3.831800	3.849500	3.809520	3.821710	3.821710	2219650
2016-09-14	3.818810	3.847270	3.818810	3.832160	3.832160	1322330
2016-09-15	3.830050	3.843390	3.801700	3.811920	3.811920	1793220
2016-09-16	3.815370	3.825280	3.802070	3.806190	3.806190	1663730
2016-09-17	3.800280	3.820740	3.796590	3.805420	3.805420	1568340
2016-09-18	3.810200	4.092230	3.806880	4.043400	4.043400	1727830
2016-09-19	4.042620	4.199060	3.822560	3.831160	3.831160	1606420
2016-09-20	3.829360	3.858590	3.823610	3.842070	3.842070	2263260
2016-09-21	3.869210	3.869210	3.761740	3.840370	3.840370	3853090
2016-09-22	3.856510	3.862200	3.767570	3.767570	3.767570	1445220
2016-09-23	3.765200	3.820500	3.760750	3.812910	3.812910	1572350
2016-09-24	3.814720	3.835440	3.798680	3.805140	3.805140	2118420
2016-09-25	3.796010	3.813730	3.776200	3.808380	3.808380	1540650
2016-09-26	3.799990	3.867130	3.795740	3.858740	3.858740	2148250
2016-09-27	3.856840	3.873760	3.842340	3.852240	3.852240	1734250
2016-09-28	3.850580	3.874250	3.832460	3.837610	3.837610	1905040
2016-09-29	3.837830	3.862070	3.833020	3.845610	3.845610	1674200
2016-09-30	3.844500	3.852480	3.819530	3.841600	3.841600	2104930
2016-10-01	3.847760	3.856610	3.838800	3.849220	3.849220	1426340
2016-10-02	3.846290	3.876090	3.815600	3.842310	3.842310	1373630
2016-10-03	3.850150	3.853020	3.825290	3.837970	3.837970	1207110
2016-10-04	3.838910	3.838910	3.819710	3.823030	3.823030	1116870
2016-10-05	3.832120	3.851260	3.825890	3.843130	3.843130	1394850
2016-10-06	3.846390	3.860060	3.828910	3.846540	3.846540	1415940
2016-10-07	3.838520	3.863620	3.832730	3.862290	3.862290	1596220
2016-10-08	3.863970	3.865870	3.836810	3.838050	3.838050	1544210
2016-10-09	3.844680	3.850890	3.809370	3.815130	3.815130	1239070
2016-10-10	3.823210	3.831440	3.783600	3.795170	3.795170	1420790
2016-10-11	3.804000	3.837290	3.786730	3.816330	3.816330	2025380
2016-10-12	3.820440	3.827770	3.756240	3.758510	3.758510	3154520
2016-10-13	3.746450	3.924990	3.745580	3.906570	3.906570	3798640
2016-10-14	3.911990	3.917050	3.885760	3.897600	3.897600	2142390
2016-10-15	3.900360	3.914130	3.869910	3.872430	3.872430	1664980
2016-10-16	3.882570	3.908380	3.877670	3.885450	3.885450	2160150
2016-10-17	3.892240	3.915700	3.857130	3.910480	3.910480	1716740
2016-10-18	3.954150	4.232120	3.830560	3.839580	3.839580	1790400
2016-10-19	3.846180	3.855630	3.784040	3.804140	3.804140	2243800
2016-10-20	3.807970	3.818680	3.770350	3.779000	3.779000	2417550
2016-10-21	3.790270	3.828140	3.760760	3.805460	3.805460	2881980
2016-10-22	3.809690	3.913640	3.799350	3.885460	3.885460	3858130
2016-10-23	3.893720	3.941450	3.891920	3.917780	3.917780	3927550
2016-10-24	3.920200	3.920200	3.867140	3.868860	3.868860	2999400
2016-10-25	3.871330	3.917360	3.869020	3.904410	3.904410	3154970
2016-10-26	3.911420	3.971900	3.895380	3.960290	3.960290	5418040
2016-10-27	3.960270	4.063900	3.955600	4.021500	4.021500	6216070
2016-10-28	4.035870	4.036810	3.953870	3.973220	3.973220	4260230
2016-10-29	3.976510	4.102530	3.972100	4.090310	4.090310	5732580
2016-10-30	4.095950	4.097150	4.023360	4.034010	4.034010	4364420
2016-10-31	4.037080	4.053700	3.983720	3.993960	3.993960	3893350
2016-11-01	3.998600	4.146020	3.991060	4.088330	4.088330	4714890
2016-11-02	4.090810	4.130990	4.053720	4.104500	4.104500	3646100
2016-11-03	4.112980	4.182910	3.814910	3.861330	3.861330	5883490
2016-11-04	3.855710	3.888850	3.822960	3.878890	3.878890	3481430
2016-11-05	3.878510	3.927500	3.851830	3.866690	3.866690	2318820
2016-11-06	3.860280	3.920760	3.839010	3.889250	3.889250	2192880
2016-11-07	3.888330	3.888330	3.788710	3.838870	3.838870	2806430
2016-11-08	3.836970	3.857270	3.817400	3.842760	3.842760	2493340
2016-11-09	3.846030	3.938640	3.814770	3.864610	3.864610	2894790
2016-11-10	3.858540	3.868640	3.813600	3.824240	3.824240	2334820
2016-11-11	3.836410	3.841130	3.802060	3.816010	3.816010	2124360
2016-11-12	3.814370	3.826630	3.752460	3.763880	3.763880	2592430
2016-11-13	3.766180	3.910040	3.691940	3.878000	3.878000	3344370
2016-11-14	3.878890	3.893290	3.857990	3.876170	3.876170	2525810
2016-11-15	3.888830	3.957280	3.864160	3.893590	3.893590	3032290
2016-11-16	3.900460	4.030320	3.896290	4.019480	4.019480	4232760
2016-11-17	4.055570	4.072870	3.937890	3.943190	3.943190	3120160
2016-11-18	3.958620	4.003000	3.943920	3.961320	3.961320	2650960
2016-11-19	3.977370	3.980910	3.940620	3.953800	3.953800	2048720
2016-11-20	3.965740	3.972880	3.901240	3.921940	3.921940	2680300
2016-11-21	3.932120	3.957740	3.917780	3.944880	3.944880	1999840
2016-11-22	3.952200	3.972630	3.914490	3.947310	3.947310	2347880
2016-11-23	3.968870	3.970660	3.916210	3.925320	3.925320	2184200
2016-11-24	3.932110	3.946870	3.892320	3.907690	3.907690	2089790
2016-11-25	3.912910	3.921230	3.893120	3.915420	3.915420	2211790
2016-11-26	3.920610	3.928500	3.879190	3.894510	3.894510	1782340
2016-11-27	3.907920	3.921600	3.878890	3.882930	3.882930	1631940
2016-11-28	3.897740	3.912480	3.877730	3.884540	3.884540	1726410
2016-11-29	3.892510	3.900810	3.868850	3.874550	3.874550	2436960
2016-11-30	3.887810	3.918500	3.882350	3.893790	3.893790	1857280
2016-12-01	3.909450	3.918550	3.894950	3.909080	3.909080	1985600
2016-12-02	3.919220	3.961330	3.916730	3.946440	3.946440	2559070
2016-12-03	3.949600	3.954870	3.913690	3.924000	3.924000	1805780
2016-12-04	3.932360	3.945120	3.896470	3.899610	3.899610	1908090
2016-12-05	3.884440	3.922650	3.327810	3.528580	3.528580	11106200
2016-12-06	3.489050	3.557720	3.488880	3.535410	3.535410	3007340
2016-12-07	3.541080	3.630710	3.513810	3.615950	3.615950	2537240
2016-12-08	3.602780	3.732070	3.602780	3.691100	3.691100	2683090
2016-12-09	3.691090	3.713800	3.681770	3.691480	3.691480	1758140
2016-12-10	3.694890	3.702750	3.639190	3.680270	3.680270	2093810
2016-12-11	3.687970	3.688380	3.632050	3.637960	3.637960	1948170
2016-12-12	3.640730	3.667300	3.615620	3.662310	3.662310	2465660
2016-12-13	3.665500	3.704960	3.648560	3.650280	3.650280	1962750
2016-12-14	3.657260	3.657260	3.586690	3.619560	3.619560	2618560
2016-12-15	3.612890	3.654540	3.595950	3.624470	3.624470	2679340
2016-12-16	3.627150	3.650340	3.614440	3.628180	3.628180	1625780
2016-12-17	3.629870	3.705890	3.606520	3.697500	3.697500	2559210
2016-12-18	3.703890	3.712520	3.664810	3.676950	3.676950	1951490
2016-12-19	3.677210	3.679790	3.647340	3.662620	3.662620	2274070
2016-12-20	3.659860	3.662140	3.643020	3.661060	3.661060	2335510
2016-12-21	3.664520	3.694710	3.646440	3.653450	3.653450	2913250
2016-12-22	3.665610	3.745700	3.657160	3.711680	3.711680	3657740
2016-12-23	3.715860	4.655330	3.709630	4.655330	4.655330	15539100
2016-12-24	4.646490	4.772010	4.416310	4.551540	4.551540	19773600
2016-12-25	4.555450	4.568010	4.221750	4.347220	4.347220	11363100
2016-12-26	4.346540	4.473530	4.277160	4.355480	4.355480	7603100
2016-12-27	4.368570	4.575960	4.327780	4.469400	4.469400	9294450
2016-12-28	4.487570	4.666660	4.487570	4.571350	4.571350	10319300
2016-12-29	4.578860	4.628360	4.509210	4.555480	4.555480	9352850
2016-12-30	4.562490	4.564840	4.287370	4.390520	4.390520	11912800
2016-12-31	4.392330	4.403770	4.286930	4.325290	4.325290	9210720
2017-01-01	4.329120	4.521530	4.328710	4.511590	4.511590	11337500
2017-01-02	4.520450	4.737660	4.484660	4.648940	4.648940	14595300
2017-01-03	4.655880	4.731840	4.564870	4.626200	4.626200	10055700
2017-01-04	4.633750	4.837850	4.633750	4.837850	4.837850	13762400
2017-01-05	4.914370	4.945860	4.226870	4.292720	4.292720	19196000
2017-01-06	4.302400	4.351650	3.841350	3.861260	3.861260	11063700
2017-01-07	3.863390	3.955880	3.613590	3.955880	3.955880	14628400
2017-01-08	3.959120	4.015570	3.897030	3.994580	3.994580	11728600
2017-01-09	3.996980	4.359390	3.929700	4.301960	4.301960	11165200
2017-01-10	4.300920	4.682450	4.291120	4.591510	4.591510	15157900
2017-01-11	4.597160	4.636220	3.796270	3.846790	3.846790	21863300
2017-01-12	3.836710	4.021320	3.780280	3.962800	3.962800	13690900
2017-01-13	3.948480	3.960110	3.801360	3.890870	3.890870	7720620
2017-01-14	3.892580	3.946040	3.871860	3.900530	3.900530	3999180
2017-01-15	3.888780	3.951960	3.876200	3.925840	3.925840	9341360
2017-01-16	3.922040	3.957400	3.873300	3.902540	3.902540	8159260
2017-01-17	3.905700	3.945320	3.851620	3.939050	3.939050	4816480
2017-01-18	3.942250	3.951100	3.783990	3.838200	3.838200	4321020
2017-01-19	3.841900	3.928390	3.810760	3.860610	3.860610	4090650
2017-01-20	3.859180	3.909450	3.843080	3.890010	3.890010	3427180
2017-01-21	3.892570	3.918620	3.890710	3.904510	3.904510	2717700
2017-01-22	3.902480	3.917380	3.824280	3.842940	3.842940	2630830
2017-01-23	3.856130	3.862110	3.821850	3.835760	3.835760	2725110
2017-01-24	3.835270	3.841610	3.784280	3.786100	3.786100	2629220
2017-01-25	3.791330	3.802000	3.688620	3.714530	3.714530	6863540
2017-01-26	3.714440	3.841720	3.706380	3.834320	3.834320	5817220
2017-01-27	3.840100	3.863910	3.805590	3.855880	3.855880	5049680
2017-01-28	3.853530	3.867160	3.836530	3.852950	3.852950	3305270
2017-01-29	3.852440	3.859200	3.838350	3.852100	3.852100	2804420
2017-01-30	3.856230	4.021250	3.855960	4.021250	4.021250	10192700
2017-01-31	4.016500	4.100980	4.016500	4.078640	4.078640	15799800
2017-02-01	4.076040	4.131660	4.030580	4.075330	4.075330	7753930
2017-02-02	4.075150	4.090930	4.016940	4.085270	4.085270	5175450
2017-02-03	4.081630	4.107350	4.040190	4.082560	4.082560	8548470
2017-02-04	4.084510	4.096560	4.015450	4.058000	4.058000	6926300
2017-02-05	4.065110	4.070480	4.018860	4.042920	4.042920	4635400
2017-02-06	4.057980	4.079380	4.040540	4.044010	4.044010	4972300
2017-02-07	4.053480	4.078750	4.039200	4.040370	4.040370	6570650
2017-02-08	4.049740	4.080430	3.970500	4.023170	4.023170	7016980
2017-02-09	4.029650	4.083060	3.713970	3.798590	3.798590	21297300
2017-02-10	3.801090	3.810880	3.698480	3.777210	3.777210	7918280
2017-02-11	3.777220	3.804560	3.766980	3.793100	3.793100	3340840
2017-02-12	3.795870	3.795870	3.745920	3.764370	3.764370	2706320
2017-02-13	3.768230	3.769480	3.703990	3.717890	3.717890	4721650
2017-02-14	3.715290	3.773260	3.707130	3.770800	3.770800	3994400
2017-02-15	3.769180	3.816280	3.755600	3.809280	3.809280	2683590
2017-02-16	3.796760	3.819780	3.779730	3.786810	3.786810	3991580
2017-02-17	3.778380	3.839470	3.774170	3.830360	3.830360	4001350
2017-02-18	3.828000	3.828000	3.778200	3.791030	3.791030	3209270
2017-02-19	3.792580	3.793640	3.744720	3.762260	3.762260	2701490
2017-02-20	3.768650	3.784440	3.749620	3.767660	3.767660	3128060
2017-02-21	3.763620	3.797770	3.757270	3.783280	3.783280	4110740
2017-02-22	3.787580	3.841130	3.781120	3.805220	3.805220	4547610
2017-02-23	3.800040	3.847230	3.796360	3.842950	3.842950	4096480
2017-02-24	3.830920	3.880130	3.816010	3.846720	3.846720	6921090
2017-02-25	3.852220	3.859910	3.814560	3.826110	3.826110	3581200
2017-02-26	3.815880	3.847420	3.797040	3.826720	3.826720	2688250
2017-02-27	3.813430	3.829150	3.796980	3.802740	3.802740	3766590
2017-02-28	3.803690	3.816280	3.764140	3.770990	3.770990	4045440
2017-03-01	3.773060	3.814410	3.761190	3.798900	3.798900	4405000
2017-03-02	3.795290	4.111030	3.777740	3.924230	3.924230	9439480
2017-03-03	3.921290	3.996680	3.898020	3.920820	3.920820	7515680
2017-03-04	3.911910	3.922460	3.859260	3.884000	3.884000	3361400
2017-03-05	3.863100	3.901560	3.836350	3.901560	3.901560	2836910
2017-03-06	3.872240	3.926600	3.862150	3.921400	3.921400	4393810
2017-03-07	3.894040	3.909260	3.801350	3.821480	3.821480	5619560
2017-03-08	3.807580	3.817270	3.746560	3.776000	3.776000	4594400
2017-03-09	3.766390	3.844470	3.762810	3.838420	3.838420	3092100
2017-03-10	3.828280	3.879420	3.729480	3.752170	3.752170	7090150
2017-03-11	3.758800	3.836600	3.750130	3.798000	3.798000	3463740
2017-03-12	3.786600	3.861040	3.784250	3.842570	3.842570	3373750
2017-03-13	3.847440	4.245510	3.832420	4.170540	4.170540	22439100
2017-03-14	4.173810	4.173810	4.005710	4.055190	4.055190	7928910
2017-03-15	4.046860	4.180400	4.002480	4.160870	4.160870	6571900
2017-03-16	4.147310	4.383710	4.100550	4.237100	4.237100	12755200
2017-03-17	4.233170	4.233170	4.036850	4.055100	4.055100	11109600
2017-03-18	4.040520	4.157460	3.860670	3.967620	3.967620	12199700
2017-03-19	3.956500	4.027110	3.899850	3.956410	3.956410	6013050
2017-03-20	3.950480	4.045420	3.889950	4.033310	4.033310	4068240
2017-03-21	4.036370	4.041060	3.981930	4.009220	4.009220	4970080
2017-03-22	3.987350	4.007050	3.893550	3.936490	3.936490	5949960
2017-03-23	3.931740	4.002490	3.922140	3.980030	3.980030	3354160
2017-03-24	3.973070	4.130700	3.938410	4.083960	4.083960	12524300
2017-03-25	4.073470	4.118920	3.967440	4.070620	4.070620	7904680
2017-03-26	4.066150	4.098760	4.027090	4.060740	4.060740	3911060
2017-03-27	4.066390	4.143470	4.043580	4.075280	4.075280	5162690
2017-03-28	4.069680	4.177150	4.060360	4.155680	4.155680	4297870
2017-03-29	4.142370	4.202010	4.093910	4.185900	4.185900	8479960
2017-03-30	4.178910	7.044080	4.145120	6.980630	6.980630	191251008
2017-03-31	7.018730	7.074540	5.854820	6.667060	6.667060	98922600
2017-04-01	6.653160	6.984220	6.311020	6.883520	6.883520	57711700
2017-04-02	6.862920	7.944150	6.648820	7.744500	7.744500	88560400
2017-04-03	7.744620	8.635830	7.242120	8.070580	8.070580	114179000
2017-04-04	8.118430	8.962370	7.526430	8.289360	8.289360	129208000
2017-04-05	8.247280	11.422500	7.961210	11.094000	11.094000	217834000
2017-04-06	11.123100	11.453800	9.664540	10.251700	10.251700	194300000
2017-04-07	10.223500	10.560300	9.190920	9.371560	9.371560	94765600
2017-04-08	9.336040	10.351200	9.331340	9.916210	9.916210	58489100
2017-04-09	9.888790	10.012300	8.427260	8.709850	8.709850	90963296
2017-04-10	8.721000	9.201260	8.185080	8.917040	8.917040	74425696
2017-04-11	8.911620	9.275870	8.663230	8.853830	8.853830	50700000
2017-04-12	8.831010	11.061600	8.831010	10.785600	10.785600	159255008
2017-04-13	10.764400	10.772200	9.931880	10.149500	10.149500	64187400
2017-04-14	10.130900	10.506200	9.682680	10.390000	10.390000	61137000
2017-04-15	10.342100	11.002100	10.197900	10.794600	10.794600	47922000
2017-04-16	10.745500	10.903700	10.665100	10.714900	10.714900	24321400
2017-04-17	10.595700	11.179800	10.387800	10.421600	10.421600	104055000
2017-04-18	10.418900	10.942200	9.971210	10.320100	10.320100	83183296
2017-04-19	10.313800	10.347500	9.589020	9.658080	9.658080	55784900
2017-04-20	9.634750	10.663500	9.588920	10.334900	10.334900	55828300
2017-04-21	10.291500	11.536700	10.162700	11.227800	11.227800	99012200
2017-04-22	11.176600	13.068200	11.107400	13.064600	13.064600	158914000
2017-04-23	13.065300	14.406300	12.953800	13.939100	13.939100	198452000
2017-04-24	13.964000	14.965500	13.331300	14.965500	14.965500	60177200
2017-04-25	14.978700	15.430200	14.243600	15.212800	15.212800	56668300
2017-04-26	15.205900	15.788000	14.555800	14.848100	14.848100	71308800
2017-04-27	14.843600	15.003500	13.474500	14.622000	14.622000	76208000
2017-04-28	14.593100	14.783800	14.056200	14.341500	14.341500	41067800
2017-04-29	14.397000	15.766900	14.362000	15.742100	15.742100	45713600
2017-04-30	15.703100	16.072701	15.467600	15.705600	15.705600	43929100
2017-05-01	15.708100	16.365801	14.875700	15.917700	15.917700	66989400
2017-05-02	15.922700	16.231001	15.154400	15.895000	15.895000	38692100
2017-05-03	15.875200	21.801800	15.667400	21.042601	21.042601	253440992
2017-05-04	21.044500	25.689600	20.855700	23.393600	23.393600	242912000
2017-05-05	23.471201	27.846600	23.416300	26.266899	26.266899	218948992
2017-05-06	26.466801	28.587099	25.486300	28.159800	28.159800	108083000
2017-05-07	28.201500	31.368601	28.201500	30.291100	30.291100	187718000
2017-05-08	30.372400	30.738100	27.328400	28.958200	28.958200	132650000
2017-05-09	28.964399	33.760601	24.489201	33.583000	33.583000	251516992
2017-05-10	33.298100	37.328602	31.216801	31.962099	31.962099	410465984
2017-05-11	32.657101	32.905899	28.028799	30.717699	30.717699	206136992
2017-05-12	30.931299	31.679600	27.369499	27.454901	27.454901	110569000
2017-05-13	27.218901	28.912001	25.523100	28.912001	28.912001	83564400
2017-05-14	29.090000	30.450800	27.788601	28.893000	28.893000	67853200
2017-05-15	28.894501	28.932800	25.186800	25.365299	25.365299	97147904
2017-05-16	25.337601	25.337601	22.809999	23.327700	23.327700	136875008
2017-05-17	23.242399	25.949400	20.795401	25.404400	25.404400	141118000
2017-05-18	25.165400	29.005301	25.115299	28.357599	28.357599	115830000
2017-05-19	28.287100	28.411900	26.780199	27.697500	27.697500	96923800
2017-05-20	27.681299	28.156900	27.195101	27.506001	27.506001	59065000
2017-05-21	27.476200	28.736700	25.734400	26.298201	26.298201	104882000
2017-05-22	26.141500	27.504900	23.271000	25.381001	25.381001	164828992
2017-05-23	25.303499	32.112099	24.932899	32.112099	32.112099	216875008
2017-05-24	32.121700	35.164501	31.711700	34.453400	34.453400	196292000
2017-05-25	34.469002	36.214901	28.873800	29.900200	29.900200	687651008
2017-05-26	30.325100	31.315800	22.556101	23.748301	23.748301	484254016
2017-05-27	23.403099	25.430799	20.097900	23.735300	23.735300	505424000
2017-05-28	24.007401	26.072800	22.108500	24.220600	24.220600	377039008
2017-05-29	24.324900	25.688000	23.282700	25.212500	25.212500	219796000
2017-05-30	25.318899	26.134600	24.030800	24.142000	24.142000	216944000
2017-05-31	24.293501	25.572701	23.184299	25.297600	25.297600	298675008
2017-06-01	25.343901	29.619900	25.298201	28.803400	28.803400	420472992
2017-06-02	28.897301	29.888201	27.743000	28.944700	28.944700	332251008
2017-06-03	29.036301	29.169399	26.626101	27.660999	27.660999	290556000
2017-06-04	27.650299	27.939301	26.945499	27.939301	27.939301	204435008
2017-06-05	28.090000	30.992901	28.090000	30.843300	30.843300	366900992
2017-06-06	30.840700	31.331699	29.257900	30.551001	30.551001	321099008
2017-06-07	30.568701	30.684900	28.374201	28.394699	28.394699	264596992
2017-06-08	28.381300	30.342600	27.879999	30.211901	30.211901	229004992
2017-06-09	30.187300	30.589300	29.623400	29.681601	29.681601	176840992
2017-06-10	29.684500	30.588800	29.661900	30.441700	30.441700	202679008
2017-06-11	30.500900	33.560699	30.159500	33.216301	33.216301	406217984
2017-06-12	33.230499	33.230499	27.802200	29.503500	29.503500	372663008
2017-06-13	29.491600	30.642900	29.332001	30.642900	30.642900	150455008
2017-06-14	30.739000	32.062801	29.316900	30.224701	30.224701	278323008
2017-06-15	30.215401	30.374800	27.312700	30.220100	30.220100	314502016
2017-06-16	30.279100	35.700500	29.553900	35.700500	35.700500	515972992
2017-06-17	36.183899	49.299599	36.183899	47.645901	47.645901	1730780032
2017-06-18	47.442200	47.442200	42.425800	46.041599	46.041599	1016220032
2017-06-19	46.161999	53.550999	44.987099	50.320900	50.320900	1342360064
2017-06-20	50.409000	51.469101	45.750301	47.216400	47.216400	612934976
2017-06-21	47.295200	49.728298	44.215801	47.787498	47.787498	640054016
2017-06-22	47.718800	48.851700	45.869900	47.712898	47.712898	445323008
2017-06-23	47.747799	48.423500	47.273899	47.335499	47.335499	284270016
2017-06-24	47.246700	47.443298	44.011600	44.491798	44.491798	321214016
2017-06-25	44.490700	46.215302	43.054298	43.924400	43.924400	354372000
2017-06-26	44.036999	44.345200	37.549599	41.131802	41.131802	538072000
2017-06-27	41.131302	41.388500	36.199501	40.541500	40.541500	565265024
2017-06-28	40.816002	43.613701	39.177700	42.849499	42.849499	353444000
2017-06-29	42.830101	42.830101	40.352901	41.065300	41.065300	300131008
2017-06-30	41.042999	41.746700	40.174000	40.354301	40.354301	251184000
2017-07-01	40.404099	40.578300	38.471600	38.988201	38.988201	225507008
2017-07-02	38.949200	43.266899	37.804600	41.567600	41.567600	315630016
2017-07-03	41.478500	48.403900	40.970600	46.425201	46.425201	729937984
2017-07-04	46.562599	55.424400	46.562599	55.334400	55.334400	1101750016
2017-07-05	55.274899	56.034698	50.596001	53.194500	53.194500	790609024
2017-07-06	53.195499	53.195499	50.115101	51.130299	51.130299	461148992
2017-07-07	51.101501	51.136002	45.632500	46.575500	46.575500	553712000
2017-07-08	46.639301	52.745098	44.670101	52.138500	52.138500	604987008
2017-07-09	52.363701	53.308800	49.527000	49.580502	49.580502	409244000
2017-07-10	49.908798	50.534801	44.737000	46.576401	46.576401	373252992
2017-07-11	46.274200	47.389400	43.645100	45.330799	45.330799	400044992
2017-07-12	45.255901	49.070499	44.065300	48.751202	48.751202	369964000
2017-07-13	48.723400	49.049301	45.389301	46.327801	46.327801	229104992
2017-07-14	46.359200	46.477699	40.801998	42.802700	42.802700	320419008
2017-07-15	42.805302	42.805302	37.778599	38.923901	38.923901	327332000
2017-07-16	38.921001	41.969299	36.384800	40.912899	40.912899	393366016
2017-07-17	41.189201	43.073002	40.172298	42.669701	42.669701	355036000
2017-07-18	42.623001	45.330399	41.467300	44.302399	44.302399	380816000
2017-07-19	44.347401	44.418800	40.560799	40.864399	40.864399	246376992
2017-07-20	40.955399	45.447498	40.955399	45.015701	45.015701	354801984
2017-07-21	45.068501	47.447498	44.521500	45.763000	45.763000	286020000
2017-07-22	45.772999	46.798698	45.452900	46.558300	46.558300	132333000
2017-07-23	46.628201	46.639702	42.936001	44.055901	44.055901	219256992
2017-07-24	44.159599	44.811501	43.287701	44.405499	44.405499	158532000
2017-07-25	44.482899	44.788799	41.067299	42.241299	42.241299	206307008
2017-07-26	42.287998	42.698601	40.625702	42.229698	42.229698	121389000
2017-07-27	42.353199	42.619499	41.389301	42.139801	42.139801	81714000
2017-07-28	42.216202	42.470299	35.941502	40.614601	40.614601	137556000
2017-07-29	40.558899	41.341202	38.743999	41.115501	41.115501	109945000
2017-07-30	41.184502	41.817699	40.062000	40.422001	40.422001	75746704
2017-07-31	40.340302	44.033401	38.947701	43.022701	43.022701	240820992
2017-08-01	43.019299	43.770000	41.084999	43.036301	43.036301	203656000
2017-08-02	43.074902	43.206299	42.066700	42.132198	42.132198	103557000
2017-08-03	42.193001	43.167400	42.132801	42.861500	42.861500	95497600
2017-08-04	42.893501	43.713100	42.821499	43.449699	43.449699	114810000
2017-08-05	43.486000	46.916599	43.476002	46.859001	46.859001	248320000
2017-08-06	46.845001	47.301300	45.098598	45.103001	45.103001	147891008
2017-08-07	45.171700	46.484001	45.123798	45.795502	45.795502	106560000
2017-08-08	45.898102	49.368301	45.794102	48.631901	48.631901	205564992
2017-08-09	48.586700	50.226398	47.164299	48.011902	48.011902	253103008
2017-08-10	48.049400	48.507000	46.499802	46.499802	46.499802	121661000
2017-08-11	46.404900	47.327301	46.404900	47.099400	47.099400	137644000
2017-08-12	47.050598	47.623501	46.285801	46.433899	46.433899	142064992
2017-08-13	46.568699	48.072800	44.325901	45.812801	45.812801	242564992
2017-08-14	45.832298	46.510899	45.431198	45.804501	45.804501	114402000
2017-08-15	45.813499	45.835701	42.294300	43.306499	43.306499	206080992
2017-08-16	43.371899	45.056400	42.570301	44.151199	44.151199	120765000
2017-08-17	44.178799	44.832001	43.784199	43.914600	43.914600	104020000
2017-08-18	43.897202	47.859501	43.590900	47.281399	47.281399	293350016
2017-08-19	47.054298	47.081699	43.782001	45.480000	45.480000	155404000
2017-08-20	45.376202	47.546101	44.751499	46.230999	46.230999	138850000
2017-08-21	46.189800	48.747601	45.621399	47.936001	47.936001	207172000
2017-08-22	47.895199	47.895199	45.476398	46.727100	46.727100	163104000
2017-08-23	46.713600	54.779900	46.483601	53.248100	53.248100	447188000
2017-08-24	52.824402	53.280399	50.185600	50.185600	50.185600	391342016
2017-08-25	50.172298	52.134800	49.842098	51.176800	51.176800	157619008
2017-08-26	51.165798	52.260300	50.452400	51.749599	51.749599	126024000
2017-08-27	51.804798	64.442299	51.638500	61.158798	61.158798	890545984
2017-08-28	61.363400	64.919998	59.867599	62.355499	62.355499	556636992
2017-08-29	62.394600	63.286301	61.257301	63.167000	63.167000	294799008
2017-08-30	63.163799	64.213699	60.897301	64.169296	64.169296	240308992
2017-08-31	64.158203	72.280701	64.040398	71.055099	71.055099	633147008
2017-09-01	70.856102	87.405899	70.005402	86.039703	86.039703	1551740032
2017-09-02	85.829903	92.065201	72.226501	79.024300	79.024300	1363990016
2017-09-03	78.979897	82.829803	73.608498	76.843002	76.843002	675462016
2017-09-04	76.732101	76.732101	61.243698	65.205803	65.205803	922041024
2017-09-05	65.251297	72.443703	59.049999	71.294800	71.294800	1016089984
2017-09-06	71.777298	80.639000	71.513901	80.114304	80.114304	830718016
2017-09-07	79.877998	81.055000	75.590897	78.484299	78.484299	526828992
2017-09-08	78.452797	80.126099	63.829899	67.794800	67.794800	930673024
2017-09-09	67.212700	69.553802	64.009102	66.009102	66.009102	467895008
2017-09-10	65.802803	65.951202	57.064400	61.613499	61.613499	529848000
2017-09-11	61.646599	67.232498	61.371498	66.039902	66.039902	412076000
2017-09-12	66.238800	70.252998	63.863300	64.233704	64.233704	481217984
2017-09-13	64.321602	64.597000	58.934799	61.730099	61.730099	501521984
2017-09-14	61.642200	62.426701	41.248501	41.584900	41.584900	749713984
2017-09-15	41.685001	50.647701	32.030998	48.212601	48.212601	1554339968
2017-09-16	48.133400	52.829201	46.464901	48.258301	48.258301	562278016
2017-09-17	48.230400	49.881802	45.124802	48.490200	48.490200	245262000
2017-09-18	48.530201	55.614899	48.530201	55.525398	55.525398	408675008
2017-09-19	55.683601	55.883301	51.047798	52.835300	52.835300	286583008
2017-09-20	52.744900	53.829899	51.251301	51.733799	51.733799	160252000
2017-09-21	51.663601	52.314201	45.667400	46.605801	46.605801	229363008
2017-09-22	46.652699	49.092098	45.188999	48.090302	48.090302	218134000
2017-09-23	48.157101	49.789501	46.687000	49.271599	49.271599	142072992
2017-09-24	49.250099	49.268700	47.518600	47.618301	47.618301	82147104
2017-09-25	47.619900	52.438900	47.571701	51.580101	51.580101	208640992
2017-09-26	51.687901	53.702499	51.077000	51.546799	51.546799	173663008
2017-09-27	51.576199	56.540600	51.576199	56.283100	56.283100	220363008
2017-09-28	56.212200	56.671299	53.408100	54.085201	54.085201	202008992
2017-09-29	54.109299	54.159901	50.418800	52.623001	52.623001	186560000
2017-09-30	52.626499	55.234501	52.619099	55.142399	55.142399	131446000
2017-10-01	55.136200	55.161598	53.625198	54.543301	54.543301	100183000
2017-10-02	54.546902	54.784801	53.257999	53.375999	53.375999	95474600
2017-10-03	53.390400	53.592999	51.586601	52.349602	52.349602	88516096
2017-10-04	52.284302	53.046101	50.830399	51.399502	51.399502	77473400
2017-10-05	51.401402	51.865501	50.440498	51.669498	51.669498	69594400
2017-10-06	51.636002	52.603100	51.530499	52.120098	52.120098	59355900
2017-10-07	52.137501	52.749802	51.636200	52.584000	52.584000	51786200
2017-10-08	52.493500	54.505100	52.257000	53.142601	53.142601	100841000
2017-10-09	53.082500	53.388199	48.472500	50.164001	50.164001	152366000
2017-10-10	50.154202	51.671299	49.857300	50.717098	50.717098	90415504
2017-10-11	50.753300	51.136398	50.316502	50.887501	50.887501	57390100
2017-10-12	50.886700	60.107601	50.871498	60.107601	60.107601	341368992
2017-10-13	60.551899	60.961700	55.840900	59.428902	59.428902	357124000
2017-10-14	59.405602	66.193001	58.600899	63.950199	63.950199	313105984
2017-10-15	64.126602	70.093803	62.549400	65.467400	65.467400	453940000
2017-10-16	65.718300	66.335800	62.691299	64.621902	64.621902	200428000
2017-10-17	64.673203	64.695503	58.853901	59.479000	59.479000	205363008
2017-10-18	59.586899	61.747601	53.793701	60.730801	60.730801	283868992
2017-10-19	60.821800	61.292198	58.708500	59.739700	59.739700	160943008
2017-10-20	59.809799	61.884201	58.563400	60.330601	60.330601	150542000
2017-10-21	60.303799	60.521000	56.834099	58.201801	58.201801	139503008
2017-10-22	58.271900	58.650700	56.437901	56.807899	56.807899	96781400
2017-10-23	56.770699	56.770699	52.872398	54.920200	54.920200	177315008
2017-10-24	54.959499	59.101299	53.294498	55.963200	55.963200	199788992
2017-10-25	55.951698	56.580101	54.094002	56.494301	56.494301	114510000
2017-10-26	56.468601	57.145401	55.277100	55.737999	55.737999	81104704
2017-10-27	55.673100	56.254002	55.154301	55.332401	55.332401	78923104
2017-10-28	55.384300	56.131802	54.573200	54.693901	54.693901	71063200
2017-10-29	54.669800	57.751999	54.493500	57.106400	57.106400	138340000
2017-10-30	56.840199	58.549599	56.235802	56.390499	56.390499	129287000
2017-10-31	56.365002	56.787102	55.717602	55.754101	55.754101	99381104
2017-11-01	55.740700	55.740700	53.180801	53.180801	53.180801	112759000
2017-11-02	53.559200	55.277500	50.850498	54.737301	54.737301	221076992
2017-11-03	54.578201	56.292099	54.283901	56.181400	56.181400	150030000
2017-11-04	56.215900	56.368801	54.936401	55.037201	55.037201	83633104
2017-11-05	55.025700	55.476799	54.628101	54.746399	54.746399	84302000
2017-11-06	54.759201	56.173100	53.945702	55.173698	55.173698	133918000
2017-11-07	54.987701	63.810501	54.985298	61.295200	61.295200	402670016
2017-11-08	61.112999	64.065002	60.790001	62.573101	62.573101	349454016
2017-11-09	62.489601	66.838303	61.725800	64.269699	64.269699	279652992
2017-11-10	64.436203	65.896400	56.913200	59.260101	59.260101	291596000
2017-11-11	59.348900	63.711601	59.242199	62.303299	62.303299	272494016
2017-11-12	62.309200	62.309200	57.413399	59.005402	59.005402	322820000
2017-11-13	59.175800	62.764400	58.848701	61.396500	61.396500	237478000
2017-11-14	61.642899	63.812401	60.866100	62.679600	62.679600	174111008
2017-11-15	62.775200	65.524696	62.708801	63.823601	63.823601	194636000
2017-11-16	63.809101	72.479103	62.937401	71.060204	71.060204	418128992
2017-11-17	70.448402	71.118401	65.781799	67.569000	67.569000	350504992
2017-11-18	67.405197	69.765602	65.714104	69.643700	69.643700	174063008
2017-11-19	69.511902	72.980797	68.604202	71.589302	71.589302	243056992
2017-11-20	71.413002	72.918404	70.792999	72.252800	72.252800	188976000
2017-11-21	72.196800	72.534500	68.109398	70.028297	70.028297	231664992
2017-11-22	70.182198	71.950996	70.182198	71.892799	71.892799	157890000
2017-11-23	71.975098	76.396797	70.902802	73.223396	73.223396	315247008
2017-11-24	73.141899	77.968300	72.812302	77.968300	77.968300	287392000
2017-11-25	77.908699	89.367203	77.522301	88.816902	88.816902	487896992
2017-11-26	88.939301	88.939301	84.017303	85.926804	85.926804	357456992
2017-11-27	85.889702	93.286201	85.889702	91.602699	91.602699	429591008
2017-11-28	91.723999	96.033798	90.339798	96.033798	96.033798	388931008
2017-11-29	96.012497	104.609001	81.768097	85.570999	85.570999	786819968
2017-11-30	86.246696	93.539902	78.075401	88.330704	88.330704	481948000
2017-12-01	88.003502	100.412003	83.738297	99.003700	99.003700	561342976
2017-12-02	98.941498	103.794998	98.315903	100.283997	100.283997	402553984
2017-12-03	100.195000	106.390999	98.101601	101.263000	101.263000	364022016
2017-12-04	101.396004	104.236000	96.532501	104.236000	104.236000	331151008
2017-12-05	104.277000	104.303001	101.839996	102.397003	102.397003	328726016
2017-12-06	102.477997	104.818001	97.314697	100.351997	100.351997	547512000
2017-12-07	99.984100	101.343002	92.271698	98.292397	98.292397	645691008
2017-12-08	98.328102	133.070007	95.396004	124.846001	124.846001	1515559936
2017-12-09	127.478996	171.550995	126.587997	155.242004	155.242004	2436539904
2017-12-10	155.626999	155.626999	130.160995	148.660004	148.660004	1087340032
2017-12-11	148.257996	225.287003	147.341003	214.203003	214.203003	2913979904
2017-12-12	212.464005	341.723999	209.682007	316.158997	316.158997	6961679872
2017-12-13	315.362000	341.795013	287.483002	302.601990	302.601990	3409789952
2017-12-14	301.197998	311.319000	265.657013	279.328003	279.328003	2114880000
2017-12-15	280.967987	316.406006	251.223999	299.778992	299.778992	2599940096
2017-12-16	299.337006	309.901001	290.134003	298.971985	298.971985	1291379968
2017-12-17	301.783997	332.589996	301.783997	318.718994	318.718994	1703580032
2017-12-18	318.953003	360.933014	302.003998	358.335999	358.335999	1966599936
2017-12-19	359.125000	375.286011	335.674988	350.252991	350.252991	2150479872
2017-12-20	349.604004	349.604004	308.627014	314.621002	314.621002	2104060032
2017-12-21	314.660004	339.739014	299.528992	317.462006	317.462006	1555939968
2017-12-22	319.256989	320.302002	187.477005	264.932007	264.932007	2938040064
2017-12-23	269.266998	312.667999	261.636993	288.265991	288.265991	1352579968
2017-12-24	291.007996	291.007996	251.037994	275.980011	275.980011	1122909952
2017-12-25	277.493988	286.790009	269.572998	273.390015	273.390015	804377024
2017-12-26	273.108002	289.510986	272.261993	286.503998	286.503998	842993024
2017-12-27	286.588989	290.944000	264.423004	272.174011	272.174011	777137984
2017-12-28	272.126007	273.177002	231.376999	249.929993	249.929993	2593240064
2017-12-29	250.352005	258.040985	238.332993	245.501999	245.501999	1392210048
2017-12-30	245.087006	245.432999	208.197006	218.962997	218.962997	943667008
2017-12-31	216.975006	237.791000	213.811005	232.095993	232.095993	771041984
2018-01-01	231.666000	236.634003	222.203003	229.033005	229.033005	633142016
2018-01-02	228.990005	263.625000	228.990005	255.684006	255.684006	1237949952
2018-01-03	255.695007	260.742004	243.134995	245.367996	245.367996	3215280128
2018-01-04	245.475006	245.475006	227.013000	241.369995	241.369995	3481550080
2018-01-05	241.033997	256.148010	237.880005	249.270996	249.270996	1710599936
2018-01-06	249.768005	323.114990	249.414993	296.454010	296.454010	2264740096
2018-01-07	296.053009	305.527008	281.927002	288.450989	288.450989	1055400000
2018-01-08	287.725006	289.069000	237.664993	255.763000	255.763000	1182080000
2018-01-09	254.606003	258.502991	240.184006	247.037003	247.037003	940825024
2018-01-10	248.072998	251.054001	233.858994	250.518005	250.518005	1009910016
2018-01-11	251.522003	255.048004	223.003006	229.365997	229.365997	1079389952
2018-01-12	229.787003	243.591995	224.820999	236.856003	236.856003	691160000
2018-01-13	236.882004	263.195007	236.882004	259.192993	259.192993	961043008
2018-01-14	260.579010	270.851990	234.272003	238.675003	238.675003	886414976
2018-01-15	237.289001	245.003998	232.774002	232.774002	232.774002	601769984
2018-01-16	232.817001	232.817001	152.292999	188.330994	188.330994	1405069952
2018-01-17	190.145004	197.789993	141.007004	186.516006	186.516006	1422489984
2018-01-18	186.949005	207.016006	176.830002	192.837006	192.837006	936784000
2018-01-19	191.192001	202.074997	186.938004	192.964005	192.964005	560284032
2018-01-20	194.378006	214.587997	194.378006	211.018005	211.018005	540785984
2018-01-21	211.235001	211.235001	184.636002	190.421005	190.421005	463516000
2018-01-22	191.789993	195.246002	166.882996	180.007996	180.007996	494091008
2018-01-23	180.279007	186.306000	165.725998	177.807007	177.807007	441764992
2018-01-24	178.425003	186.279007	173.718994	179.987000	179.987000	375948992
2018-01-25	181.563004	185.423004	176.348999	180.272003	180.272003	363137984
2018-01-26	179.819000	182.891998	167.084000	176.733994	176.733994	375476992
2018-01-27	176.660995	183.154007	174.878998	180.886002	180.886002	291632992
2018-01-28	181.421005	194.679001	181.421005	193.865005	193.865005	363515008
2018-01-29	193.751007	194.386002	179.231995	181.664001	181.664001	303560992
2018-01-30	181.445007	181.518005	163.033997	165.276001	165.276001	433227008
2018-01-31	165.296005	167.067993	157.645004	163.350998	163.350998	363292992
2018-02-01	163.682007	165.813995	131.548004	142.296997	142.296997	539880000
2018-02-02	142.561996	142.561996	105.346001	131.378998	131.378998	815539968
2018-02-03	131.401001	165.554993	121.166000	160.250000	160.250000	687676032
2018-02-04	160.380997	173.796005	139.694000	148.024994	148.024994	1006080000
2018-02-05	148.727005	153.524002	118.147003	125.330002	125.330002	844678016
2018-02-06	127.521004	146.113998	106.944000	142.990997	142.990997	1148409984
2018-02-07	142.481995	157.897995	131.524002	138.203003	138.203003	817808000
2018-02-08	138.335999	151.080994	138.335999	149.466003	149.466003	869206976
2018-02-09	149.729996	163.979996	142.585999	163.949997	163.949997	722204992
2018-02-10	163.488007	169.328995	149.143997	155.593002	155.593002	576328000
2018-02-11	155.391998	155.731003	142.610992	148.990005	148.990005	495720000
2018-02-12	150.104004	163.348007	150.104004	161.565994	161.565994	535710016
2018-02-13	161.774994	162.373993	153.511002	159.554001	159.554001	483468000
2018-02-14	159.578995	218.231003	159.578995	213.358994	213.358994	2383340032
2018-02-15	212.347000	237.876999	211.173996	225.425995	225.425995	2087289984
2018-02-16	225.500000	236.087997	212.328995	230.123993	230.123993	1300089984
2018-02-17	229.501999	233.451004	225.602997	229.464996	229.464996	863401024
2018-02-18	230.509003	232.643997	214.457993	215.735992	215.735992	1011120000
2018-02-19	215.414993	226.966995	215.376999	223.057007	223.057007	767596992
2018-02-20	223.087006	253.897995	222.507004	232.850998	232.850998	1739670016
2018-02-21	230.947998	235.410004	208.925003	213.352005	213.352005	1195820032
2018-02-22	212.841003	222.768005	191.809998	195.307999	195.307999	974379008
2018-02-23	194.192993	216.132004	184.070007	209.309006	209.309006	1065680000
2018-02-24	210.636993	220.307007	197.884003	209.421997	209.421997	937312000
2018-02-25	208.132004	225.548996	202.365005	220.475006	220.475006	1028590016
2018-02-26	222.138000	234.417007	218.735992	220.962006	220.962006	1297080064
2018-02-27	221.710007	224.209000	215.841003	216.598999	216.598999	856454016
2018-02-28	217.279007	223.509995	202.705994	202.895004	202.895004	761321984
2018-03-01	203.119003	214.697998	201.542007	209.750000	209.750000	678542016
2018-03-02	209.554993	213.128998	204.880005	212.556000	212.556000	627142016
2018-03-03	213.837997	217.763000	209.537003	210.643005	210.643005	681865984
2018-03-04	210.235992	214.119995	205.363998	213.798996	213.798996	574675008
2018-03-05	213.740005	215.977997	209.248993	211.175003	211.175003	594828992
2018-03-06	210.513000	210.513000	193.156998	196.600998	196.600998	661078016
2018-03-07	196.826004	199.274994	175.647003	185.839005	185.839005	755924992
2018-03-08	185.697998	188.147003	176.173996	176.511002	176.511002	612508992
2018-03-09	176.481003	189.914993	160.425995	187.167999	187.167999	943363968
2018-03-10	188.113007	194.647995	176.535995	177.731995	177.731995	625808000
2018-03-11	177.513000	193.477005	172.470001	188.945999	188.945999	669377984
2018-03-12	189.016006	193.339996	175.875000	178.233994	178.233994	567628992
2018-03-13	177.597000	181.869995	172.257004	175.781998	175.781998	468094016
2018-03-14	175.936996	177.546997	158.630005	161.100998	161.100998	480652992
2018-03-15	161.201996	167.332001	151.479004	164.475998	164.475998	564609024
2018-03-16	164.817001	171.257996	158.990997	165.449997	165.449997	436628000
2018-03-17	165.188004	165.218002	151.057999	152.968994	152.968994	403808992
2018-03-18	152.537003	156.154007	138.018005	154.074005	154.074005	595955008
2018-03-19	155.475006	163.048996	151.662994	161.141998	161.141998	504832992
2018-03-20	161.520996	173.300003	156.815002	168.817001	168.817001	492892000
2018-03-21	169.557007	175.261002	166.615005	169.052002	169.052002	462536000
2018-03-22	168.723007	172.306000	161.113007	163.671997	163.671997	404996992
2018-03-23	163.576996	167.832001	157.263000	167.832001	167.832001	348056000
2018-03-24	168.533997	168.653000	159.630997	159.630997	159.630997	290270016
2018-03-25	158.863998	162.720993	157.520004	160.084000	160.084000	241431008
2018-03-26	160.164993	160.994003	143.123001	149.220993	149.220993	407135008
2018-03-27	148.960999	149.621002	135.779007	135.779007	135.779007	385104000
2018-03-28	135.490005	140.125000	131.033997	131.746994	131.746994	328374016
2018-03-29	131.925003	132.610001	113.933998	114.679001	114.679001	476804000
2018-03-30	114.804001	124.902000	110.257004	118.598000	118.598000	468439008
2018-03-31	118.637001	123.872002	116.183998	116.607002	116.607002	295439008
2018-04-01	116.904999	117.833000	110.523003	115.222000	115.222000	274182016
2018-04-02	115.237000	121.416000	114.719002	119.306000	119.306000	271703008
2018-04-03	119.509003	136.447006	118.584000	134.470001	134.470001	375408992
2018-04-04	133.908005	134.610001	116.583000	118.412003	118.412003	380351008
2018-04-05	118.209000	121.287003	114.468002	119.130997	119.130997	294022016
2018-04-06	118.815002	119.933998	112.787003	113.154999	113.154999	233190000
2018-04-07	113.135002	119.379997	113.095001	116.260002	116.260002	211470000
2018-04-08	116.291000	118.550003	115.946999	117.670998	117.670998	194664000
2018-04-09	117.782997	122.426003	113.324997	114.989998	114.989998	260171008
2018-04-10	115.212997	115.400002	112.517998	114.263000	114.263000	202879008
2018-04-11	114.289001	119.094002	113.330002	118.291000	118.291000	230068992
2018-04-12	118.292000	129.335007	113.551003	129.335007	129.335007	587510976
2018-04-13	129.274002	133.039993	124.056000	125.353996	125.353996	458040000
2018-04-14	125.223999	129.339005	124.766998	126.293999	126.293999	258806000
2018-04-15	126.668999	132.044998	126.668999	132.044998	132.044998	274427008
2018-04-16	131.968002	132.626007	125.237999	128.335007	128.335007	290855008
2018-04-17	128.710007	139.653000	128.710007	132.927994	132.927994	532336000
2018-04-18	132.376999	140.852997	132.376999	139.996994	139.996994	381161984
2018-04-19	140.041000	146.867004	138.957993	146.300003	146.300003	408736000
2018-04-20	146.501007	155.723999	143.843994	155.537003	155.537003	491945984
2018-04-21	155.684998	156.610001	142.177994	148.934006	148.934006	482924000
2018-04-22	148.608002	152.229996	145.313995	146.774002	146.774002	338735008
2018-04-23	146.671997	152.768005	146.669998	152.251999	152.251999	376060000
2018-04-24	152.574997	165.942993	152.574997	165.781006	165.781006	643558016
2018-04-25	165.087006	165.087006	142.593002	144.764008	144.764008	613467008
2018-04-26	144.699005	153.822998	142.643005	153.679001	153.679001	412436992
2018-04-27	153.444000	153.619003	145.904999	145.904999	145.904999	386742016
2018-04-28	145.742004	153.326004	145.742004	152.296005	152.296005	337116992
2018-04-29	152.164993	155.621002	148.897003	153.630997	153.630997	388081984
2018-04-30	153.647003	154.080994	147.871002	148.477005	148.477005	341396992
2018-05-01	148.343994	148.544998	143.938995	148.488007	148.488007	342152000
2018-05-02	148.445007	152.886993	146.983994	151.576996	151.576996	354656992
2018-05-03	151.858994	163.996994	151.011993	161.459000	161.459000	617984000
2018-05-04	160.468994	170.378006	157.936996	168.787994	168.787994	633054976
2018-05-05	168.350006	181.628006	168.350006	177.761993	177.761993	741246016
2018-05-06	178.020996	182.882996	166.175003	171.800003	171.800003	626270016
2018-05-07	171.759003	171.917007	158.929993	164.878998	164.878998	573281024
2018-05-08	164.830002	167.981003	158.158005	159.617004	159.617004	466308992
2018-05-09	159.617004	159.617004	152.598007	157.054993	157.054993	448136000
2018-05-10	157.151001	160.335999	149.337006	149.869003	149.869003	426694016
2018-05-11	149.445007	149.445007	134.725998	137.117004	137.117004	530416000
2018-05-12	137.257004	144.419006	132.587997	141.882004	141.882004	410184992
2018-05-13	141.798004	147.246002	137.654999	144.587997	144.587997	383224000
2018-05-14	144.623993	152.154999	136.072006	147.714005	147.714005	584222016
2018-05-15	147.488007	149.382996	138.570007	139.880005	139.880005	415984992
2018-05-16	139.649994	140.651001	135.276993	139.268005	139.268005	351689984
2018-05-17	139.559006	141.166000	131.951996	132.772995	132.772995	320248992
2018-05-18	132.703995	137.054993	129.703003	136.057007	136.057007	371688000
2018-05-19	135.964996	137.501007	133.871002	135.320007	135.320007	310963008
2018-05-20	135.272003	140.315002	133.794006	139.697998	139.697998	324983008
2018-05-21	139.643997	139.643997	133.934006	134.509003	134.509003	308376992
2018-05-22	134.259995	135.604996	128.332001	128.675995	128.675995	294447008
2018-05-23	128.807999	129.332001	117.349998	119.314003	119.314003	373329984
2018-05-24	119.195000	124.371002	115.889999	122.612999	122.612999	345857984
2018-05-25	122.558998	124.202003	117.820999	119.442001	119.442001	297743008
2018-05-26	119.349998	122.250999	117.867996	118.277000	118.277000	275851008
2018-05-27	118.503998	118.848000	116.986000	117.991997	117.991997	258727008
2018-05-28	117.930000	119.083000	111.475998	111.598000	111.598000	295723008
2018-05-29	111.844002	121.962997	110.903000	119.568001	119.568001	350520000
2018-05-30	119.540001	122.375999	116.016998	117.532997	117.532997	305275008
2018-05-31	117.318001	120.594002	116.638000	118.073997	118.073997	297183008
2018-06-01	118.028000	120.195999	117.115997	119.915001	119.915001	290886016
2018-06-02	119.828003	123.893997	118.955002	123.306999	123.306999	310800000
2018-06-03	123.285004	127.367996	122.365997	125.500000	125.500000	322787008
2018-06-04	125.210999	126.325996	118.727997	119.903000	119.903000	299780992
2018-06-05	119.896004	122.005997	116.442001	121.700996	121.700996	300892000
2018-06-06	121.888000	122.138000	118.556000	121.182999	121.182999	324158016
2018-06-07	121.338997	123.178001	119.621002	121.426003	121.426003	365670016
2018-06-08	121.515999	121.945999	118.705002	120.084000	120.084000	285831008
2018-06-09	120.108002	121.025002	117.740997	117.740997	117.740997	242235008
2018-06-10	117.561996	117.561996	104.082001	107.043999	107.043999	399889984
2018-06-11	106.541000	108.847000	104.124001	107.515999	107.515999	331430016
2018-06-12	107.428001	108.057999	99.374603	100.751999	100.751999	333163008
2018-06-13	100.799004	100.947998	91.288498	94.075600	94.075600	360492992
2018-06-14	93.993698	102.417000	93.611603	101.153999	101.153999	367742016
2018-06-15	101.114998	101.114998	95.599503	96.676003	96.676003	293284992
2018-06-16	96.578400	98.346397	93.970596	97.577003	97.577003	259324992
2018-06-17	97.717598	98.657204	95.532997	96.102600	96.102600	242331008
2018-06-18	95.773499	99.813400	93.910004	98.819000	98.819000	282937984
2018-06-19	98.727303	100.820000	97.398300	98.837700	98.837700	284982016
2018-06-20	98.956299	99.204597	95.967102	97.993500	97.993500	261392000
2018-06-21	97.881203	98.869499	96.364899	96.925499	96.925499	261544000
2018-06-22	96.941101	97.123703	81.395897	85.075897	85.075897	458636992
2018-06-23	85.093002	86.361198	81.642998	82.603699	82.603699	439203008
2018-06-24	82.739098	83.388603	74.288101	80.777100	80.777100	449884992
2018-06-25	80.366600	86.072899	79.020500	81.833397	81.833397	458366016
2018-06-26	81.815201	82.497803	76.853699	76.866699	76.866699	258432992
2018-06-27	76.931999	81.339302	75.862999	80.659698	80.659698	274128000
2018-06-28	80.625702	81.039101	74.439201	74.929802	74.929802	263414000
2018-06-29	74.808899	80.178497	73.172699	78.768898	78.768898	309339008
2018-06-30	78.946602	83.244301	78.946602	81.374001	81.374001	276550016
2018-07-01	81.503998	81.607498	78.361099	80.242897	80.242897	343401984
2018-07-02	80.267700	86.270897	78.688202	85.257103	85.257103	302471008
2018-07-03	85.387802	89.276802	84.734901	85.101303	85.101303	343900992
2018-07-04	85.172798	89.116203	84.021400	85.494003	85.494003	282222016
2018-07-05	85.653198	86.670502	82.541901	83.760002	83.760002	306121984
2018-07-06	83.837303	84.596497	81.321404	83.378098	83.378098	253160000
2018-07-07	83.404297	86.201897	80.702003	86.201897	86.201897	238936992
2018-07-08	86.262299	86.678101	82.181999	82.396004	82.396004	239655008
2018-07-09	82.544098	83.257797	80.748001	80.857597	80.857597	263326000
2018-07-10	80.782303	80.882698	75.383499	76.083504	76.083504	321614016
2018-07-11	76.129898	80.796898	76.074303	78.699898	78.699898	284915008
2018-07-12	78.594101	78.594101	75.310600	76.808601	76.808601	267396992
2018-07-13	77.292099	78.434601	76.107597	76.942497	76.942497	256038000
2018-07-14	76.973297	77.541801	76.178497	76.722397	76.722397	197776000
2018-07-15	76.704597	79.649200	76.015503	78.939003	78.939003	230467008
2018-07-16	78.959602	84.595901	78.214798	84.595901	84.595901	307904000
2018-07-17	84.301498	90.309700	82.999496	89.806099	89.806099	341836000
2018-07-18	89.821503	93.649902	86.027802	86.962097	86.962097	375428992
2018-07-19	86.898201	88.829399	85.788498	86.667702	86.667702	307785984
2018-07-20	86.681999	86.681999	82.421097	82.754601	82.754601	287448000
2018-07-21	82.658302	85.245003	80.671204	84.463898	84.463898	246152992
2018-07-22	84.264503	84.630501	82.871902	83.156197	83.156197	245916992
2018-07-23	83.231499	86.054604	82.314102	82.433197	82.433197	296071008
2018-07-24	82.682999	89.285202	81.931999	89.285202	89.285202	440572992
2018-07-25	88.657204	89.922401	85.411301	86.281700	86.281700	310156992
2018-07-26	86.277199	88.022202	83.186501	84.027496	84.027496	286579008
2018-07-27	83.730003	85.218300	82.043999	84.463600	84.463600	358798016
2018-07-28	84.536903	84.628098	82.831100	83.624001	83.624001	279804992
2018-07-29	84.054100	85.207100	83.384598	84.084099	84.084099	276696000
2018-07-30	84.153999	84.712898	80.600403	82.849899	82.849899	313998000
2018-07-31	82.689301	82.939499	76.810402	79.702301	79.702301	319362000
2018-08-01	80.390800	80.733498	76.401497	77.855598	77.855598	301530000
2018-08-02	77.714203	78.538002	75.614700	76.138802	76.138802	285466000
2018-08-03	76.301804	77.566399	74.465599	77.535500	77.535500	298295000
2018-08-04	77.422302	77.822899	72.763000	73.198700	73.198700	262765000
2018-08-05	73.379097	75.001099	72.689598	74.589401	74.589401	265627000
2018-08-06	75.061600	76.585899	72.790298	73.888298	73.888298	265134000
2018-08-07	74.003098	75.227798	68.127800	68.170303	68.170303	299418000
2018-08-08	68.162804	68.162804	62.138302	62.490398	62.490398	313187000
2018-08-09	62.473000	65.577400	61.296200	63.980801	63.980801	270095000
2018-08-10	63.974998	64.930099	58.863098	59.394001	59.394001	259781000
2018-08-11	59.487598	59.798698	55.672699	58.359100	58.359100	259948000
2018-08-12	58.217499	61.705799	57.956699	59.328098	59.328098	276383000
2018-08-13	59.483700	60.597801	56.306000	56.848202	56.848202	223061000
2018-08-14	57.004799	57.053600	51.158501	54.559399	54.559399	250440000
2018-08-15	54.679001	58.947899	54.300499	54.500401	54.500401	282699000
2018-08-16	54.535999	57.426998	54.510502	55.361900	55.361900	211779000
2018-08-17	55.329399	61.514400	55.193001	61.514400	61.514400	263383000
2018-08-18	61.556801	62.034000	55.802898	57.275700	57.275700	243057000
2018-08-19	57.222698	58.741798	56.543301	57.938999	57.938999	204484000
2018-08-20	57.908401	58.551201	53.978401	53.996201	53.996201	244192000
2018-08-21	53.771599	56.797901	53.771599	56.350201	56.350201	187486000
2018-08-22	56.659100	59.011398	54.378399	55.318600	55.318600	228893000
2018-08-23	55.193699	57.809101	54.393501	57.543400	57.543400	205125000
2018-08-24	57.604198	58.278198	55.953602	57.929798	57.929798	194676000
2018-08-25	57.923599	58.214600	57.365002	57.907902	57.907902	187571000
2018-08-26	58.051601	58.105400	56.238400	57.334099	57.334099	206572000
2018-08-27	57.259300	60.424400	56.927898	60.249901	60.249901	228072000
2018-08-28	60.226002	63.397202	59.623001	63.024399	63.024399	246764000
2018-08-29	63.029202	63.389702	60.738499	61.767200	61.767200	220637000
2018-08-30	61.765598	62.034599	58.919201	60.315201	60.315201	219094000
2018-08-31	60.422798	62.254902	59.324902	61.925499	61.925499	265252000
2018-09-01	61.738800	67.250702	61.738800	65.950996	65.950996	306586000
2018-09-02	65.984802	66.901398	64.329803	65.649399	65.649399	265104000
2018-09-03	65.817596	66.198502	64.321602	65.373199	65.373199	235034000
2018-09-04	65.319901	68.977203	65.227600	67.709900	67.709900	308206000
2018-09-05	67.667900	68.118797	58.437698	58.437698	58.437698	409226000
2018-09-06	58.320999	58.320999	54.909599	57.486198	57.486198	351270000
2018-09-07	57.342201	58.116600	55.511700	56.197800	56.197800	229626000
2018-09-08	56.126701	57.606300	52.584202	53.244598	53.244598	223684000
2018-09-09	53.274700	56.399799	52.717201	54.924198	54.924198	253320000
2018-09-10	54.993698	56.065300	53.496201	54.595798	54.595798	251240000
2018-09-11	54.606800	54.784801	51.075802	52.367298	52.367298	272379000
2018-09-12	52.389000	52.411701	47.667500	51.656601	51.656601	290357000
2018-09-13	51.883301	55.049198	51.760300	54.536400	54.536400	295074000
2018-09-14	54.647598	58.439098	53.316002	56.576500	56.576500	336190000
2018-09-15	56.336899	58.400799	56.175301	56.713100	56.713100	252020000
2018-09-16	56.581001	57.368099	55.058899	56.972698	56.972698	253978000
2018-09-17	57.020100	57.750099	51.849602	52.540501	52.540501	261325000
2018-09-18	52.293800	55.100800	50.999500	54.097198	54.097198	296552000
2018-09-19	54.017502	54.923000	52.255600	54.334499	54.334499	271642000
2018-09-20	54.372799	57.153702	53.639801	56.634399	56.634399	260631000
2018-09-21	56.782700	62.057098	56.462299	60.722801	60.722801	398550000
2018-09-22	60.814602	61.708698	57.744701	60.436600	60.436600	298424000
2018-09-23	60.548302	63.187000	59.995098	61.366402	61.366402	304888000
2018-09-24	61.339298	61.339298	57.304798	57.969101	57.969101	296366000
2018-09-25	58.021000	58.147598	54.737598	57.537601	57.537601	351579000
2018-09-26	57.449200	59.620098	56.701698	57.395500	57.395500	294136000
2018-09-27	57.450001	64.294998	56.923901	62.979401	62.979401	574277000
2018-09-28	63.171501	64.422600	60.807899	61.895100	61.895100	459862000
2018-09-29	61.643501	62.025299	59.491600	61.606899	61.606899	356028000
2018-09-30	61.625301	62.388500	60.149700	61.141899	61.141899	463002000
2018-10-01	61.098598	61.729698	59.740002	60.208099	60.208099	456583000
2018-10-02	60.301201	61.252201	59.410702	59.705399	59.705399	444830000
2018-10-03	59.575500	59.575500	57.076599	57.477501	57.477501	452464000
2018-10-04	57.521500	59.049000	57.444901	58.279499	58.279499	343602000
2018-10-05	58.331501	59.127201	57.673698	58.766201	58.766201	371790000
2018-10-06	58.875702	58.919800	57.266602	57.844101	57.844101	375900000
2018-10-07	57.934898	58.364399	57.208199	58.160301	58.160301	435270000
2018-10-08	58.231800	59.824402	57.481998	59.412601	59.412601	347408000
2018-10-09	59.445400	59.529099	58.211800	58.713299	58.713299	318545000
2018-10-10	58.664101	58.664101	57.425701	57.981800	57.981800	358009000
2018-10-11	57.976398	57.976398	50.991199	51.233002	51.233002	343098000
2018-10-12	50.874599	53.821499	50.874599	53.551701	53.551701	280891000
2018-10-13	53.456100	54.277599	53.214199	53.451801	53.451801	237333000
2018-10-14	53.509201	53.838600	52.032299	52.187401	52.187401	242221000
2018-10-15	52.173801	57.462002	51.914902	54.879601	54.879601	431765000
2018-10-16	54.965099	55.481701	53.673698	54.068199	54.068199	281917000
2018-10-17	54.264900	54.264900	53.085300	53.672100	53.672100	295022000
2018-10-18	53.716900	53.986698	52.129101	52.526901	52.526901	296411000
2018-10-19	52.552299	53.599998	52.237499	53.020100	53.020100	272130000
2018-10-20	53.067001	53.461800	52.796700	53.362801	53.362801	258418000
2018-10-21	53.434700	53.773102	52.712700	52.915798	52.915798	273510000
2018-10-22	52.784599	53.114201	52.012798	52.203899	52.203899	263337000
2018-10-23	52.237000	52.873501	51.940201	52.541302	52.541302	278025000
2018-10-24	52.456501	53.007999	52.286499	52.514999	52.514999	291042000
2018-10-25	52.488098	52.510101	52.060101	52.234600	52.234600	241117000
2018-10-26	52.219601	52.483398	51.731701	52.098900	52.098900	292908000
2018-10-27	52.127800	52.360600	51.774799	51.931999	51.931999	312308000
2018-10-28	52.052299	52.172199	51.484699	51.937500	51.937500	335237000
2018-10-29	51.832699	52.030201	48.654202	49.071400	49.071400	373076000
2018-10-30	48.996498	49.477200	48.788502	49.239101	49.239101	295448000
2018-10-31	49.337799	49.940498	48.321400	49.441502	49.441502	410734000
2018-11-01	49.562302	51.027802	49.416199	50.271900	50.271900	321492000
2018-11-02	50.339500	51.659801	50.315399	51.330700	51.330700	362726000
2018-11-03	51.297600	51.361000	50.760799	50.973400	50.973400	325128000
2018-11-04	50.986198	55.136700	50.815701	53.612499	53.612499	441533000
2018-11-05	53.593300	54.708099	53.111500	53.546299	53.546299	398133000
2018-11-06	53.702499	55.945099	53.482899	55.945099	55.945099	371534000
2018-11-07	56.043999	56.157101	53.706902	54.188900	54.188900	385412000
2018-11-08	54.192402	54.462898	52.372898	52.373402	52.373402	351857000
2018-11-09	52.364700	52.724300	51.670200	51.896000	51.896000	386711000
2018-11-10	51.926800	52.698502	51.844200	52.401798	52.401798	322713000
2018-11-11	52.318901	52.470100	50.248501	51.364899	51.364899	410262000
2018-11-12	51.477100	51.681301	50.469299	50.648201	50.648201	388194000
2018-11-13	50.634899	50.967499	49.261002	49.696602	49.696602	356433000
2018-11-14	49.578899	50.299198	41.943600	43.610802	43.610802	604639000
2018-11-15	43.727699	44.242001	40.777500	43.948299	43.948299	588718000
2018-11-16	43.961102	43.961102	42.086601	42.458900	42.458900	411507000
2018-11-17	42.488800	42.488800	41.662899	41.928902	41.928902	330818000
2018-11-18	42.088200	42.979500	42.006401	42.327900	42.327900	352001000
2018-11-19	42.339401	42.339401	35.969501	36.641102	36.641102	571241000
2018-11-20	36.572498	37.910801	31.406700	33.044201	33.044201	619356000
2018-11-21	33.065201	34.670601	31.892599	34.670601	34.670601	504001000
2018-11-22	34.692799	34.899502	32.195099	32.195099	32.195099	468218000
2018-11-23	32.022202	33.025002	31.135300	32.159698	32.159698	462932000
2018-11-24	32.259701	33.146702	28.764000	29.217699	29.217699	396969000
2018-11-25	29.226801	31.914101	27.072701	30.892200	30.892200	573938000
2018-11-26	30.868700	32.113201	28.383200	29.410999	29.410999	528902000
2018-11-27	29.409599	31.349199	28.819300	31.068800	31.068800	486621000
2018-11-28	31.116899	35.978298	30.971201	34.626598	34.626598	573550000
2018-11-29	34.719440	35.538494	33.223019	33.797447	33.797447	476701013
2018-11-30	33.799179	34.252590	31.432522	32.064762	32.064762	431153649
2018-12-01	32.130596	35.154850	31.505255	34.340736	34.340736	428286156
2018-12-02	34.262409	35.137863	33.432610	33.713150	33.713150	407318732
2018-12-03	33.810295	33.810295	30.494158	31.072802	31.072802	431873523
2018-12-04	31.005577	32.149879	30.393675	31.186125	31.186125	398521609
2018-12-05	31.215851	31.386568	29.277235	29.295238	29.295238	392132739
2018-12-06	29.248985	30.408762	26.918770	26.943661	26.943661	451241301
2018-12-07	26.907946	26.907946	22.997705	25.272585	25.272585	519622321
2018-12-08	25.128458	26.627739	23.626900	24.864017	24.864017	504751039
2018-12-09	24.803593	26.913271	24.803593	25.947023	25.947023	471979151
2018-12-10	25.911686	26.125834	24.502552	24.617800	24.617800	423653342
2018-12-11	24.600491	24.952085	23.510136	23.802383	23.802383	386533569
2018-12-12	23.795935	25.250565	23.710840	24.493830	24.493830	367818942
2018-12-13	24.530657	24.659683	23.607573	23.668861	23.668861	328942982
2018-12-14	23.646481	23.754459	22.824781	23.464329	23.464329	318851819
2018-12-15	23.462881	24.116274	23.340948	23.782423	23.782423	291476162
2018-12-16	23.787989	26.725233	23.777025	25.597210	25.597210	424549776
2018-12-17	25.682781	30.403738	25.682781	29.268890	29.268890	613385968
2018-12-18	29.266506	30.142157	28.253374	30.142157	30.142157	492064385
2018-12-19	30.327751	31.769341	29.449501	29.682787	29.682787	505439991
2018-12-20	29.604044	33.258156	29.410448	32.816872	32.816872	796645102
2018-12-21	32.732635	34.283398	30.296896	30.796618	30.796618	546504525
2018-12-22	30.826622	31.855911	30.334074	31.855911	31.855911	419546205
2018-12-23	31.992167	34.147011	31.802282	33.459675	33.459675	554317219
2018-12-24	33.473583	36.558315	33.196667	33.196667	33.196667	535897386
2018-12-25	33.401596	33.401596	30.452274	31.134327	31.134327	508836252
2018-12-26	31.093464	32.204876	29.746027	30.985901	30.985901	464721770
2018-12-27	30.962173	31.363220	28.131933	28.294508	28.294508	442100050
2018-12-28	28.300600	33.359837	28.300600	32.510830	32.510830	486919644
2018-12-29	32.558426	33.338654	31.520540	31.565002	31.565002	390868406
2018-12-30	31.423141	32.378098	31.167883	31.976517	31.976517	405650439
2018-12-31	31.977234	32.000603	30.164322	30.468224	30.468224	367746437
2019-01-01	30.458393	32.097580	30.264280	31.979931	31.979931	379429124
2019-01-02	32.021229	33.793324	31.765974	33.433681	33.433681	414331917
2019-01-03	33.353573	33.420704	31.592480	32.026699	32.026699	345068248
2019-01-04	32.016525	33.023350	31.437559	32.404167	32.404167	391010579
2019-01-05	32.345547	36.143440	32.344795	34.936867	34.936867	640607603
2019-01-06	34.847218	39.959141	34.784061	39.298855	39.298855	809493170
2019-01-07	39.279751	39.647560	37.613743	37.806274	37.806274	586891612
2019-01-08	37.918991	40.950657	37.918991	39.479717	39.479717	643946958
2019-01-09	39.446453	40.278614	38.902725	38.985535	38.985535	504601882
2019-01-10	38.987137	39.524033	33.031750	33.866009	33.866009	701124436
2019-01-11	33.683475	34.098728	32.046043	32.327629	32.327629	628980636
2019-01-12	32.456207	32.938995	32.030506	32.384426	32.384426	491524393
2019-01-13	32.395824	33.138565	30.127712	30.332897	30.332897	564244096
2019-01-14	30.378098	32.733948	30.310152	32.358242	32.358242	593098937
2019-01-15	32.384205	32.706947	31.079927	31.507069	31.507069	527294087
2019-01-16	31.438589	32.246391	31.268059	31.823416	31.823416	539347965
2019-01-17	31.850111	31.946886	30.676147	31.888651	31.888651	609389196
2019-01-18	31.913450	31.940603	30.955572	31.311487	31.311487	566482194
2019-01-19	31.480209	33.112358	31.368427	32.550724	32.550724	585789956
2019-01-20	32.490044	33.354145	30.935497	31.176407	31.176407	584024740
2019-01-21	31.188656	31.389183	30.956665	31.212870	31.212870	531048792
2019-01-22	31.213305	32.019772	30.324675	31.684425	31.684425	589374366
2019-01-23	31.669024	32.386166	31.558426	32.001957	32.001957	613521887
2019-01-24	32.042969	33.042126	31.427628	32.776108	32.776108	614405337
2019-01-25	32.820435	33.209595	32.273338	32.981812	32.981812	661476019
2019-01-26	32.967960	33.950012	32.866627	33.150524	33.150524	694481467
2019-01-27	33.081963	33.345749	32.080502	32.592834	32.592834	678149673
2019-01-28	32.517124	32.716747	30.523111	31.199259	31.199259	812860294
2019-01-29	31.235544	31.457535	30.437250	31.097111	31.097111	707842399
2019-01-30	31.066559	32.089375	30.863516	31.930954	31.930954	694822147
2019-01-31	31.890856	32.437298	31.395460	31.652176	31.652176	654137406
2019-02-01	31.719522	33.449444	31.127136	32.827080	32.827080	825977655
2019-02-02	32.817982	34.557167	32.728092	34.394829	34.394829	829064166
2019-02-03	34.431210	34.568447	33.117676	33.439255	33.439255	820461890
2019-02-04	33.464359	34.428387	33.464359	34.108627	34.108627	740036503
2019-02-05	34.009163	34.388397	33.777740	34.256645	34.256645	708712283
2019-02-06	34.347305	34.347305	32.543476	32.932987	32.932987	748545365
2019-02-07	32.905396	33.592579	32.878471	33.222420	33.222420	652002936
2019-02-08	33.235268	43.903469	33.005573	43.464722	43.464722	1721691113
2019-02-09	43.021866	45.864746	42.268600	44.790283	44.790283	1509978242
2019-02-10	44.763634	47.094070	42.903816	46.827408	46.827408	1420578822
2019-02-11	46.881832	46.881832	42.397339	43.182541	43.182541	1229169301
2019-02-12	43.168873	44.143291	42.543179	43.928642	43.928642	1098569293
2019-02-13	43.833340	44.510052	41.416805	41.997643	41.997643	1087815590
2019-02-14	41.875496	42.553356	41.267056	41.640549	41.640549	997741394
2019-02-15	41.643276	43.675793	41.619717	42.699669	42.699669	1043820660
2019-02-16	42.759766	44.183578	42.567696	43.594761	43.594761	1017844635
2019-02-17	43.396259	44.649574	42.911343	43.928368	43.928368	1089205821
2019-02-18	43.881950	49.219578	43.842010	48.043175	48.043175	1462180271
2019-02-19	48.136169	49.183182	47.268829	47.864677	47.864677	1417050580
2019-02-20	47.820896	52.158390	47.410934	51.785965	51.785965	1582934317
2019-02-21	51.835323	51.835323	48.681660	49.151596	49.151596	1259734341
2019-02-22	49.132931	50.027672	48.717384	49.805733	49.805733	1213665948
2019-02-23	49.671822	51.885784	48.667637	51.680927	51.680927	1278039836
2019-02-24	51.680290	53.415829	43.656162	44.678593	44.678593	1618048130
2019-02-25	44.575947	47.190857	44.575947	46.213066	46.213066	1212141471
2019-02-26	46.176460	46.517334	45.093922	45.491131	45.491131	1060325373
2019-02-27	45.498642	46.138302	44.412914	45.581425	45.581425	1061879935
2019-02-28	45.616497	46.920059	45.597649	46.237259	46.237259	1119495712
2019-03-01	46.235413	48.987801	46.149918	47.487240	47.487240	1175425172
2019-03-02	47.481236	49.640739	47.463955	49.015366	49.015366	1227656624
2019-03-03	49.021946	49.385883	48.093163	48.380322	48.380322	1102677211
2019-03-04	48.334953	48.649303	45.853374	46.432034	46.432034	1243464081
2019-03-05	46.523563	54.023880	46.142342	53.132458	53.132458	2000300861
2019-03-06	53.020226	56.267273	52.276752	55.784279	55.784279	1998850451
2019-03-07	55.837769	58.999519	55.079391	57.189034	57.189034	2410843753
2019-03-08	57.435509	57.650024	55.453449	56.099548	56.099548	1977538386
2019-03-09	56.001781	59.285744	56.001781	58.086891	58.086891	2145350394
2019-03-10	58.098530	58.251389	56.591221	57.181866	57.181866	1778709344
2019-03-11	57.187702	57.848881	54.827072	55.420216	55.420216	1839260242
2019-03-12	55.413017	57.263145	53.495651	56.997055	56.997055	1666711996
2019-03-13	57.075665	57.210190	55.433735	55.933186	55.933186	1465625295
2019-03-14	55.860012	57.756111	55.785194	56.584183	56.584183	1610293200
2019-03-15	56.541637	59.386192	56.541637	58.989258	58.989258	1824454594
2019-03-16	58.994133	62.093449	58.994133	61.844753	61.844753	1997899601
2019-03-17	61.881493	61.989639	60.782539	61.243782	61.243782	1609232029
2019-03-18	61.284283	62.770649	59.502430	60.264805	60.264805	1971826810
2019-03-19	60.224297	60.947174	59.752319	60.615570	60.615570	1824124622
2019-03-20	60.677914	60.957047	58.569397	60.846546	60.846546	1990264182
2019-03-21	60.867493	61.082329	58.739544	59.378326	59.378326	1766689848
2019-03-22	59.302612	60.284576	58.887695	59.824001	59.824001	1660894829
2019-03-23	59.791531	61.707005	59.507809	61.348614	61.348614	2009701790
2019-03-24	61.242920	61.247284	59.713223	60.223877	60.223877	2041814465
2019-03-25	60.302681	60.926552	58.999908	59.496738	59.496738	2057863893
2019-03-26	59.508308	59.653008	58.334938	59.343529	59.343529	2020400712
2019-03-27	59.407898	62.288082	59.325237	62.251431	62.251431	2220590688
2019-03-28	62.222458	62.222458	60.745564	61.170486	61.170486	1818355774
2019-03-29	61.167595	61.532345	60.259777	61.301613	61.301613	1977436351
2019-03-30	61.254097	64.109009	60.365063	60.621964	60.621964	1698116592
2019-03-31	60.638481	60.850319	60.212364	60.755398	60.755398	1646531871
2019-04-01	60.769836	60.985172	60.413891	60.677994	60.677994	1712538381
2019-04-02	60.704704	77.411728	60.537777	76.193260	76.193260	4161362861
2019-04-03	76.256302	97.495255	76.009644	84.921936	84.921936	6206102118
2019-04-04	85.173935	89.338387	81.568634	84.980904	84.980904	4195622761
2019-04-05	85.037949	89.582016	84.923279	88.677864	88.677864	3512861847
2019-04-06	88.707771	96.741356	86.312386	92.573418	92.573418	3857950928
2019-04-07	92.421371	95.394669	90.085419	92.312370	92.312370	3314848880
2019-04-08	92.327896	93.822845	87.064087	89.493042	89.493042	3295695861
2019-04-09	89.497734	89.497734	85.007217	86.786964	86.786964	2742631078
2019-04-10	86.774330	90.352432	86.747040	88.377739	88.377739	2765900676
2019-04-11	88.393532	88.521744	76.656769	79.677994	79.677994	3461535999
2019-04-12	79.632645	80.266060	76.441635	78.963959	78.963959	2839796022
2019-04-13	78.946709	81.102783	76.693352	78.221306	78.221306	2379257754
2019-04-14	78.204674	82.937523	76.979172	82.937523	82.937523	2328308745
2019-04-15	83.014893	83.848152	76.981972	79.054703	79.054703	2742760720
2019-04-16	79.038223	81.838295	78.028656	81.349281	81.349281	2176907330
2019-04-17	81.352409	82.001778	79.080887	79.327469	79.327469	2060101783
2019-04-18	79.392204	83.201454	79.307556	82.074875	82.074875	2616912435
2019-04-19	82.098816	83.188484	80.433929	82.569221	82.569221	2608961075
2019-04-20	82.550385	82.892776	80.275955	81.512497	81.512497	2422737856
2019-04-21	81.522018	81.890503	75.020210	77.331558	77.331558	2957685725
2019-04-22	77.294411	77.889587	75.699577	76.948074	76.948074	2657300818
2019-04-23	76.853500	79.461784	74.639412	74.845024	74.845024	2920088568
2019-04-24	74.753876	75.235649	71.356064	73.308945	73.308945	3347048436
2019-04-25	73.245316	74.507721	71.055000	71.248116	71.248116	2754712045
2019-04-26	71.363304	74.513008	70.193672	73.115349	73.115349	3041612618
2019-04-27	73.213371	73.328636	71.993332	72.120903	72.120903	2059777054
2019-04-28	72.120308	72.482826	69.080032	69.726799	69.726799	2362638269
2019-04-29	69.784256	70.229225	67.266060	67.960381	67.960381	2532498296
2019-04-30	67.950584	74.668297	67.950584	74.280876	74.280876	3065300353
2019-05-01	74.303352	75.420654	72.298012	73.657768	73.657768	2871792311
2019-05-02	73.682755	74.523659	73.095787	73.777176	73.777176	2903392113
2019-05-03	73.764450	80.419266	73.442604	79.326538	79.326538	3850339791
2019-05-04	79.307938	82.019585	75.796165	78.063835	78.063835	3502670654
2019-05-05	78.004234	78.150528	75.537895	75.984367	75.984367	2650746460
2019-05-06	76.028984	76.393639	72.325294	74.982758	74.982758	2933488798
2019-05-07	74.979942	78.008736	74.666443	74.693001	74.693001	3088433048
2019-05-08	74.647377	75.318115	73.101524	74.620285	74.620285	2532851417
2019-05-09	74.593979	75.932892	72.989838	74.177139	74.177139	2436426304
2019-05-10	74.189590	78.724144	73.038063	77.166649	77.166649	3051537532
2019-05-11	77.162750	94.544380	77.109230	89.222260	89.222260	5491744172
2019-05-12	89.539299	93.176262	83.823067	84.565514	84.565514	5582599422
2019-05-13	84.632576	92.372009	84.299744	88.058235	88.058235	4658762983
2019-05-14	88.053047	93.372986	87.658386	91.620407	91.620407	4930071295
2019-05-15	91.661552	103.140015	90.817268	101.744568	101.744568	5168624435
2019-05-16	101.573143	106.205650	92.565117	95.585587	95.585587	6442000275
2019-05-17	95.632607	97.258667	84.937782	88.995232	88.995232	5319840521
2019-05-18	89.010017	89.874954	85.800514	86.700188	86.700188	3317998477
2019-05-19	86.675331	96.542763	86.129242	95.321205	95.321205	4108852208
2019-05-20	95.339371	95.339371	88.569275	91.493675	91.493675	3566921482
2019-05-21	91.572083	92.444130	89.587975	91.507751	91.507751	3145769021
2019-05-22	91.505104	92.002701	87.545143	88.210571	88.210571	3398528443
2019-05-23	88.197609	89.738670	85.230118	89.176773	89.176773	3208807268
2019-05-24	88.973946	102.749931	88.324440	99.903030	99.903030	5393657681
2019-05-25	100.045540	104.105576	98.722878	102.672318	102.672318	4507357464
2019-05-26	102.700592	112.673218	99.743843	111.418602	111.418602	5168378348
2019-05-27	111.435295	120.691711	111.127953	118.032600	118.032600	6355361291
2019-05-28	117.891891	117.891891	112.991241	114.931160	114.931160	4171886802
2019-05-29	114.925446	117.874443	110.472672	115.081230	115.081230	4122926835
2019-05-30	115.140594	119.741745	105.298332	108.795578	108.795578	4971290021
2019-05-31	108.696220	114.628044	105.913834	114.536957	114.536957	4207966340
2019-06-01	114.466255	115.606911	111.679024	112.619270	112.619270	3807158511
2019-06-02	112.710167	116.246994	111.912216	114.702835	114.702835	3434073036
2019-06-03	114.668709	115.905777	106.462448	107.468575	107.468575	3832352495
2019-06-04	107.372940	107.372940	99.294312	102.087822	102.087822	4316694182
2019-06-05	102.119499	104.844002	101.218842	103.849289	103.849289	3585162871
2019-06-06	103.806831	111.334335	102.088150	111.107224	111.107224	4142250661
2019-06-07	110.975151	120.639694	109.586571	117.374413	117.374413	5140908476
2019-06-08	117.278076	119.498245	114.455490	118.552032	118.552032	4689557936
2019-06-09	118.586052	119.133209	112.568817	115.132301	115.132301	4360301111
2019-06-10	114.995560	129.708817	113.169899	129.071442	129.071442	5449266883
2019-06-11	129.264130	138.148743	125.962524	136.029739	136.029739	5441787587
2019-06-12	136.085831	142.706406	132.238007	135.653748	135.653748	5855623530
2019-06-13	135.682114	136.886002	129.135818	131.351761	131.351761	4947794845
2019-06-14	131.314011	133.177444	126.861786	133.053268	133.053268	4352005824
2019-06-15	133.179810	139.186279	133.143967	138.127090	138.127090	4329002012
2019-06-16	138.148788	138.794479	134.540833	137.122253	137.122253	4372645800
2019-06-17	137.129944	137.277328	133.050308	134.438095	134.438095	3230230842
2019-06-18	134.472092	135.922836	129.747147	135.158737	135.158737	3720828768
2019-06-19	135.152664	139.340607	134.030502	136.603195	136.603195	4383960510
2019-06-20	136.602280	137.083588	132.643066	135.479843	135.479843	3880682308
2019-06-21	135.508514	141.073471	135.508514	138.883759	138.883759	4378260962
2019-06-22	139.036957	146.434677	138.479736	141.903046	141.903046	5488615001
2019-06-23	141.945160	142.560120	136.321533	136.882172	136.882172	3998980168
2019-06-24	136.920868	138.689011	132.832489	135.532761	135.532761	3907725104
2019-06-25	135.580948	138.124557	130.885696	136.489395	136.489395	4411092399
2019-06-26	136.477005	138.321609	128.944092	131.265091	131.265091	5565887284
2019-06-27	131.223007	132.042847	110.665878	114.404770	114.404770	5588611122
2019-06-28	114.411110	122.023277	113.466743	120.150093	120.150093	4683311766
2019-06-29	120.155098	135.744492	116.219246	133.662781	133.662781	5745785825
2019-06-30	133.724640	136.259674	120.440987	122.249115	122.249115	5525273220
2019-07-01	122.114136	126.024368	114.221352	122.583717	122.583717	5034162435
2019-07-02	122.556335	123.293388	112.647942	119.243698	119.243698	4761878443
2019-07-03	119.334221	123.736397	118.372246	122.564110	122.564110	4529682890
2019-07-04	122.502754	126.673798	119.045998	119.976921	119.976921	4564200301
2019-07-05	119.837662	120.648369	117.153587	118.352509	118.352509	4110868216
2019-07-06	118.378716	121.294060	117.327118	117.823624	117.823624	3484378308
2019-07-07	118.026009	120.325264	117.641090	120.320877	120.320877	3348662401
2019-07-08	120.283493	125.082016	118.598564	123.285484	123.285484	3803750017
2019-07-09	123.247101	124.165421	118.228096	119.432816	119.432816	3785641024
2019-07-10	119.500999	120.104317	103.822189	108.500259	108.500259	4699511837
2019-07-11	108.570404	108.570404	97.281998	102.644302	102.644302	4633853162
2019-07-12	102.827324	106.356102	101.212639	105.300056	105.300056	3611846208
2019-07-13	105.286636	105.591568	98.014038	101.024796	101.024796	3353538170
2019-07-14	101.106796	101.684433	88.806900	89.770477	89.770477	3717531245
2019-07-15	89.857735	92.631660	85.681068	90.922974	90.922974	3570361792
2019-07-16	90.900070	92.060211	77.498993	79.499931	79.499931	3703346636
2019-07-17	79.407326	93.047722	77.497475	89.810722	89.810722	4616360556
2019-07-18	89.694733	103.146118	87.448036	101.085419	101.085419	4890332055
2019-07-19	101.081940	101.178879	95.722122	98.402657	98.402657	3983990085
2019-07-20	98.456924	104.613319	97.707748	100.609940	100.609940	3771308934
2019-07-21	100.506561	101.467033	96.950417	99.627586	99.627586	2829054214
2019-07-22	99.557892	100.245117	92.303040	95.417389	95.417389	2693989249
2019-07-23	95.406662	95.479813	89.444542	90.622627	90.622627	2700924025
2019-07-24	90.461143	96.419609	88.152931	94.309669	94.309669	3247150969
2019-07-25	94.359810	95.848648	92.471527	93.446320	93.446320	2690273676
2019-07-26	93.411346	94.546455	90.753670	94.305016	94.305016	2260844510
2019-07-27	94.316109	95.651978	87.697090	88.889023	88.889023	2626517608
2019-07-28	88.885887	90.414078	85.354362	89.769333	89.769333	2460180908
2019-07-29	89.771797	91.394356	88.566010	90.426422	90.426422	2457824867
2019-07-30	90.471451	92.192444	89.020401	90.566948	90.566948	2302521844
2019-07-31	90.470993	99.483810	90.334885	98.509575	98.509575	3051471469
2019-08-01	98.566689	100.257484	95.980942	99.179726	99.179726	2953184688
2019-08-02	99.199585	99.199585	93.544075	94.941292	94.941292	2882784454
2019-08-03	95.016815	96.842766	94.158951	94.580879	94.580879	2512959054
2019-08-04	94.598244	95.393082	91.454071	93.203781	93.203781	2427608116
2019-08-05	93.085281	105.591286	93.085281	96.834648	96.834648	4134352823
2019-08-06	96.889595	98.975616	91.660187	93.069717	93.069717	3245339848
2019-08-07	93.038872	93.738976	88.540726	90.912598	90.912598	3105989435
2019-08-08	90.911568	91.722328	88.499702	90.031609	90.031609	3034717882
2019-08-09	90.089195	90.357071	83.485146	84.439377	84.439377	3003278176
2019-08-10	84.390991	87.114174	83.136032	85.419479	85.419479	3088060147
2019-08-11	85.450752	91.031357	85.446121	89.752670	89.752670	3025787942
2019-08-12	89.702385	89.708679	85.630821	85.749229	85.749229	2716187718
2019-08-13	85.746429	86.323532	83.347244	84.406143	84.406143	2681787837
2019-08-14	84.420349	85.550514	75.961861	76.064987	76.064987	3093090405
2019-08-15	76.133270	78.507706	72.997780	76.388977	76.388977	3654075558
2019-08-16	76.315247	77.169769	73.068527	74.920151	74.920151	3016089035
2019-08-17	74.905090	75.330658	72.269691	72.797722	72.797722	2482385549
2019-08-18	72.839592	77.558281	71.669083	76.269951	76.269951	2743241606
2019-08-19	76.337105	78.508026	75.881348	77.263191	77.263191	2346796021
2019-08-20	77.298386	77.442032	73.941933	75.196564	75.196564	2430165429
2019-08-21	75.244278	75.465073	70.582108	72.964951	72.964951	2878567011
2019-08-22	72.950768	74.571014	71.309021	73.598595	73.598595	2908864702
2019-08-23	73.577332	75.692848	72.868958	75.402817	75.402817	2496513401
2019-08-24	75.407806	75.693214	72.320145	73.463615	73.463615	2191973574
2019-08-25	73.470039	74.733986	71.174263	72.308144	72.308144	2227400266
2019-08-26	72.320229	74.986115	72.122711	73.857178	73.857178	3046136697
2019-08-27	73.933868	73.933868	72.366127	72.836227	72.836227	2489689273
2019-08-28	72.902771	73.048622	66.538322	67.425545	67.425545	2883041615
2019-08-29	67.355339	67.430748	63.628670	64.098053	64.098053	3092332444
2019-08-30	64.083733	65.437241	62.614578	64.332977	64.332977	2377466438
2019-08-31	64.359085	65.266319	63.010761	64.576050	64.576050	2283340831
2019-09-01	64.558609	66.774185	64.495598	66.144722	66.144722	2228146663
2019-09-02	66.113625	67.551262	64.955193	66.944954	66.944954	2400017919
2019-09-03	66.990776	70.709526	66.638947	69.129257	69.129257	2816706429
2019-09-04	69.176498	69.236664	67.061035	67.285629	67.285629	2696779273
2019-09-05	67.308739	67.622856	64.615906	65.395569	65.395569	2379080139
2019-09-06	65.386726	67.889832	64.890511	65.228203	65.228203	2595201216
2019-09-07	65.236877	70.294876	64.903526	69.038712	69.038712	2763572249
2019-09-08	69.016060	71.109383	68.936508	70.549362	70.549362	2776939870
2019-09-09	70.619392	70.808723	68.515038	70.192238	70.192238	2654086134
2019-09-10	70.132103	72.672928	70.073242	70.823395	70.823395	2893715133
2019-09-11	70.876144	71.413765	68.974838	69.922142	69.922142	2569282757
2019-09-12	69.958572	70.148529	68.738419	69.225075	69.225075	2316445209
2019-09-13	69.233208	69.717659	67.913399	68.988617	68.988617	2368931048
2019-09-14	69.021957	71.160393	68.486244	70.562302	70.562302	2439744084
2019-09-15	70.587219	71.231201	69.971596	70.315178	70.315178	2330572400
2019-09-16	70.323318	73.269585	70.111961	72.573112	72.573112	2652253521
2019-09-17	72.591072	76.637077	72.419052	74.221230	74.221230	3104946340
2019-09-18	74.228523	79.655220	74.149940	77.969131	77.969131	3665577128
2019-09-19	77.919273	78.049927	73.383171	77.059624	77.059624	3778427056
2019-09-20	76.957840	77.048668	73.872093	75.149094	75.149094	3148504140
2019-09-21	75.181816	75.566307	72.907059	73.516525	73.516525	2572614027
2019-09-22	73.509254	73.550117	71.802605	72.616119	72.616119	2494428147
2019-09-23	72.613213	74.053101	64.325050	66.851891	66.851891	3215899051
2019-09-24	66.844116	67.606644	55.823639	55.823639	55.823639	3919809840
2019-09-25	55.834206	58.357494	54.254360	57.658009	57.658009	3360298410
2019-09-26	57.657757	57.833927	51.844608	55.540619	55.540619	2663433163
2019-09-27	55.566452	56.698696	53.770859	56.360851	56.360851	2324084588
2019-09-28	56.416576	56.574928	54.637699	55.682247	55.682247	1975938675
2019-09-29	55.706615	55.888477	52.997669	54.319546	54.319546	1825233236
2019-09-30	54.314335	56.159523	53.319054	56.056908	56.056908	2241248500
2019-10-01	56.089233	57.565506	55.506237	56.058075	56.058075	2325767309
2019-10-02	56.013378	56.886688	55.598915	56.508926	56.508926	2113331223
2019-10-03	56.534790	56.911610	54.837292	56.546814	56.546814	2221643895
2019-10-04	56.523712	57.523277	56.044254	56.853210	56.853210	2292624174
2019-10-05	56.809544	57.426826	55.885506	56.843872	56.843872	2063875680
2019-10-06	56.835430	56.944233	54.592808	55.411568	55.411568	2381501439
2019-10-07	55.342026	58.653610	54.445950	57.788300	57.788300	2891486028
2019-10-08	57.793385	58.315296	57.009289	57.398586	57.398586	2417116505
2019-10-09	57.420483	59.932804	56.978706	59.430866	59.430866	2790624238
2019-10-10	59.401573	59.408852	57.430687	57.776085	57.776085	2440262584
2019-10-11	57.769424	58.242374	55.995865	56.296970	56.296970	2441054545
2019-10-12	56.404388	56.930973	55.741596	55.982868	55.982868	2098404879
2019-10-13	55.941875	57.726322	55.876541	56.713993	56.713993	2235957909
2019-10-14	56.718159	57.329609	56.477650	56.975399	56.975399	2243495396
2019-10-15	57.007320	57.374565	54.711639	54.944206	54.944206	2602960066
2019-10-16	54.986629	55.551399	52.165623	52.923107	52.923107	2978803243
2019-10-17	52.897232	55.126427	52.351334	54.884476	54.884476	2925315824
2019-10-18	54.934757	55.035782	52.794998	53.491692	53.491692	2683486531
2019-10-19	53.465134	54.464230	53.074402	54.034573	54.034573	2453091267
2019-10-20	54.063122	55.442459	53.218063	54.934380	54.934380	2612273452
2019-10-21	54.916088	55.555656	54.024570	54.938297	54.938297	2727253951
2019-10-22	54.928261	55.288387	53.643375	53.744362	53.744362	2490194231
2019-10-23	53.753723	53.818588	48.495190	49.627956	49.627956	3077488277
2019-10-24	49.683434	50.469452	49.017292	50.067665	50.067665	2650862714
2019-10-25	50.114281	57.320293	49.609226	56.939011	56.939011	3770902915
2019-10-26	56.945976	61.729359	54.728668	56.775253	56.775253	5234627156
2019-10-27	56.802620	61.874870	55.915413	59.913990	59.913990	4218140032
2019-10-28	59.919800	61.912285	57.669796	58.126839	58.126839	3793848575
2019-10-29	58.051361	60.655861	58.051361	59.869625	59.869625	3582210705
2019-10-30	59.865326	60.890461	57.603004	58.420971	58.420971	3387114094
2019-10-31	58.363445	60.081844	57.692127	58.780685	58.780685	3165801277
2019-11-01	58.746315	58.751560	57.719109	58.583645	58.583645	3425154368
2019-11-02	58.579086	59.334785	58.219505	58.597027	58.597027	3353942165
2019-11-03	58.592102	58.966866	57.641125	58.625191	58.625191	3259935586
2019-11-04	58.595737	62.176826	58.383060	61.573059	61.573059	4164854558
2019-11-05	61.577427	63.997059	61.316727	63.302765	63.302765	4725921529
2019-11-06	63.345425	64.268745	62.956738	64.268745	64.268745	3755244862
2019-11-07	64.239006	64.410339	61.081650	61.843224	61.843224	3557191962
2019-11-08	61.877556	62.446648	59.509689	60.529919	60.529919	3414910991
2019-11-09	60.486755	62.153034	60.379971	61.954712	61.954712	2849228740
2019-11-10	61.897144	64.598618	61.805367	63.841465	63.841465	3611586094
2019-11-11	63.779156	64.339729	61.367542	61.899105	61.899105	3033016471
2019-11-12	61.933453	62.474472	60.689777	61.340298	61.340298	3333604208
2019-11-13	61.370422	62.057072	60.872532	61.111347	61.111347	3094050321
2019-11-14	61.077152	61.216248	59.416016	59.429893	59.429893	3040274518
2019-11-15	59.480595	60.471630	57.536869	57.811710	57.811710	3195878561
2019-11-16	57.788300	59.180298	57.471153	58.565437	58.565437	2841793394
2019-11-17	58.604748	60.669392	58.344856	59.573227	59.573227	3215100477
2019-11-18	59.570045	60.077114	55.857971	56.800949	56.800949	3131873188
2019-11-19	56.804165	57.594517	54.941875	55.623985	55.623985	3030389858
2019-11-20	55.633770	56.659695	55.092674	55.290924	55.290924	2858714058
2019-11-21	55.284191	55.435879	50.154816	50.883053	50.883053	3158748317
2019-11-22	50.879673	51.389736	44.890575	47.615536	47.615536	3734545939
2019-11-23	47.622330	48.707443	46.776062	48.706490	48.706490	2746902869
2019-11-24	48.714859	48.781994	44.734226	44.734226	44.734226	2709705879
2019-11-25	44.769817	47.267422	42.963913	45.830338	45.830338	3408224795
2019-11-26	45.814106	47.540039	45.663315	47.273342	47.273342	2659405400
2019-11-27	47.164562	48.517147	45.441307	48.008808	48.008808	2979663352
2019-11-28	48.002121	48.554131	47.020496	47.056950	47.056950	2662459126
2019-11-29	47.091339	49.322281	47.091339	48.879158	48.879158	2944492392
2019-11-30	48.912785	49.283764	47.089989	47.475430	47.475430	2678481167
2019-12-01	47.463894	48.301144	46.240036	47.711170	47.711170	2781413686
2019-12-02	47.651474	47.810467	45.323387	45.817017	45.817017	2680452034
2019-12-03	45.775471	46.622555	44.763412	45.381603	45.381603	2557212173
2019-12-04	45.399948	46.535767	44.583035	45.192951	45.192951	2951880019
2019-12-05	45.142643	46.746155	44.362118	45.301640	45.301640	2818768679
2019-12-06	45.287910	45.703350	44.753635	45.670120	45.670120	2585078804
2019-12-07	45.673733	46.207989	45.399178	45.640491	45.640491	2380335462
2019-12-08	45.682270	46.507679	45.447308	45.952946	45.952946	2266427857
2019-12-09	45.899914	46.065434	44.714352	44.939243	44.939243	2473452707
2019-12-10	45.012054	45.103615	44.110363	44.644241	44.644241	2349745527
2019-12-11	44.610558	44.931797	43.720062	43.945698	43.945698	2507211954
2019-12-12	43.922695	44.283878	43.502483	44.082169	44.082169	2740797931
2019-12-13	44.011265	44.502911	43.710060	44.450581	44.450581	2766557274
2019-12-14	44.449570	44.658405	43.516350	43.722187	43.722187	2721787991
2019-12-15	43.845940	44.314152	42.761066	43.756828	43.756828	2668105124
2019-12-16	43.784161	43.866947	40.048370	40.374260	40.374260	3046141448
2019-12-17	40.358624	40.415882	36.925114	37.083427	37.083427	3283924745
2019-12-18	37.116276	41.099987	36.672943	40.778545	40.778545	3845534650
2019-12-19	40.793453	41.123371	39.066872	39.920296	39.920296	3173676634
2019-12-20	39.939907	40.588001	39.674110	40.290157	40.290157	2778859161
2019-12-21	40.304817	40.335579	39.735462	39.996830	39.996830	2655178487
2019-12-22	40.010098	42.254562	39.953339	41.965191	41.965191	3141032975
2019-12-23	41.954315	42.547958	40.723042	40.847473	40.847473	3163414128
2019-12-24	40.862877	41.684586	40.224495	40.678017	40.678017	2860933776
2019-12-25	40.734570	40.757301	39.883541	40.629562	40.629562	2773383486
2019-12-26	40.608425	41.368019	39.811573	40.266037	40.266037	2848923905
2019-12-27	40.261745	41.651520	39.964371	41.178173	41.178173	2949759035
2019-12-28	41.165157	43.811863	41.129059	42.842522	42.842522	3260638655
2019-12-29	42.797741	44.449589	42.439434	43.670658	43.670658	3573796558
2019-12-30	43.753933	44.603996	42.431438	42.747337	42.747337	3330795171
2019-12-31	42.766113	43.060955	41.170471	41.340073	41.340073	3015923777
2020-01-01	41.326534	42.285019	41.288033	42.017719	42.017719	2782992323
2020-01-02	42.018085	42.134747	39.683567	39.823017	39.823017	2759827138
2020-01-03	39.863129	42.447174	39.450844	42.415573	42.415573	3260961325
2020-01-04	42.383526	43.342705	41.933075	43.326607	43.326607	2843192896
2020-01-05	43.291382	44.733616	42.998535	43.553207	43.553207	3017148033
2020-01-06	43.603897	45.957878	43.494373	45.816353	45.816353	3349237768
2020-01-07	45.838680	46.858387	44.723019	46.424583	46.424583	3611521906
2020-01-08	46.448353	48.202766	44.627048	45.653767	45.653767	3633957130
2020-01-09	45.622269	45.777832	44.310505	45.215931	45.215931	2986327757
2020-01-10	45.211540	49.166721	44.033104	48.727329	48.727329	3808140301
2020-01-11	48.633858	51.334717	48.088394	49.263767	49.263767	3915781114
2020-01-12	49.319157	51.298828	49.012787	51.080738	51.080738	3858852964
2020-01-13	51.122311	51.390354	48.934132	49.733768	49.733768	3336204743
2020-01-14	49.697361	59.881504	49.690269	58.478233	58.478233	5729547956
2020-01-15	58.390266	59.923035	56.166744	58.052849	58.052849	5070738793
2020-01-16	58.047966	58.302067	55.148739	57.618256	57.618256	4347723834
2020-01-17	57.642967	62.889545	56.898815	61.487125	61.487125	5067456613
2020-01-18	61.302834	62.165672	58.525059	59.408646	59.408646	4426051529
2020-01-19	59.445709	61.785957	56.180393	57.800694	57.800694	4197776578
2020-01-20	57.781528	58.088066	56.226814	57.203262	57.203262	3306438947
2020-01-21	57.233521	57.963223	56.271973	57.647881	57.647881	3130143641
2020-01-22	57.639595	58.990894	57.316280	58.354725	58.354725	3076205980
2020-01-23	58.350388	58.476700	53.385658	54.630260	54.630260	3348002983
2020-01-24	54.643814	55.424435	51.364414	54.531788	54.531788	3532776555
2020-01-25	54.564056	54.564056	52.769215	53.697788	53.697788	2938756557
2020-01-26	53.687065	56.475266	53.298935	56.212715	56.212715	3283750798
2020-01-27	56.275341	59.577499	56.078888	58.763268	58.763268	3832184227
2020-01-28	58.768562	61.153355	57.763199	60.671814	60.671814	4220742210
2020-01-29	60.663765	62.249874	59.783073	60.077934	60.077934	3894445882
2020-01-30	60.013916	69.738029	58.776905	68.159065	68.159065	6042169956
2020-01-31	68.179039	69.379814	65.789146	67.879494	67.879494	5718104790
2020-02-01	67.908516	72.282326	67.655067	70.820015	70.820015	6009767448
2020-02-02	70.802345	73.253723	68.128952	70.231544	70.231544	5482993030
2020-02-03	69.992584	72.385323	68.967522	69.780220	69.780220	4965069689
2020-02-04	69.769485	70.332077	66.904259	68.195778	68.195778	4449652116
2020-02-05	68.114609	73.181595	67.877815	72.493103	72.493103	5169585841
2020-02-06	72.532379	74.656769	71.106438	73.388687	73.388687	5463272393
2020-02-07	73.467918	74.958794	73.222267	74.356117	74.356117	5051951257
2020-02-08	74.395378	77.421730	72.139503	76.467560	76.467560	5496860398
2020-02-09	76.449097	78.201385	75.691269	77.092583	77.092583	5145711108
2020-02-10	77.143051	77.560341	73.124710	74.335098	74.335098	5373709984
2020-02-11	74.346077	76.631233	72.846199	76.597397	76.597397	4742120918
2020-02-12	76.493523	82.271889	76.454636	81.297455	81.297455	5701884853
2020-02-13	81.229721	83.689163	78.582314	80.403427	80.403427	6579062945
2020-02-14	80.375511	83.464310	79.428391	82.990349	82.990349	5382846670
2020-02-15	83.025452	83.384163	76.103004	76.513245	76.513245	5612667759
2020-02-16	76.729309	80.411926	69.575989	75.152588	75.152588	6186098306
2020-02-17	74.968086	75.383469	69.440193	73.251305	73.251305	5593944695
2020-02-18	73.185623	78.013863	70.892563	77.035179	77.035179	5600214717
2020-02-19	77.075516	78.198822	70.544571	71.135941	71.135941	5298677184
2020-02-20	70.981949	72.166733	67.459274	69.624847	69.624847	5500324692
2020-02-21	69.570442	74.939362	68.914688	73.450920	73.450920	5579449655
2020-02-22	73.485863	76.485184	72.574387	75.133080	75.133080	5547090433
2020-02-23	75.074013	79.800308	74.975014	79.536652	79.536652	5702486428
2020-02-24	79.559517	79.559517	72.376968	75.535622	75.535622	6355612213
2020-02-25	75.495399	75.807076	70.068893	71.180244	71.180244	5755711245
2020-02-26	71.180382	71.864975	58.579491	61.014309	61.014309	6518313483
2020-02-27	61.027927	64.623657	57.804031	61.507885	61.507885	5649302853
2020-02-28	61.437935	63.171490	57.840664	59.763958	59.763958	5266399748
2020-02-29	59.748737	61.377529	58.385159	58.543262	58.543262	4168117351
2020-03-01	58.530544	60.118355	56.646225	57.956688	57.956688	4317287190
2020-03-02	57.984009	61.941238	57.554787	60.995548	60.995548	5309970237
2020-03-03	61.020573	62.354980	60.006020	61.144474	61.144474	5412760345
2020-03-04	61.143494	61.565731	59.362278	60.382420	60.382420	4429853607
2020-03-05	60.402779	63.143787	60.402779	62.045460	62.045460	4712202708
2020-03-06	62.049889	63.773262	61.459637	63.025600	63.025600	4766934523
2020-03-07	63.022015	63.757771	60.499599	60.546310	60.546310	4258036532
2020-03-08	60.579117	60.605022	51.728600	51.728600	51.728600	4523736331
2020-03-09	51.638126	52.307636	47.284203	50.168148	50.168148	5097423293
2020-03-10	50.479828	51.252319	49.395454	50.256390	50.256390	3945792927
2020-03-11	50.263767	50.611923	46.238441	48.463787	48.463787	3807551814
2020-03-12	48.491035	48.558250	34.792019	35.308075	35.308075	3768640000
