# Supplementary material for: Forecasting Bitcoin closing price series using linear regression and neural networks models
Source: PeerJ Comput Sci. 2020 Jul 6;6:e279. doi: 10.7717/peerj-cs.279 (PMC7924725; doi:10.7717/peerj-cs.279)
Supplement: Supplemental Information 1 — The project aims to forecast both cryptocurrency and traditional stock market price series using different approaches, such as linear regression models and neural networks. [file peerj-cs-06-279-s001.zip › fbp-master/data/MSFT.csv]

Date	Open	High	Low	Close	Adj Close	Volume
2007-09-12	28.809999	29.170000	28.799999	28.930000	22.191296	42364700
2007-09-13	29.120001	29.260000	28.959999	29.160000	22.367722	35288600
2007-09-14	28.980000	29.110001	28.879999	29.040001	22.275673	33496600
2007-09-17	28.790001	28.879999	28.620001	28.730000	22.037878	39536500
2007-09-18	28.700001	28.969999	28.270000	28.930000	22.191296	77462400
2007-09-19	28.870001	28.910000	28.299999	28.670000	21.991858	94242200
2007-09-20	28.480000	28.580000	28.340000	28.420000	21.800093	67168900
2007-09-21	28.690001	28.809999	28.440001	28.650000	21.976517	135636100
2007-09-24	28.809999	29.610001	28.799999	29.080000	22.306355	104459800
2007-09-25	29.139999	29.559999	29.110001	29.559999	22.674545	75621000
2007-09-26	29.680000	29.850000	29.480000	29.500000	22.628527	60337000
2007-09-27	29.700001	29.719999	29.440001	29.490000	22.620855	43407100
2007-09-28	29.490000	29.690001	29.230000	29.459999	22.597847	45819100
2007-10-01	29.459999	29.790001	29.410000	29.770000	22.835638	43875100
2007-10-02	29.700001	29.850000	29.570000	29.700001	22.781940	33700900
2007-10-03	29.709999	29.850000	29.290001	29.450001	22.590178	37633900
2007-10-04	29.559999	29.770000	29.440001	29.709999	22.789614	37868000
2007-10-05	29.889999	29.990000	29.730000	29.840000	22.889324	45012300
2007-10-08	29.660000	29.850000	29.600000	29.840000	22.889324	30265400
2007-10-09	30.030001	30.389999	30.000000	30.100000	23.088770	63603100
2007-10-10	30.040001	30.370001	30.030001	30.230000	23.188484	32251500
2007-10-11	30.299999	30.629999	29.790001	29.910000	22.943027	50788400
2007-10-12	30.030001	30.400000	29.950001	30.170000	23.142458	31121100
2007-10-15	30.100000	30.330000	30.000000	30.040001	23.042744	47150500
2007-10-16	30.240000	30.580000	30.230000	30.320000	23.257524	56286200
2007-10-17	30.750000	31.230000	30.650000	31.080000	23.840492	86092400
2007-10-18	31.219999	31.230000	30.629999	31.160000	23.901863	49208600
2007-10-19	31.090000	31.090000	30.110001	30.170000	23.142458	75200200
2007-10-22	30.120001	30.700001	30.120001	30.510000	23.403259	58785100
2007-10-23	30.709999	31.120001	30.709999	30.900000	23.702421	49956200
2007-10-24	30.850000	31.299999	30.500000	31.250000	23.970896	77979200
2007-10-25	31.570000	32.220001	31.490000	31.990000	24.538528	169588700
2007-10-26	36.009998	36.029999	34.560001	35.029999	26.870413	288121200
2007-10-29	34.849998	35.290001	34.450001	34.570000	26.517563	114655600
2007-10-30	34.369999	35.590000	34.349998	35.570000	27.284632	107297300
2007-10-31	35.520000	37.000000	35.509998	36.810001	28.235800	185635800
2007-11-01	36.529999	37.490002	36.360001	37.060001	28.427563	152078800
2007-11-02	37.220001	37.500000	36.419998	37.060001	28.427563	96389800
2007-11-05	36.759998	37.099998	36.630001	36.730000	28.174435	75485400
2007-11-06	36.590000	36.660000	35.869999	36.410000	27.928965	100966700
2007-11-07	36.040001	36.160000	35.450001	35.520000	27.246283	74897800
2007-11-08	35.599998	35.900002	34.400002	34.740002	26.647968	133742400
2007-11-09	34.180000	34.540001	33.650002	33.730000	25.873228	125136900
2007-11-12	33.320000	33.709999	33.020000	33.380001	25.604752	84865200
2007-11-13	33.540001	34.669998	33.380001	34.459999	26.520578	104311500
2007-11-14	34.619999	34.750000	33.750000	33.930000	26.112688	84063100
2007-11-15	33.759998	34.099998	33.549999	33.759998	25.981855	64014100
2007-11-16	33.860001	34.259998	33.709999	34.090000	26.235830	71113800
2007-11-19	33.959999	34.240002	33.869999	33.959999	26.135777	63026200
2007-11-20	34.230000	34.970001	34.099998	34.580002	26.612928	100009400
2007-11-21	34.400002	34.730000	34.180000	34.230000	26.343573	89518700
2007-11-23	34.360001	34.439999	33.709999	34.110001	26.251215	33467200
2007-11-26	34.090000	34.369999	32.930000	32.970001	25.373867	80335000
2007-11-27	33.270000	33.599998	32.680000	33.060001	25.443138	84178400
2007-11-28	33.380001	33.889999	32.900002	33.700001	25.935680	88585000
2007-11-29	33.580002	33.930000	33.310001	33.590000	25.851021	53633600
2007-11-30	33.919998	34.119999	33.189999	33.599998	25.858721	71027800
2007-12-03	33.500000	33.639999	32.680000	32.919998	25.335382	61770600
2007-12-04	32.740002	33.240002	32.630001	32.770000	25.219950	54801500
2007-12-05	33.139999	34.520000	33.029999	34.150002	26.282000	84894700
2007-12-06	34.259998	34.610001	33.869999	34.549999	26.589848	49209700
2007-12-07	34.610001	34.700001	34.220001	34.529999	26.574453	40771000
2007-12-10	34.639999	34.950001	34.470001	34.759998	26.751461	36083500
2007-12-11	34.730000	34.990002	33.930000	34.099998	26.243513	55070700
2007-12-12	34.610001	35.090000	33.930000	34.470001	26.528276	63345400
2007-12-13	34.480000	35.450001	34.279999	35.220001	27.105476	73913200
2007-12-14	35.049999	35.840000	35.009998	35.310001	27.174746	71126200
2007-12-17	35.029999	35.130001	34.360001	34.389999	26.466702	58121200
2007-12-18	34.639999	35.000000	34.209999	34.740002	26.736073	52791800
2007-12-19	34.689999	35.139999	34.380001	34.790001	26.774549	58469100
2007-12-20	35.290001	35.790001	35.080002	35.520000	27.336367	59345000
2007-12-21	35.900002	36.060001	35.750000	36.060001	27.751947	83240500
2007-12-24	36.130001	36.720001	36.049999	36.580002	28.152143	29622600
2007-12-26	36.410000	36.639999	36.259998	36.610001	28.175238	30252400
2007-12-27	36.349998	36.549999	35.939999	35.970001	27.682690	33311100
2007-12-28	36.099998	36.230000	35.669998	36.119999	27.798119	33447200
2007-12-31	35.900002	35.990002	35.520000	35.599998	27.397928	35229700
2008-01-02	35.790001	35.959999	35.000000	35.220001	27.105476	63004200
2008-01-03	35.220001	35.650002	34.860001	35.369999	27.220922	49599600
2008-01-04	35.189999	35.200001	34.090000	34.380001	26.459013	72090800
2008-01-07	34.549999	34.799999	34.250000	34.610001	26.636023	80164300
2008-01-08	34.709999	34.709999	33.400002	33.450001	25.743277	79148300
2008-01-09	33.360001	34.540001	33.349998	34.439999	26.505178	74305500
2008-01-10	34.349998	34.500000	33.779999	34.330002	26.420536	72446000
2008-01-11	34.139999	34.240002	33.720001	33.910000	26.097298	55187900
2008-01-14	34.459999	34.570000	34.080002	34.389999	26.466702	52792200
2008-01-15	34.029999	34.380001	34.000000	34.000000	26.166557	61606200
2008-01-16	33.419998	33.650002	32.509998	33.230000	25.573969	120778500
2008-01-17	33.540001	33.799999	32.970001	33.110001	25.481611	94247800
2008-01-18	33.160000	34.000000	32.970001	33.009998	25.404654	117062000
2008-01-22	31.540001	32.529999	31.500000	31.959999	24.596565	108521400
2008-01-23	31.480000	32.049999	31.040001	31.930000	24.573483	137597400
2008-01-24	32.349998	33.360001	32.119999	33.250000	25.589365	155640400
2008-01-25	34.900002	35.000000	32.869999	32.939999	25.350777	196992300
2008-01-28	33.020000	33.099998	32.419998	32.720001	25.181469	81019000
2008-01-29	32.849998	32.889999	32.349998	32.599998	25.089111	68023000
2008-01-30	32.560001	32.799999	32.049999	32.200001	24.781275	106432600
2008-01-31	31.910000	32.740002	31.719999	32.599998	25.089111	103642200
2008-02-01	31.059999	33.250000	30.250000	30.450001	23.434464	291138900
2008-02-04	30.490000	30.719999	30.110001	30.190001	23.234360	119998600
2008-02-05	29.910000	29.940001	28.889999	29.070000	22.372410	137534100
2008-02-06	29.280001	29.350000	28.290001	28.520000	21.949131	138315600
2008-02-07	28.340000	28.780001	27.900000	28.120001	21.641287	164964900
2008-02-08	28.290001	29.080000	28.240000	28.559999	21.979912	124872000
2008-02-11	28.520000	28.610001	27.910000	28.209999	21.710550	156814100
2008-02-12	28.430000	28.620001	28.110001	28.340000	21.810596	84365900
2008-02-13	28.620001	29.049999	28.530001	28.959999	22.287760	88986200
2008-02-14	28.879999	29.040001	28.459999	28.500000	21.933741	69113500
2008-02-15	28.309999	28.639999	28.250000	28.420000	21.872169	68166100
2008-02-19	28.799999	28.840000	28.070000	28.170000	21.763996	68261200
2008-02-20	28.150000	28.260000	27.920000	28.219999	21.802635	93056200
2008-02-21	28.620001	28.959999	27.959999	28.100000	21.709927	98776500
2008-02-22	28.240000	28.389999	27.200001	27.680000	21.385429	125705400
2008-02-25	27.650000	28.240000	27.480000	27.840000	21.509045	109974300
2008-02-26	27.740000	28.860001	27.670000	28.379999	21.926254	108923500
2008-02-27	28.190001	28.680000	28.100000	28.260000	21.833538	75199500
2008-02-28	28.020000	28.270000	27.799999	27.930000	21.578583	83002900
2008-02-29	27.690001	27.830000	27.020000	27.200001	21.014587	117411400
2008-03-03	27.240000	27.389999	26.870001	26.990000	20.852335	76544300
2008-03-04	27.020000	27.629999	26.959999	27.590000	21.315907	86925600
2008-03-05	27.750000	28.410000	27.700001	28.120001	21.725374	106489800
2008-03-06	28.059999	28.170000	27.500000	27.570000	21.300455	91127700
2008-03-07	27.340000	28.070000	27.320000	27.870001	21.532227	77597600
2008-03-10	27.830000	28.260000	27.750000	28.049999	21.671291	72175100
2008-03-11	28.400000	29.340000	28.379999	29.280001	22.621584	98740700
2008-03-12	29.430000	29.490000	28.540001	28.629999	22.119398	75993800
2008-03-13	28.540001	28.990000	28.160000	28.620001	22.111668	84552200
2008-03-14	28.719999	29.010000	27.639999	27.959999	21.601757	105214900
2008-03-17	27.299999	28.730000	27.280001	28.299999	21.864439	84490100
2008-03-18	28.670000	29.480000	28.670000	29.420000	22.729746	83695300
2008-03-19	29.379999	29.590000	28.620001	28.620001	22.111668	61442100
2008-03-20	28.740000	29.219999	28.590000	29.180000	22.544329	60170200
2008-03-24	29.330000	29.400000	29.059999	29.170000	22.536596	48294700
2008-03-25	29.330000	29.370001	28.940001	29.139999	22.513422	49149000
2008-03-26	29.030001	29.070000	28.379999	28.559999	22.065315	45868100
2008-03-27	28.480000	28.490000	28.000000	28.049999	21.671291	47894400
2008-03-28	28.230000	28.430000	27.830000	27.910000	21.563124	49244000
2008-03-31	27.879999	28.590000	27.840000	28.379999	21.926254	46780600
2008-04-01	28.830000	29.540001	28.629999	29.500000	22.791557	65796200
2008-04-02	29.570000	29.580000	29.000000	29.160000	22.528873	49499400
2008-04-03	29.000000	29.320000	28.799999	29.000000	22.405254	38961400
2008-04-04	29.129999	29.260000	28.740000	29.160000	22.528873	43860800
2008-04-07	29.549999	29.590000	29.030001	29.160000	22.528873	44428600
2008-04-08	28.940001	29.000000	28.540001	28.750000	22.212107	44733500
2008-04-09	28.719999	29.040001	28.540001	28.889999	22.320276	45839300
2008-04-10	28.830000	29.400000	28.799999	29.110001	22.490242	65591600
2008-04-11	28.870001	29.010000	28.209999	28.280001	21.848986	54373700
2008-04-14	28.240000	28.309999	27.930000	28.059999	21.679024	43418100
2008-04-15	28.120001	28.480000	28.030001	28.250000	21.825811	34310000
2008-04-16	28.570000	29.049999	28.379999	28.950001	22.366627	54107400
2008-04-17	29.120001	29.340000	28.900000	29.219999	22.575233	48743300
2008-04-18	30.010000	30.100000	29.610001	30.000000	23.177845	73658900
2008-04-21	30.190001	30.600000	30.120001	30.420000	23.502346	54411700
2008-04-22	30.639999	30.700001	29.969999	30.250000	23.371004	67387500
2008-04-23	30.450001	31.459999	30.299999	31.450001	24.298113	98351500
2008-04-24	31.629999	32.099998	31.160000	31.799999	24.568521	115416700
2008-04-25	30.049999	30.389999	29.600000	29.830000	23.046511	145194900
2008-04-28	29.799999	29.840000	28.820000	28.990000	22.397532	97473000
2008-04-29	28.799999	28.900000	28.450001	28.639999	22.127123	84428900
2008-04-30	28.740000	29.209999	28.510000	28.520000	22.034414	74733600
2008-05-01	28.500000	29.490000	28.480000	29.400000	22.714296	71699400
2008-05-02	29.590000	29.620001	28.860001	29.240000	22.590681	66024200
2008-05-05	29.930000	30.230000	28.990000	29.080000	22.467064	119687700
2008-05-06	29.000000	29.860001	28.930000	29.700001	22.946075	93582000
2008-05-07	29.690001	30.139999	29.080000	29.209999	22.567501	88775000
2008-05-08	29.280001	29.389999	29.000000	29.270000	22.613861	69589900
2008-05-09	29.209999	29.549999	28.950001	29.389999	22.706566	51621200
2008-05-12	29.400000	30.059999	29.350000	29.990000	23.170124	64278800
2008-05-13	30.000000	30.129999	29.530001	29.780001	23.092587	70934700
2008-05-14	29.889999	30.260000	29.730000	29.930000	23.208897	66730400
2008-05-15	29.980000	30.530001	29.940001	30.450001	23.612123	53355800
2008-05-16	30.469999	30.480000	29.920000	29.990000	23.255424	81538200
2008-05-19	29.870001	29.889999	29.309999	29.459999	22.844440	59615000
2008-05-20	29.299999	29.309999	28.629999	28.760000	22.301634	75767600
2008-05-21	28.809999	29.049999	28.190001	28.250000	21.906166	60125100
2008-05-22	28.280001	28.700001	28.180000	28.469999	22.076757	52203100
2008-05-23	28.260000	28.330000	27.950001	28.049999	21.751072	48890700
2008-05-27	28.110001	28.500000	28.049999	28.440001	22.053490	47334500
2008-05-28	28.559999	28.570000	28.040001	28.180000	21.851881	52318500
2008-05-29	28.209999	28.680000	28.139999	28.309999	21.952686	47699200
2008-05-30	28.379999	28.700001	28.200001	28.320000	21.960442	63399200
2008-06-02	28.240000	28.360001	27.549999	27.799999	21.557213	77028400
2008-06-03	27.910000	28.309999	27.270000	27.309999	21.177242	86616700
2008-06-04	27.280001	27.639999	27.200001	27.540001	21.355602	79567400
2008-06-05	27.719999	28.299999	27.600000	28.299999	21.944931	76063400
2008-06-06	27.990000	28.170000	27.490000	27.490000	21.316833	78500800
2008-06-09	27.650000	27.910000	27.299999	27.709999	21.487423	66787100
2008-06-10	27.360001	28.290001	27.320000	27.889999	21.626999	77433900
2008-06-11	27.850000	27.940001	27.110001	27.120001	21.029913	59330800
2008-06-12	27.400000	28.549999	27.190001	28.240000	21.898413	113996300
2008-06-13	28.629999	29.570000	28.500000	29.070000	22.542019	131969100
2008-06-16	29.020000	29.110001	28.639999	28.930000	22.433460	74718900
2008-06-17	29.040001	29.120001	28.790001	28.799999	22.332655	44256700
2008-06-18	28.549999	28.860001	28.459999	28.459999	22.069000	49677800
2008-06-19	28.549999	29.190001	28.330000	28.930000	22.433460	62037800
2008-06-20	28.900000	28.920000	28.100000	28.230000	21.890654	97480400
2008-06-23	28.299999	28.410000	27.790001	27.969999	21.689045	57145300
2008-06-24	27.920000	28.010000	27.510000	27.730000	21.502932	65218300
2008-06-25	27.809999	28.670000	27.760000	28.350000	21.983706	64280200
2008-06-26	28.030001	28.200001	27.750000	27.750000	21.518442	67049100
2008-06-27	27.680000	27.910000	27.459999	27.629999	21.425390	73450200
2008-06-30	27.730000	27.980000	27.490000	27.510000	21.332335	57830500
2008-07-01	27.270000	27.379999	26.440001	26.870001	20.836054	100327800
2008-07-02	26.900000	27.000000	25.879999	25.879999	20.068367	84669000
2008-07-03	25.969999	26.100000	25.600000	25.980000	20.145918	37074500
2008-07-07	26.110001	26.389999	25.450001	26.030001	20.184687	71527600
2008-07-08	25.930000	26.200001	25.510000	25.850000	20.045111	65553200
2008-07-09	25.790001	25.850000	25.180000	25.230000	19.564337	54255800
2008-07-10	25.200001	25.670000	24.980000	25.450001	19.734934	57830600
2008-07-11	25.160000	25.639999	24.870001	25.250000	19.579838	69532600
2008-07-14	25.480000	25.809999	25.070000	25.150000	19.502296	51216200
2008-07-15	24.930000	26.639999	24.930000	26.150000	20.277737	92719300
2008-07-16	26.129999	27.290001	25.920000	27.260000	21.138481	82060400
2008-07-17	27.580000	27.910000	27.110001	27.520000	21.340097	96526100
2008-07-18	26.360001	26.469999	25.110001	25.860001	20.052864	150277000
2008-07-21	25.660000	26.170000	25.530001	25.639999	19.882275	77575600
2008-07-22	25.540001	25.940001	25.480000	25.799999	20.006336	88657200
2008-07-23	25.860001	26.840000	25.850000	26.430000	20.494865	79408800
2008-07-24	26.090000	26.170000	25.440001	25.440001	19.727177	81092600
2008-07-25	25.639999	26.219999	25.500000	26.160000	20.285492	58682300
2008-07-28	26.059999	26.110001	25.340000	25.500000	19.773701	59707800
2008-07-29	25.520000	26.190001	25.400000	26.110001	20.246719	66368200
2008-07-30	26.200001	26.490000	25.900000	26.230000	20.339769	51977700
2008-07-31	25.850000	26.280001	25.709999	25.719999	19.944298	60461000
2008-08-01	25.920000	25.950001	25.070000	25.440001	19.727177	82720200
2008-08-04	25.389999	25.549999	25.110001	25.280001	19.603109	60588300
2008-08-05	25.639999	26.280001	25.500000	26.209999	20.324266	84297600
2008-08-06	26.730000	27.160000	26.379999	27.020000	20.952364	95550000
2008-08-07	26.900000	27.750000	26.730000	27.389999	21.239285	82565800
2008-08-08	27.350000	28.230000	27.190001	28.129999	21.813110	80814100
2008-08-11	27.860001	28.400000	27.660000	27.900000	21.634756	68743800
2008-08-12	27.780001	28.360001	27.580000	28.120001	21.805359	62813000
2008-08-13	28.070000	28.500000	27.760000	27.910000	21.642511	51165200
2008-08-14	27.820000	28.280001	27.559999	27.910000	21.642511	49732300
2008-08-15	27.980000	28.150000	27.580000	27.809999	21.564964	47267400
2008-08-18	27.780001	28.049999	27.549999	27.690001	21.471916	38078200
2008-08-19	27.540001	27.750000	27.270000	27.320000	21.269495	40332900
2008-08-20	27.540001	27.580000	27.170000	27.290001	21.246143	41497200
2008-08-21	27.100000	27.230000	26.860001	27.180000	21.160494	43614200
2008-08-22	27.230000	27.879999	27.219999	27.840000	21.674334	47930400
2008-08-25	27.610001	27.840000	27.459999	27.660000	21.534201	51381300
2008-08-26	27.580000	27.719999	27.170000	27.270000	21.230570	44774400
2008-08-27	27.340000	27.790001	27.129999	27.559999	21.456347	33975300
2008-08-28	27.610001	28.010000	27.600000	27.940001	21.752188	48372600
2008-08-29	27.680000	27.780001	27.290001	27.290001	21.246143	50735500
2008-09-02	27.670000	27.760000	27.059999	27.100000	21.098215	66079200
2008-09-03	27.000000	27.180000	26.840000	26.900000	20.942514	57127700
2008-09-04	26.740000	26.889999	26.350000	26.350000	20.514320	66141900
2008-09-05	26.030001	26.219999	25.629999	25.650000	19.969345	82305200
2008-09-08	26.209999	26.330000	25.670000	26.120001	20.335258	62110800
2008-09-09	26.200001	26.600000	26.049999	26.100000	20.319689	85735700
2008-09-10	26.520000	26.860001	26.250000	26.440001	20.584383	75064900
2008-09-11	26.100000	27.459999	26.030001	27.340000	21.285067	72913300
2008-09-12	27.139999	27.740000	26.940001	27.620001	21.503059	75628500
2008-09-15	26.920000	27.490000	26.730000	26.820000	20.880230	82349400
2008-09-16	26.090000	26.490000	25.520000	25.990000	20.234045	111729700
2008-09-17	25.730000	25.870001	24.500000	24.570000	19.128529	106972100
2008-09-18	24.799999	25.350000	24.010000	25.260000	19.665722	132291300
2008-09-19	26.370001	26.400000	23.500000	25.160000	19.587868	134926100
2008-09-22	26.219999	26.320000	25.320000	25.400000	19.774710	105207700
2008-09-23	25.660000	26.170000	25.340000	25.440001	19.805857	92181300
2008-09-24	25.580000	26.090000	25.459999	25.719999	20.023842	80250300
2008-09-25	25.820000	26.879999	25.740000	26.610001	20.716738	96203500
2008-09-26	26.170000	27.559999	26.139999	27.400000	21.331776	100744300
2008-09-29	26.940001	27.660000	25.010000	25.010000	19.471088	134383100
2008-09-30	25.770000	26.690001	25.540001	26.690001	20.779022	107192700
2008-10-01	26.379999	26.990000	26.280001	26.480000	20.615524	88957000
2008-10-02	26.180000	26.530001	25.700001	26.250000	20.436468	93819800
2008-10-03	26.370001	27.469999	26.240000	26.320000	20.490967	114289400
2008-10-06	25.629999	25.990000	24.139999	24.910000	19.393236	146374600
2008-10-07	24.980000	25.209999	23.139999	23.230000	18.085299	145941200
2008-10-08	22.900000	24.299999	22.500000	23.010000	17.914019	171598600
2008-10-09	23.770000	23.910000	22.070000	22.299999	17.361267	131948700
2008-10-10	21.790001	22.350000	20.650000	21.500000	16.738440	228467500
2008-10-13	22.860001	25.500000	22.629999	25.500000	19.852568	144935400
2008-10-14	25.639999	25.730000	23.600000	24.100000	18.762621	165674900
2008-10-15	23.780001	24.250000	22.480000	22.660000	17.641531	113280200
2008-10-16	22.940001	24.190001	21.309999	24.190001	18.832687	161147800
2008-10-17	23.570000	25.110001	23.309999	23.930000	18.630276	133673100
2008-10-20	24.200001	24.750000	23.010000	24.719999	19.245308	93484300
2008-10-21	24.299999	25.010000	23.270000	23.360001	18.186506	100385600
2008-10-22	23.040001	23.059999	20.900000	21.530001	16.761799	150054800
2008-10-23	21.549999	22.590000	20.889999	22.320000	17.376831	154774100
2008-10-24	21.059999	22.860001	20.950001	21.959999	17.096561	153919700
2008-10-27	21.670000	21.959999	21.020000	21.180000	16.489307	117683900
2008-10-28	21.639999	23.209999	21.340000	23.100000	17.984087	134088800
2008-10-29	23.129999	23.969999	22.700001	23.000000	17.906242	111701800
2008-10-30	23.690001	23.879999	22.389999	22.629999	17.618179	95323000
2008-10-31	22.530001	22.910000	22.120001	22.330000	17.384617	93055200
2008-11-03	22.480000	22.910000	22.209999	22.620001	17.610392	61923500
2008-11-04	23.129999	23.660000	22.870001	23.530001	18.318861	72123000
2008-11-05	23.330000	23.340000	22.049999	22.080000	17.189987	81179700
2008-11-06	21.870001	22.080000	20.860001	20.879999	16.255749	95509700
2008-11-07	21.320000	21.540001	21.000000	21.500000	16.738440	71256300
2008-11-10	21.850000	21.969999	21.190001	21.299999	16.582726	67106800
2008-11-11	21.290001	21.299999	20.790001	21.200001	16.504877	78014500
2008-11-12	20.889999	21.000000	20.280001	20.299999	15.804201	90162300
2008-11-13	20.150000	21.250000	18.740000	21.250000	16.543806	148413700
2008-11-14	20.559999	21.340000	19.650000	20.059999	15.617352	96624500
2008-11-17	19.740000	20.240000	19.150000	19.320000	15.041239	97289000
2008-11-18	19.500000	19.660000	18.750000	19.620001	15.378280	108966500
2008-11-19	19.629999	19.950001	18.250000	18.290001	14.335813	103010500
2008-11-20	18.120001	18.840000	17.500000	17.530001	13.740120	139532800
2008-11-21	18.020000	19.700001	17.980000	19.680000	15.425304	157231900
2008-11-24	19.889999	20.940001	19.870001	20.690001	16.216948	125289900
2008-11-25	20.860001	20.930000	19.549999	19.990000	15.668281	92948100
2008-11-26	19.730000	20.680000	19.730000	20.490000	16.060190	79678300
2008-11-28	20.230000	20.309999	20.020000	20.219999	15.848560	28650800
2008-12-01	19.879999	19.950001	18.600000	18.610001	14.586630	79639900
2008-12-02	18.990000	19.309999	18.559999	19.150000	15.009885	79689800
2008-12-03	18.650000	19.900000	18.600000	19.870001	15.574237	80961500
2008-12-04	19.400000	19.920000	18.790001	19.110001	14.978531	78719200
2008-12-05	18.910000	19.980000	18.469999	19.870001	15.574237	91996200
2008-12-08	20.350000	21.250000	20.139999	21.010000	16.467768	107225000
2008-12-09	20.620001	21.250000	20.459999	20.600000	16.146410	80484900
2008-12-10	20.820000	20.959999	20.299999	20.610001	16.154243	61499000
2008-12-11	20.110001	20.120001	19.309999	19.450001	15.245029	83564300
2008-12-12	19.150000	19.850000	18.700001	19.360001	15.174490	78112600
2008-12-15	19.340000	19.440001	18.889999	19.040001	14.923673	59925900
2008-12-16	19.209999	20.180000	19.000000	20.110001	15.762339	97688700
2008-12-17	19.809999	20.049999	19.500000	19.660000	15.409629	78922700
2008-12-18	19.860001	20.020000	18.990000	19.299999	15.127459	80759200
2008-12-19	19.420000	19.799999	19.110001	19.120001	14.986376	113530400
2008-12-22	19.240000	19.290001	18.889999	19.180000	15.033398	58575400
2008-12-23	19.280001	19.570000	19.010000	19.280001	15.111775	47511400
2008-12-24	19.260000	19.450001	19.100000	19.170000	15.025564	16880400
2008-12-26	19.200001	19.330000	19.090000	19.129999	14.994213	23101000
2008-12-29	19.150000	19.209999	18.639999	18.959999	14.860962	58512800
2008-12-30	19.010000	19.490000	19.000000	19.340000	15.158813	43224100
2008-12-31	19.309999	19.680000	19.270000	19.440001	15.237188	46419000
2009-01-02	19.530001	20.400000	19.370001	20.330000	15.934780	50084000
2009-01-05	20.200001	20.670000	20.059999	20.520000	16.083698	61475200
2009-01-06	20.750000	21.000000	20.610001	20.760000	16.271820	58083400
2009-01-07	20.190001	20.290001	19.480000	19.510000	15.292062	72709900
2009-01-08	19.629999	20.190001	19.549999	20.120001	15.770180	70255400
2009-01-09	20.170000	20.299999	19.410000	19.520000	15.299891	49815300
2009-01-12	19.709999	19.790001	19.299999	19.469999	15.260700	52163500
2009-01-13	19.520000	19.990000	19.520000	19.820000	15.535038	65843500
2009-01-14	19.530001	19.680000	19.010000	19.090000	14.962860	80257500
2009-01-15	19.070000	19.299999	18.520000	19.240000	15.080426	96169800
2009-01-16	19.629999	19.910000	19.150000	19.709999	15.448818	79634100
2009-01-20	19.459999	19.620001	18.370001	18.480000	14.484738	89873000
2009-01-21	18.870001	19.450001	18.459999	19.379999	15.190163	68340900
2009-01-22	18.049999	18.180000	17.070000	17.110001	13.410924	222436600
2009-01-23	16.969999	17.490000	16.750000	17.200001	13.481465	117020600
2009-01-26	17.290001	17.809999	17.230000	17.629999	13.818499	92476500
2009-01-27	17.780001	17.969999	17.430000	17.660000	13.842017	61695000
2009-01-28	17.799999	18.309999	17.760000	18.040001	14.139862	64145500
2009-01-29	17.780001	17.959999	17.559999	17.590000	13.787148	49192800
2009-01-30	17.740000	17.790001	17.100000	17.100000	13.403088	62370900
2009-02-02	17.030001	18.129999	17.000000	17.830000	13.975266	88871700
2009-02-03	17.850000	18.610001	17.600000	18.500000	14.500411	86865100
2009-02-04	18.540001	19.000000	18.500000	18.629999	14.602305	75618000
2009-02-05	18.510000	19.139999	18.250000	19.040001	14.923673	75195200
2009-02-06	19.160000	19.930000	19.059999	19.660000	15.409629	86746000
2009-02-09	19.639999	19.770000	19.260000	19.440001	15.237188	52196400
2009-02-10	19.250000	19.799999	18.700001	18.799999	14.735555	83953200
2009-02-11	18.940001	19.490000	18.920000	19.209999	15.056915	58599000
2009-02-12	18.969999	19.320000	18.540001	19.260000	15.096101	75323200
2009-02-13	19.270000	19.469999	19.040001	19.090000	14.962860	47416000
2009-02-17	18.490000	18.500000	17.889999	18.090000	14.276269	75853300
2009-02-18	18.219999	18.450001	18.000000	18.120001	14.299944	54946900
2009-02-19	18.299999	18.379999	17.809999	17.910000	14.134220	49195600
2009-02-20	17.770000	18.190001	17.660000	18.000000	14.205249	69413800
2009-02-23	18.020000	18.150000	17.160000	17.209999	13.581790	70803400
2009-02-24	17.030001	17.350000	16.360001	17.170000	13.550223	122674500
2009-02-25	17.010000	17.240000	16.459999	16.959999	13.384498	105894600
2009-02-26	17.049999	17.080000	16.420000	16.420000	12.958340	83219500
2009-02-27	16.290001	16.520000	16.100000	16.150000	12.745262	93428000
2009-03-02	15.960000	16.250000	15.720000	15.790000	12.461157	80602100
2009-03-03	16.030001	16.240000	15.640000	15.880000	12.532181	80476600
2009-03-04	16.120001	16.400000	15.890000	16.120001	12.721588	69285100
2009-03-05	15.860000	15.880000	15.270000	15.270000	12.050783	89708500
2009-03-06	15.350000	15.620000	14.870000	15.280000	12.058673	92821400
2009-03-09	15.200000	15.740000	15.100000	15.150000	11.956082	66479100
2009-03-10	15.370000	16.620001	15.250000	16.480000	13.005692	95184200
2009-03-11	16.629999	17.200001	16.430000	17.110001	13.502873	84522200
2009-03-12	17.010000	17.040001	16.480000	17.010000	13.423960	93694100
2009-03-13	16.980000	17.049999	16.180000	16.650000	13.139853	82965800
2009-03-16	16.820000	16.959999	16.240000	16.250000	12.824179	67028900
2009-03-17	16.320000	16.900000	16.260000	16.900000	13.337148	62481000
2009-03-18	17.030001	17.219999	16.600000	16.959999	13.384498	70710700
2009-03-19	17.370001	17.450001	16.920000	17.139999	13.526549	58994600
2009-03-20	17.320000	17.650000	16.879999	17.059999	13.463413	81725500
2009-03-23	17.370001	18.590000	17.309999	18.330000	14.465677	71600000
2009-03-24	18.040001	18.209999	17.840000	17.930000	14.150007	50044100
2009-03-25	17.980000	18.309999	17.520000	17.879999	14.110544	73927100
2009-03-26	18.170000	18.879999	18.120001	18.830000	14.860267	63775100
2009-03-27	18.540001	18.620001	18.049999	18.129999	14.307840	47670400
2009-03-30	17.740000	17.760000	17.270000	17.480000	13.794873	49633000
2009-03-31	17.830000	18.790001	17.780001	18.370001	14.497245	92423300
2009-04-01	18.230000	19.360001	18.180000	19.309999	15.239071	96438900
2009-04-02	19.500000	19.889999	19.000000	19.290001	15.223290	99082300
2009-04-03	19.129999	19.150000	18.430000	18.750000	14.797128	81858400
2009-04-06	18.540001	18.760000	18.270000	18.760000	14.805022	47476100
2009-04-07	18.760000	19.139999	18.629999	18.760000	14.805022	65815200
2009-04-08	18.969999	19.620001	18.959999	19.190001	15.144374	56408900
2009-04-09	19.450001	19.700001	19.219999	19.670000	15.523174	55759600
2009-04-13	19.690001	19.850000	19.370001	19.590000	15.460041	44444700
2009-04-14	19.440001	19.549999	19.000000	19.350000	15.270638	63796300
2009-04-15	19.209999	19.250000	18.510000	18.830000	14.860267	72725500
2009-04-16	19.160000	19.780001	18.990000	19.760000	15.594204	67688700
2009-04-17	19.690001	19.690001	19.000000	19.200001	15.152265	61398500
2009-04-20	18.889999	18.950001	18.570000	18.610001	14.686647	62937200
2009-04-21	18.590000	19.080000	18.570000	18.969999	14.970750	60928300
2009-04-22	18.760000	19.190001	18.700001	18.780001	14.820807	59401000
2009-04-23	18.920000	18.940001	18.469999	18.920000	14.931287	86116300
2009-04-24	19.820000	21.200001	19.500000	20.910000	16.501755	168478500
2009-04-27	20.549999	20.820000	20.280001	20.400000	16.099276	68219600
2009-04-28	20.250000	20.270000	19.790001	19.930000	15.728359	76685200
2009-04-29	20.110001	20.889999	20.059999	20.250000	15.980901	79301600
2009-04-30	20.600000	21.100000	20.010000	20.260000	15.988795	87439900
2009-05-01	20.190001	20.350000	19.860001	20.240000	15.973006	63224500
2009-05-04	20.370001	20.400000	19.980000	20.190001	15.933546	54313400
2009-05-05	20.139999	20.240000	19.639999	19.790001	15.617881	66835500
2009-05-06	20.059999	20.070000	19.610001	19.790001	15.617881	59639100
2009-05-07	19.959999	19.990000	19.139999	19.320000	15.246964	68727200
2009-05-08	19.459999	19.639999	19.139999	19.420000	15.325887	67597600
2009-05-11	19.200001	19.730000	19.010000	19.320000	15.246964	63762600
2009-05-12	19.510000	20.059999	19.469999	19.889999	15.696797	71966800
2009-05-13	19.920000	20.000000	19.670000	19.750000	15.586307	49281700
2009-05-14	19.830000	20.230000	19.799999	20.059999	15.830956	54539500
2009-05-15	20.129999	20.500000	19.980000	20.219999	15.957226	61289900
2009-05-18	20.360001	20.600000	20.240000	20.600000	16.257116	46073800
2009-05-19	20.510000	20.740000	20.250000	20.309999	16.130043	51368300
2009-05-20	20.410000	20.690001	20.219999	20.379999	16.185631	47450700
2009-05-21	20.139999	20.230000	19.510000	19.820000	15.740888	58232800
2009-05-22	19.930000	20.170000	19.469999	19.750000	15.685298	37318700
2009-05-26	19.540001	20.450001	19.450001	20.340000	16.153873	44991700
2009-05-27	20.250000	20.600000	20.070000	20.129999	15.987087	42892900
2009-05-28	20.320000	20.629999	20.049999	20.450001	16.241230	45480800
2009-05-29	20.559999	20.940001	20.299999	20.889999	16.590673	46134900
2009-06-01	21.000000	21.500000	20.860001	21.400000	16.995712	57317100
2009-06-02	21.360001	21.980000	21.200001	21.400000	16.995712	48935700
2009-06-03	21.309999	21.760000	21.290001	21.730000	17.257793	56039600
2009-06-04	21.770000	21.900000	21.580000	21.830000	17.337212	42330000
2009-06-05	21.959999	22.309999	21.809999	22.139999	17.583418	59579200
2009-06-08	21.980000	22.320000	21.629999	22.049999	17.511940	49000600
2009-06-09	22.059999	22.320000	21.879999	22.080000	17.535763	50887700
2009-06-10	22.170000	22.620001	22.120001	22.549999	17.909029	61297200
2009-06-11	22.590000	23.260000	22.570000	22.830000	18.131407	65124600
2009-06-12	22.900000	23.379999	22.740000	23.330000	18.528502	50963500
2009-06-15	23.230000	23.540001	23.020000	23.420000	18.599981	69089600
2009-06-16	23.469999	24.110001	23.440001	23.450001	18.623812	105295600
2009-06-17	23.500000	23.820000	23.170000	23.680000	18.806471	86483100
2009-06-18	23.620001	23.690001	23.299999	23.500000	18.663519	58852200
2009-06-19	24.040001	24.340000	23.750000	24.070000	19.116201	115459000
2009-06-22	23.950001	23.950001	23.250000	23.280001	18.488794	71291600
2009-06-23	23.379999	23.660000	23.209999	23.340000	18.536442	56752700
2009-06-24	23.450001	23.750000	23.360001	23.469999	18.639688	54287700
2009-06-25	23.430000	23.920000	23.200001	23.790001	18.893835	57724300
2009-06-26	23.570000	23.690001	23.320000	23.350000	18.544388	65126400
2009-06-29	23.600000	24.030001	23.549999	23.860001	18.949429	62854900
2009-06-30	23.969999	24.240000	23.629999	23.770000	18.877947	66452400
2009-07-01	24.049999	24.299999	23.959999	24.040001	19.092377	54908400
2009-07-02	23.760000	24.040001	23.209999	23.370001	18.560276	65422200
2009-07-06	23.209999	23.280001	22.870001	23.200001	18.425262	49207700
2009-07-07	23.080000	23.139999	22.459999	22.530001	17.893154	52842500
2009-07-08	22.309999	22.690001	22.000000	22.559999	17.916977	73023400
2009-07-09	22.650000	22.809999	22.370001	22.440001	17.821676	46981200
2009-07-10	22.190001	22.540001	22.150000	22.389999	17.781965	43229200
2009-07-13	22.420000	23.290001	22.139999	23.230000	18.449085	67584000
2009-07-14	23.200001	23.219999	22.860001	23.110001	18.353779	45448700
2009-07-15	23.750000	24.120001	23.559999	24.120001	19.155920	67238700
2009-07-16	23.930000	24.440001	23.860001	24.440001	19.410059	64555100
2009-07-17	24.400000	24.450001	24.100000	24.290001	19.290932	52860100
2009-07-20	24.440001	24.530001	24.150000	24.530001	19.481533	47798000
2009-07-21	24.690001	24.830000	24.370001	24.830000	19.719790	52028400
2009-07-22	24.700001	24.900000	24.510000	24.799999	19.695971	66192500
2009-07-23	24.930000	25.719999	24.840000	25.559999	20.299555	106060500
2009-07-24	23.610001	23.889999	22.809999	23.450001	18.623812	215135700
2009-07-27	23.440001	23.450001	22.900000	23.110001	18.353779	80950000
2009-07-28	22.990000	23.549999	22.900000	23.469999	18.639688	70288400
2009-07-29	23.730000	23.910000	23.340000	23.799999	18.901772	73626900
2009-07-30	24.200001	24.430000	23.709999	23.809999	18.909716	67820000
2009-07-31	23.770000	24.070000	23.500000	23.520000	18.679399	54258200
2009-08-03	23.820000	23.860001	23.500000	23.830000	18.925608	46902900
2009-08-04	23.680000	23.790001	23.530001	23.770000	18.877947	49218300
2009-08-05	23.840000	24.250000	23.790001	23.809999	18.909716	53310300
2009-08-06	23.930000	23.980000	23.270000	23.459999	18.631754	59686000
2009-08-07	23.750000	23.820000	23.500000	23.559999	18.711168	46169700
2009-08-10	23.459999	23.549999	23.299999	23.420000	18.599981	35261900
2009-08-11	23.320000	23.400000	23.049999	23.129999	18.369665	33615800
2009-08-12	23.129999	23.900000	23.030001	23.530001	18.687342	61972300
2009-08-13	23.629999	23.850000	23.400000	23.620001	18.758814	38954500
2009-08-14	23.620001	23.799999	23.510000	23.690001	18.814411	46330200
2009-08-17	23.320000	23.600000	23.230000	23.250000	18.464970	42474400
2009-08-18	23.290001	23.650000	23.270000	23.580000	18.832350	38878900
2009-08-19	23.250000	23.719999	23.250000	23.650000	18.888256	41821300
2009-08-20	23.600000	23.870001	23.540001	23.670000	18.904232	39505900
2009-08-21	23.930000	24.420000	23.770000	24.410000	19.495235	69011400
2009-08-24	24.410000	24.730000	24.280001	24.639999	19.678928	54180900
2009-08-25	24.600000	24.820000	24.459999	24.639999	19.678928	43980300
2009-08-26	24.590000	24.750000	24.420000	24.549999	19.607052	41079000
2009-08-27	24.410000	24.780001	24.299999	24.690001	19.718855	45495600
2009-08-28	25.070000	25.490000	24.610001	24.680000	19.710875	55808000
2009-08-31	24.570000	24.850000	24.290001	24.650000	19.686914	49592800
2009-09-01	24.350000	24.740000	23.900000	24.000000	19.167788	62608500
2009-09-02	23.820000	24.139999	23.780001	23.860001	19.055977	40771300
2009-09-03	23.910000	24.139999	23.760000	24.110001	19.255640	34120000
2009-09-04	24.090000	24.799999	24.080000	24.620001	19.662954	44999700
2009-09-08	24.620001	24.840000	24.410000	24.820000	19.822689	53737100
2009-09-09	24.740000	24.950001	24.670000	24.780001	19.790745	49900300
2009-09-10	24.799999	25.049999	24.650000	25.000000	19.966442	46256000
2009-09-11	24.930000	25.170000	24.809999	24.860001	19.854637	54303500
2009-09-14	24.650000	25.090000	24.639999	25.000000	19.966442	42806800
2009-09-15	24.969999	25.270000	24.860001	25.200001	20.126173	44716600
2009-09-16	25.250000	25.350000	24.950001	25.200001	20.126173	50055800
2009-09-17	25.059999	25.379999	25.059999	25.299999	20.206039	42428800
2009-09-18	25.459999	25.480000	25.100000	25.260000	20.174099	68016500
2009-09-21	25.110001	25.370001	25.100000	25.299999	20.206039	28878700
2009-09-22	25.400000	25.820000	25.290001	25.770000	20.581419	61376700
2009-09-23	25.920000	26.250000	25.639999	25.709999	20.533493	60599900
2009-09-24	25.920000	26.110001	25.660000	25.940001	20.717188	56302900
2009-09-25	25.690001	25.820000	25.520000	25.549999	20.405706	50158900
2009-09-28	25.600000	26.160000	25.600000	25.830000	20.629332	44358000
2009-09-29	25.910000	25.959999	25.690001	25.750000	20.565435	39050300
2009-09-30	25.760000	25.990000	25.379999	25.719999	20.541473	63533400
2009-10-01	25.410000	25.469999	24.799999	24.879999	19.870605	75958100
2009-10-02	24.459999	25.090000	24.430000	24.959999	19.934500	51219700
2009-10-05	24.980000	25.059999	24.520000	24.639999	19.678928	60804900
2009-10-06	24.680000	25.209999	24.660000	25.110001	20.054300	48795300
2009-10-07	24.990000	25.180000	24.879999	25.100000	20.046312	38472700
2009-10-08	25.440001	25.900000	25.219999	25.670000	20.501549	60521300
2009-10-09	25.570000	25.790001	25.459999	25.549999	20.405706	39520000
2009-10-12	25.660000	25.889999	25.549999	25.719999	20.541473	29145800
2009-10-13	25.590000	25.940001	25.520000	25.809999	20.613358	37749000
2009-10-14	26.139999	26.200001	25.820000	25.959999	20.733160	45365500
2009-10-15	25.900000	26.709999	25.900000	26.709999	21.332153	65620100
2009-10-16	26.450001	26.629999	26.100000	26.500000	21.164431	56500900
2009-10-19	26.490000	26.580000	26.250000	26.360001	21.052620	48143200
2009-10-20	26.420000	26.510000	25.940001	26.370001	21.060600	54604700
2009-10-21	26.459999	26.750000	26.389999	26.580000	21.228323	61672700
2009-10-22	26.559999	26.719999	26.129999	26.590000	21.236311	61600000
2009-10-23	29.200001	29.350000	27.879999	28.020000	22.378391	281761000
2009-10-26	28.129999	29.020000	28.110001	28.680000	22.905506	124149700
2009-10-27	28.730000	28.879999	28.440001	28.590000	22.833628	69685800
2009-10-28	28.240000	28.770000	27.950001	28.020000	22.378391	73542400
2009-10-29	28.070000	28.410000	27.850000	28.219999	22.538122	65225500
2009-10-30	28.030001	28.400000	27.660000	27.730000	22.146774	73371800
2009-11-02	27.700001	28.049999	27.410000	27.879999	22.266577	62428900
2009-11-03	27.639999	27.740000	27.430000	27.530001	21.987045	50294800
2009-11-04	27.690001	28.389999	27.620001	28.059999	22.410341	63898400
2009-11-05	28.520000	28.740000	28.280001	28.469999	22.737783	52681700
2009-11-06	28.379999	28.629999	28.200001	28.520000	22.777721	38908500
2009-11-09	28.620001	29.000000	28.530001	28.990000	23.153090	57518000
2009-11-10	28.900000	29.280001	28.809999	29.010000	23.169064	65881100
2009-11-11	29.080000	29.299999	29.020000	29.120001	23.256922	49693400
2009-11-12	29.010000	29.490000	29.000000	29.360001	23.448593	55352400
2009-11-13	29.469999	29.790001	29.370001	29.629999	23.664219	53037600
2009-11-16	29.610001	29.799999	29.370001	29.540001	23.592350	54129500
2009-11-17	29.500000	30.000000	29.469999	30.000000	24.065638	75648900
2009-11-18	30.000000	30.139999	29.809999	30.110001	24.153883	59431200
2009-11-19	29.990000	30.000000	29.700001	29.780001	23.889158	51967700
2009-11-20	29.660000	29.770000	29.430000	29.620001	23.760811	42647100
2009-11-23	29.840000	30.010000	29.700001	29.940001	24.017511	41832700
2009-11-24	29.950001	29.990000	29.750000	29.910000	23.993446	37341400
2009-11-25	29.809999	29.860001	29.580000	29.790001	23.897186	32033500
2009-11-27	29.110001	29.389999	28.750000	29.219999	23.439934	29357900
2009-11-30	29.150000	29.450001	29.000000	29.410000	23.592350	44172000
2009-12-01	29.520000	30.049999	29.410000	30.010000	24.073666	49904200
2009-12-02	29.900000	29.990000	29.650000	29.780001	23.889158	36308600
2009-12-03	29.840000	30.200001	29.760000	29.830000	23.929268	43095200
2009-12-04	30.049999	30.370001	29.830000	29.980000	24.049608	58810700
2009-12-07	29.780001	30.080000	29.680000	29.790001	23.897186	38082700
2009-12-08	29.520000	29.740000	29.379999	29.570000	23.720703	37402200
2009-12-09	29.469999	29.809999	29.250000	29.709999	23.833004	44713300
2009-12-10	29.709999	29.959999	29.660000	29.870001	23.961359	45940200
2009-12-11	29.969999	30.000000	29.790001	29.850000	23.945313	43744200
2009-12-14	29.910000	30.160000	29.900000	30.110001	24.153883	34651200
2009-12-15	29.889999	30.209999	29.879999	30.020000	24.081684	49473200
2009-12-16	30.070000	30.410000	30.040001	30.100000	24.145863	55737800
2009-12-17	29.950001	29.959999	29.570000	29.600000	23.744768	43691200
2009-12-18	29.840000	30.450001	29.799999	30.360001	24.354429	94118000
2009-12-21	30.400000	30.840000	30.370001	30.520000	24.482784	40129100
2009-12-22	30.600000	30.930000	30.540001	30.820000	24.723440	36321000
2009-12-23	30.709999	30.950001	30.690001	30.920000	24.803658	28362700
2009-12-24	30.879999	31.000000	30.760000	31.000000	24.867828	11083900
2009-12-28	31.000000	31.180000	30.889999	31.170000	25.004194	25384000
2009-12-29	31.350000	31.500000	31.230000	31.389999	25.180681	29716200
2009-12-30	31.150000	31.290001	30.799999	30.959999	24.835745	42006200
2009-12-31	30.980000	30.990000	30.480000	30.480000	24.450689	31929700
2010-01-04	30.620001	31.100000	30.590000	30.950001	24.827723	38409100
2010-01-05	30.850000	31.100000	30.639999	30.959999	24.835745	49749600
2010-01-06	30.879999	31.080000	30.520000	30.770000	24.683319	58182400
2010-01-07	30.629999	30.700001	30.190001	30.450001	24.426620	50559700
2010-01-08	30.280001	30.879999	30.240000	30.660000	24.595085	51197400
2010-01-11	30.709999	30.760000	30.120001	30.270000	24.282234	68754700
2010-01-12	30.150000	30.400000	29.910000	30.070000	24.121790	65912100
2010-01-13	30.260000	30.520000	30.010000	30.350000	24.346409	51863500
2010-01-14	30.309999	31.100000	30.260000	30.959999	24.835745	63228100
2010-01-15	31.080000	31.240000	30.709999	30.860001	24.755524	79913200
2010-01-19	30.750000	31.240000	30.680000	31.100000	24.948053	46575700
2010-01-20	30.809999	30.940001	30.309999	30.590000	24.538933	54849500
2010-01-21	30.610001	30.719999	30.000000	30.010000	24.073666	73086700
2010-01-22	30.000000	30.200001	28.840000	28.959999	23.231369	102004600
2010-01-25	29.240000	29.660000	29.100000	29.320000	23.520159	63373000
2010-01-26	29.200001	29.850000	29.090000	29.500000	23.664547	66639900
2010-01-27	29.350000	29.820000	29.020000	29.670000	23.800926	63949500
2010-01-28	29.840000	29.870001	28.889999	29.160000	23.391800	117513700
2010-01-29	29.900000	29.920000	27.660000	28.180000	22.605659	193888500
2010-02-01	28.389999	28.480000	27.920000	28.410000	22.790159	85931100
2010-02-02	28.370001	28.500000	28.139999	28.459999	22.830275	54413700
2010-02-03	28.260000	28.790001	28.120001	28.629999	22.966642	61397900
2010-02-04	28.379999	28.500000	27.809999	27.840000	22.332918	77850000
2010-02-05	28.000000	28.280001	27.570000	28.020000	22.477314	80960100
2010-02-08	28.010000	28.080000	27.570000	27.719999	22.236654	52820600
2010-02-09	27.969999	28.340000	27.750000	28.010000	22.469294	59195800
2010-02-10	28.030001	28.240000	27.840000	27.990000	22.453243	48591300
2010-02-11	27.930000	28.400000	27.700001	28.120001	22.557535	65993700
2010-02-12	27.809999	28.059999	27.580000	27.930000	22.405117	81117200
2010-02-16	28.129999	28.370001	28.020000	28.350000	22.848379	51935600
2010-02-17	28.530001	28.650000	28.360001	28.590000	23.041807	45882900
2010-02-18	28.590000	29.030001	28.510000	28.969999	23.348061	42856500
2010-02-19	28.790001	28.920000	28.690001	28.770000	23.186869	44451800
2010-02-22	28.840000	28.940001	28.650000	28.730000	23.154634	36707100
2010-02-23	28.680000	28.830000	28.090000	28.330000	22.832262	52266200
2010-02-24	28.520000	28.790001	28.379999	28.629999	23.074039	43165900
2010-02-25	28.270000	28.650000	28.020000	28.600000	23.049862	48735300
2010-02-26	28.650000	28.850000	28.510000	28.670000	23.106277	40370600
2010-03-01	28.770000	29.049999	28.530001	29.020000	23.388363	43805400
2010-03-02	29.080000	29.299999	28.240000	28.459999	22.937031	93123900
2010-03-03	28.510000	28.610001	28.350000	28.459999	22.937031	48442100
2010-03-04	28.459999	28.650000	28.270000	28.629999	23.074039	42890600
2010-03-05	28.660000	28.680000	28.420000	28.590000	23.041807	56001800
2010-03-08	28.520000	28.930000	28.500000	28.629999	23.074039	39414500
2010-03-09	28.559999	29.110001	28.549999	28.799999	23.211050	50271600
2010-03-10	28.860001	29.110001	28.799999	28.969999	23.348061	44891400
2010-03-11	28.889999	29.190001	28.850000	29.180000	23.517309	35349700
2010-03-12	29.320000	29.379999	29.040001	29.270000	23.589840	31700200
2010-03-15	29.180000	29.370001	29.010000	29.290001	23.605959	37512000
2010-03-16	29.420000	29.490000	29.200001	29.370001	23.670443	36723500
2010-03-17	29.500000	29.870001	29.400000	29.629999	23.879978	50385700
2010-03-18	29.629999	29.719999	29.500000	29.610001	23.863861	43845200
2010-03-19	29.760000	29.900000	29.350000	29.590000	23.847746	81332100
2010-03-22	29.500000	29.700001	29.389999	29.600000	23.855804	37718200
2010-03-23	29.590000	29.900000	29.410000	29.879999	24.081470	42026600
2010-03-24	29.719999	29.850000	29.600000	29.650000	23.896103	33987700
2010-03-25	29.830000	30.570000	29.799999	30.010000	24.186245	73168700
2010-03-26	30.090000	30.200001	29.590000	29.660000	23.904158	55595500
2010-03-29	29.709999	29.820000	29.549999	29.590000	23.847746	33336000
2010-03-30	29.629999	29.860001	29.500000	29.770000	23.992813	34954800
2010-03-31	29.639999	29.719999	29.170000	29.290001	23.605959	63760000
2010-04-01	29.350000	29.540001	28.620001	29.160000	23.501186	74768100
2010-04-05	29.129999	29.430000	29.030001	29.270000	23.589840	34331200
2010-04-06	29.150000	29.580000	28.980000	29.320000	23.630144	47366800
2010-04-07	29.160000	29.559999	29.139999	29.350000	23.654312	58318800
2010-04-08	29.320000	29.980000	29.299999	29.920000	24.113705	63713800
2010-04-09	29.950001	30.410000	29.900000	30.340000	24.452200	54752500
2010-04-12	30.250000	30.490000	30.209999	30.320000	24.436079	37068800
2010-04-13	30.150000	30.500000	30.129999	30.450001	24.540852	41374600
2010-04-14	30.790001	31.000000	30.660000	30.820000	24.839054	68941200
2010-04-15	30.820000	30.950001	30.709999	30.870001	24.879347	52745400
2010-04-16	30.790001	30.980000	30.600000	30.670000	24.718164	88703100
2010-04-19	30.770000	31.250000	30.760000	31.040001	25.016354	64970300
2010-04-20	31.219999	31.440001	31.129999	31.360001	25.274254	52199500
2010-04-21	31.330000	31.500000	31.230000	31.330000	25.250080	55343100
2010-04-22	31.040001	31.530001	30.900000	31.389999	25.298435	84847600
2010-04-23	31.120001	31.580000	30.650000	30.959999	24.951883	126766600
2010-04-26	31.000000	31.280001	30.860001	31.110001	25.072773	63649300
2010-04-27	30.950001	31.250000	30.750000	30.850000	24.863230	68730900
2010-04-28	30.920000	31.000000	30.620001	30.910000	24.911583	64557900
2010-04-29	30.930000	31.430000	30.670000	31.000000	24.984119	52665200
2010-04-30	31.070000	31.080000	30.520000	30.540001	24.613388	63214800
2010-05-03	30.670000	31.059999	30.580000	30.860001	24.871284	43989500
2010-05-04	30.520000	30.549999	29.750000	30.129999	24.282953	82085600
2010-05-05	29.770000	30.090000	29.690001	29.850000	24.057289	66833800
2010-05-06	29.590000	29.879999	27.910000	28.980000	23.356125	128613000
2010-05-07	28.930000	28.950001	27.320000	28.209999	22.735546	173718100
2010-05-10	29.010000	29.480000	28.709999	28.940001	23.323887	86653300
2010-05-11	28.680000	29.650000	28.570000	28.879999	23.275524	63789400
2010-05-12	28.980000	29.580000	28.920000	29.440001	23.726858	47146800
2010-05-13	29.260000	29.730000	29.180000	29.240000	23.565668	45188800
2010-05-14	29.200001	29.209999	28.639999	28.930000	23.315821	63334000
2010-05-17	29.120001	29.230000	28.450001	28.940001	23.323887	46053300
2010-05-18	28.870001	29.000000	28.400000	28.600000	23.153868	52690600
2010-05-19	28.520000	28.690001	27.790001	28.240000	22.862421	61746700
2010-05-20	27.650000	27.840000	27.040001	27.110001	21.947605	87991100
2010-05-21	26.629999	27.110001	26.440001	26.840000	21.729013	117596300
2010-05-24	26.850000	26.860001	26.260000	26.270000	21.267563	73711700
2010-05-25	25.650000	26.330000	25.379999	26.070000	21.105642	98373600
2010-05-26	26.230000	26.610001	24.559999	25.010000	20.247492	176684100
2010-05-27	25.730000	26.360001	25.730000	26.000000	21.048973	136433600
2010-05-28	25.840000	26.120001	25.660000	25.799999	20.887058	67496900
2010-06-01	25.530001	26.309999	25.520000	25.889999	20.959919	76152400
2010-06-02	26.059999	26.480000	25.730000	26.459999	21.421381	65718800
2010-06-03	26.549999	26.930000	26.410000	26.860001	21.745207	67837000
2010-06-04	26.100000	26.570000	25.620001	25.790001	20.878965	89832200
2010-06-07	25.820000	25.830000	25.240000	25.290001	20.474173	80456200
2010-06-08	25.250000	25.260000	24.650000	25.110001	20.328453	87355000
2010-06-09	25.219999	25.520000	24.750000	24.790001	20.069387	87794000
2010-06-10	25.129999	25.150000	24.780001	25.000000	20.239399	78930900
2010-06-11	25.040001	25.719999	24.770000	25.660000	20.773712	68057700
2010-06-14	25.860001	25.959999	25.469999	25.500000	20.644184	50972400
2010-06-15	25.750000	26.650000	25.740000	26.580000	21.518526	81641500
2010-06-16	26.469999	26.580000	26.230000	26.320000	21.308039	48698000
2010-06-17	26.559999	26.670000	26.040001	26.370001	21.348515	47995500
2010-06-18	26.370001	26.530001	26.170000	26.440001	21.405188	52075600
2010-06-21	26.780001	26.889999	25.889999	25.950001	21.008493	54625300
2010-06-22	26.160000	26.450001	25.760000	25.770000	20.862772	55985400
2010-06-23	25.780001	25.780001	25.219999	25.309999	20.490368	61466200
2010-06-24	25.459999	25.719999	24.930000	25.000000	20.239399	85243400
2010-06-25	25.049999	25.110001	24.309999	24.530001	19.858896	156256700
2010-06-28	24.510000	24.610001	24.120001	24.309999	19.680792	73784800
2010-06-29	24.129999	24.200001	23.110001	23.309999	18.871220	119882100
2010-06-30	23.299999	23.680000	22.950001	23.010000	18.628342	81050500
2010-07-01	23.090000	23.320000	22.730000	23.160000	18.749784	92239400
2010-07-02	23.360001	23.480000	23.049999	23.270000	18.838833	62485100
2010-07-06	23.700001	24.090000	23.580000	23.820000	19.284101	73592000
2010-07-07	23.820000	24.320000	23.610001	24.299999	19.672697	79965300
2010-07-08	24.600000	24.620001	23.969999	24.410000	19.761745	50758100
2010-07-09	24.330000	24.410000	24.150000	24.270000	19.648405	53806100
2010-07-12	24.430000	24.889999	24.420000	24.830000	20.101772	49854200
2010-07-13	25.139999	25.299999	24.900000	25.129999	20.344646	61928700
2010-07-14	25.500000	25.610001	25.120001	25.440001	20.595610	72808100
2010-07-15	25.500000	25.590000	24.980000	25.510000	20.652281	56934700
2010-07-16	25.510000	25.639999	24.879999	24.889999	20.150343	65064800
2010-07-19	24.959999	25.299999	24.910000	25.230000	20.425602	38181800
2010-07-20	24.860001	25.480000	24.700001	25.480000	20.627995	45530700
2010-07-21	25.600000	25.650000	24.980000	25.120001	20.336548	73297300
2010-07-22	25.510000	25.990000	25.469999	25.840000	20.919439	73016400
2010-07-23	25.840000	26.020000	25.250000	25.809999	20.895153	108520100
2010-07-26	25.860001	26.200001	25.799999	26.100000	21.129932	67249900
2010-07-27	26.139999	26.240000	25.959999	26.160000	21.178505	60672100
2010-07-28	26.070000	26.190001	25.830000	25.950001	21.008493	69704800
2010-07-29	26.129999	26.410000	25.600000	26.030001	21.073259	69446200
2010-07-30	25.750000	25.840000	25.350000	25.809999	20.895153	83534800
2010-08-02	25.990000	26.379999	25.750000	26.330000	21.316135	55044600
2010-08-03	26.200001	26.350000	25.969999	26.160000	21.178505	56877700
2010-08-04	26.150000	26.240000	25.440001	25.730000	20.830383	78531900
2010-08-05	25.490000	25.580000	25.209999	25.370001	20.538944	64922100
2010-08-06	25.180000	25.559999	25.020000	25.549999	20.684664	55982100
2010-08-09	25.549999	25.730000	25.370001	25.610001	20.733238	57096500
2010-08-10	25.330000	25.340000	24.879999	25.070000	20.296061	87257700
2010-08-11	24.680000	24.900000	24.559999	24.860001	20.126064	76746900
2010-08-12	24.420000	24.680000	24.360001	24.490000	19.826515	70240500
2010-08-13	24.350000	24.670000	24.240000	24.400000	19.753656	45263500
2010-08-16	24.360001	24.610001	24.299999	24.500000	19.834608	40909700
2010-08-17	24.709999	24.959999	24.600000	24.709999	20.111336	52912600
2010-08-18	24.680000	24.950001	24.410000	24.820000	20.200863	46818900
2010-08-19	24.620001	24.740000	24.209999	24.440001	19.891582	54064600
2010-08-20	24.309999	24.400000	24.200001	24.230000	19.720663	49560100
2010-08-23	24.440001	24.639999	24.240000	24.280001	19.761362	51643000
2010-08-24	24.090000	24.350000	24.000000	24.040001	19.566027	66522500
2010-08-25	24.000000	24.219999	23.870001	24.100000	19.614857	47404800
2010-08-26	24.090000	24.190001	23.790001	23.820000	19.386967	49105300
2010-08-27	23.879999	24.020000	23.510000	23.930000	19.476496	60939400
2010-08-30	23.740000	23.820000	23.600000	23.639999	19.240465	45453100
2010-08-31	23.600000	23.730000	23.320000	23.469999	19.102102	66074600
2010-09-01	23.670000	23.950001	23.540001	23.900000	19.452082	65235900
2010-09-02	23.879999	23.950001	23.709999	23.940001	19.484636	48837100
2010-09-03	24.240000	24.450001	24.200001	24.290001	19.769503	64189100
2010-09-07	24.100000	24.299999	23.920000	23.959999	19.500914	51928700
2010-09-08	24.070000	24.200001	23.740000	23.930000	19.476496	65512400
2010-09-09	24.190001	24.209999	23.990000	24.010000	19.541607	46028900
2010-09-10	23.980000	24.030001	23.790001	23.850000	19.411386	58284300
2010-09-13	24.200001	25.290001	24.090000	25.110001	20.436895	114680400
2010-09-14	25.040001	25.350000	24.889999	25.030001	20.371782	87160400
2010-09-15	25.100000	25.219999	24.920000	25.120001	20.445034	56201900
2010-09-16	25.059999	25.370001	25.049999	25.330000	20.615952	44548300
2010-09-17	25.400000	25.530001	25.080000	25.219999	20.526423	70341600
2010-09-20	25.280001	25.520000	25.110001	25.430000	20.697340	49838700
2010-09-21	25.420000	25.420000	25.080000	25.150000	20.469446	52675700
2010-09-22	24.889999	24.969999	24.360001	24.610001	20.029943	94299400
2010-09-23	24.510000	24.590000	24.360001	24.430000	19.883444	46201800
2010-09-24	24.639999	24.799999	24.580000	24.780001	20.168306	51948800
2010-09-27	24.850000	24.990000	24.590000	24.730000	20.127613	43603300
2010-09-28	24.799999	24.900000	24.350000	24.680000	20.086922	56041200
2010-09-29	24.629999	24.660000	24.400000	24.500000	19.940414	44318900
2010-09-30	24.610001	24.830000	24.360001	24.490000	19.932280	61262700
2010-10-01	24.770000	24.820000	24.299999	24.379999	19.842747	62672300
2010-10-04	23.959999	23.990000	23.780001	23.910000	19.460220	98143400
2010-10-05	24.059999	24.450001	23.910000	24.350000	19.818336	78152900
2010-10-06	24.320000	24.540001	24.129999	24.430000	19.883444	50489700
2010-10-07	24.620001	24.750000	24.280001	24.530001	19.964832	50096100
2010-10-08	24.620001	24.650000	24.370001	24.570000	19.997391	41327800
2010-10-11	24.740000	24.740000	24.500000	24.590000	20.013666	27587800
2010-10-12	24.650000	24.930000	24.430000	24.830000	20.209003	50141500
2010-10-13	25.020000	25.540001	24.889999	25.340000	20.624084	75336500
2010-10-14	25.290001	25.340000	25.000000	25.230000	20.534563	51949100
2010-10-15	25.360001	25.549999	25.230000	25.540001	20.786871	68954800
2010-10-18	25.590000	25.950001	25.450001	25.820000	21.014759	48330500
2010-10-19	25.270000	25.370001	24.950001	25.100000	20.428751	66150900
2010-10-20	25.260000	25.400000	25.100000	25.309999	20.599670	56283600
2010-10-21	25.400000	25.540001	25.049999	25.420000	20.689196	50032400
2010-10-22	25.520000	25.540001	25.270000	25.379999	20.656639	25837900
2010-10-25	25.240000	25.350000	25.170000	25.190001	20.502003	50912400
2010-10-26	25.120001	25.969999	25.059999	25.900000	21.079863	69304200
2010-10-27	25.790001	26.110001	25.620001	26.049999	21.201952	64805500
2010-10-28	26.209999	26.379999	25.920000	26.280001	21.389151	80730300
2010-10-29	27.150000	27.200001	26.480000	26.670000	21.706566	114193200
2010-11-01	26.879999	27.219999	26.700001	26.950001	21.934458	61912100
2010-11-02	27.059999	27.420000	27.020000	27.389999	22.292576	54402100
2010-11-03	27.459999	27.490000	26.959999	27.030001	21.999565	110255300
2010-11-04	27.410000	27.430000	27.010000	27.139999	22.089098	93599300
2010-11-05	27.170000	27.190001	26.530001	26.850000	21.853069	110953700
2010-11-08	26.680000	28.870001	26.580000	26.809999	21.820509	71670800
2010-11-09	26.809999	27.110001	26.709999	26.950001	21.934458	58538600
2010-11-10	27.010000	27.080000	26.809999	26.940001	21.926321	52277300
2010-11-11	26.680000	26.719999	26.280001	26.680000	21.714705	62073100
2010-11-12	26.469999	26.520000	26.100000	26.270000	21.381008	64962200
2010-11-15	26.330000	26.500000	26.170000	26.200001	21.324032	51794600
2010-11-16	26.040001	26.040001	25.650000	25.809999	21.135693	65339200
2010-11-17	25.900000	25.910000	25.549999	25.570000	20.939154	58299700
2010-11-18	25.709999	26.080000	25.610001	25.840000	21.160257	59514000
2010-11-19	25.799999	25.830000	25.600000	25.690001	21.037426	52423200
2010-11-22	25.650000	25.740000	25.440001	25.730000	21.070177	53350500
2010-11-23	25.570000	25.600000	25.090000	25.120001	20.570652	69742500
2010-11-24	25.200001	25.459999	25.160000	25.370001	20.775373	56825900
2010-11-26	25.209999	25.410000	25.170000	25.250000	20.677105	21356500
2010-11-29	25.190001	25.420000	24.930000	25.309999	20.726244	56603600
2010-11-30	25.049999	25.469999	25.000000	25.260000	20.685299	75282100
2010-12-01	25.570000	26.250000	25.559999	26.040001	21.324032	74123500
2010-12-02	26.240000	26.980000	26.200001	26.889999	22.020103	91759200
2010-12-03	26.809999	27.059999	26.780001	27.020000	22.126554	52622000
2010-12-06	26.930000	26.980000	26.760000	26.840000	21.979149	36264200
2010-12-07	27.080000	27.129999	26.850000	26.870001	22.003719	57860500
2010-12-08	26.830000	27.240000	26.799999	27.230000	22.298523	41666800
2010-12-09	27.280001	27.340000	27.010000	27.080000	22.175690	47148300
2010-12-10	27.190001	27.400000	27.110001	27.340000	22.388597	37625800
2010-12-13	27.270000	27.450001	27.170000	27.250000	22.314898	47943900
2010-12-14	27.309999	27.750000	27.260000	27.620001	22.617893	64070500
2010-12-15	27.530001	27.990000	27.530001	27.850000	22.806240	69634200
2010-12-16	27.760000	27.990000	27.660000	27.990000	22.920885	57680200
2010-12-17	27.920000	28.090000	27.750000	27.900000	22.847181	87456500
2010-12-20	27.950001	27.990000	27.680000	27.809999	22.773489	52811000
2010-12-21	27.850000	28.139999	27.760000	28.070000	22.986389	38153000
2010-12-22	28.010000	28.400000	27.980000	28.190001	23.084660	42252300
2010-12-23	27.969999	28.320000	27.959999	28.299999	23.174734	24902500
2010-12-27	28.120001	28.200001	27.879999	28.070000	22.986389	21652800
2010-12-28	27.969999	28.170000	27.959999	28.010000	22.937260	23042200
2010-12-29	27.940001	28.120001	27.879999	27.969999	22.904507	19502500
2010-12-30	27.920000	28.000000	27.780001	27.850000	22.806240	20786100
2010-12-31	27.799999	27.920000	27.629999	27.910000	22.855371	24752000
2011-01-03	28.049999	28.180000	27.920000	27.980000	22.912699	53443800
2011-01-04	27.940001	28.170000	27.850000	28.090000	23.002779	54405600
2011-01-05	27.900000	28.010000	27.770000	28.000000	22.929071	58998700
2011-01-06	28.040001	28.850000	27.860001	28.820000	23.600565	88026300
2011-01-07	28.639999	28.740000	28.250000	28.600000	23.420408	73762000
2011-01-10	28.260000	28.400000	28.040001	28.219999	23.109228	57573600
2011-01-11	28.200001	28.250000	28.049999	28.110001	23.019156	50298900
2011-01-12	28.120001	28.590000	28.070000	28.549999	23.379471	52631100
2011-01-13	28.330000	28.389999	28.010000	28.190001	23.084660	67077600
2011-01-14	28.080000	28.379999	27.910000	28.299999	23.174734	62688400
2011-01-18	28.160000	28.740000	28.139999	28.660000	23.469542	53322700
2011-01-19	28.459999	28.680000	28.270000	28.469999	23.313950	50005900
2011-01-20	28.500000	28.549999	28.129999	28.350000	23.215685	58613600
2011-01-21	28.400000	28.430000	28.020000	28.020000	22.945452	58080300
2011-01-24	28.020000	28.559999	27.990000	28.379999	23.240253	52047800
2011-01-25	28.139999	28.450001	28.120001	28.450001	23.297577	42436600
2011-01-26	28.510000	28.990000	28.500000	28.780001	23.567814	74628800
2011-01-27	28.750000	29.459999	28.490000	28.870001	23.641508	146938600
2011-01-28	28.900000	28.930000	27.450001	27.750000	22.724344	141249400
2011-01-31	27.770000	27.900000	27.420000	27.730000	22.707973	65029000
2011-02-01	27.799999	28.059999	27.610001	27.990000	22.920885	62810700
2011-02-02	27.930000	28.110001	27.879999	27.940001	22.879940	45824000
2011-02-03	27.969999	27.969999	27.540001	27.650000	22.642462	60340100
2011-02-04	27.700001	27.840000	27.510000	27.770000	22.740723	40412200
2011-02-07	27.799999	28.340000	27.790001	28.200001	23.092848	68980900
2011-02-08	28.100000	28.340000	28.049999	28.280001	23.158361	34904200
2011-02-09	28.190001	28.260000	27.910000	27.969999	22.904507	52905100
2011-02-10	27.930000	27.940001	27.290001	27.500000	22.519625	76672400
2011-02-11	27.760000	27.809999	27.070000	27.250000	22.314898	83939700
2011-02-14	27.209999	27.270000	26.950001	27.230000	22.298523	56766200
2011-02-15	27.040001	27.330000	26.950001	26.959999	22.207907	44116500
2011-02-16	27.049999	27.070000	26.600000	27.020000	22.257338	70817900
2011-02-17	26.969999	27.370001	26.910000	27.209999	22.413845	57207300
2011-02-18	27.129999	27.209999	26.990000	27.059999	22.290281	68667800
2011-02-22	26.780001	27.100000	26.520000	26.590000	21.903131	60889000
2011-02-23	26.530001	26.860001	26.430000	26.590000	21.903131	60234100
2011-02-24	26.639999	27.059999	26.500000	26.770000	22.051401	64494200
2011-02-25	26.910000	26.950001	26.500000	26.549999	21.870182	53006300
2011-02-28	26.690001	26.860001	26.510000	26.580000	21.894892	51379900
2011-03-01	26.600000	26.780001	26.150000	26.160000	21.548925	60055000
2011-03-02	26.110001	26.370001	26.040001	26.080000	21.483025	48658200
2011-03-03	26.260000	26.400000	26.180000	26.200001	21.581873	68271500
2011-03-04	26.219999	26.240000	25.799999	25.950001	21.375937	70437200
2011-03-07	26.129999	26.270000	25.549999	25.719999	21.186478	64980400
2011-03-08	25.770000	26.020000	25.650000	25.910000	21.342991	50549800
2011-03-09	25.809999	25.980000	25.660000	25.889999	21.326517	39789100
2011-03-10	25.620001	25.709999	25.350000	25.410000	20.931126	66549500
2011-03-11	25.410000	25.850000	25.360001	25.680000	21.153530	49905800
2011-03-14	25.490000	25.760000	25.350000	25.690001	21.161772	54473400
2011-03-15	25.080000	25.469999	25.000000	25.389999	20.914648	76067300
2011-03-16	25.219999	25.280001	24.680000	24.790001	20.420408	100725400
2011-03-17	25.059999	25.219999	24.750000	24.780001	20.412167	62497000
2011-03-18	25.059999	25.180000	24.799999	24.799999	20.428648	85486700
2011-03-21	25.180000	25.580000	25.150000	25.330000	20.865227	46878100
2011-03-22	25.299999	25.459999	25.230000	25.299999	20.840508	30895600
2011-03-23	25.230000	25.610001	25.180000	25.540001	21.038210	43969000
2011-03-24	25.600000	25.870001	25.500000	25.809999	21.260616	38696700
2011-03-25	25.930000	25.950001	25.590000	25.620001	21.104105	57029800
2011-03-28	25.660000	25.719999	25.379999	25.410000	20.931126	48973200
2011-03-29	25.340000	25.520000	25.299999	25.490000	20.997019	40763500
2011-03-30	25.600000	25.719999	25.500000	25.610001	21.095867	41999300
2011-03-31	25.600000	25.680000	25.340000	25.389999	20.914648	63233700
2011-04-01	25.530001	25.530001	25.309999	25.480000	20.988783	63114200
2011-04-04	25.450001	25.660000	25.410000	25.549999	21.046442	35433700
2011-04-05	25.820000	26.180000	25.740000	25.780001	21.235903	73651100
2011-04-06	25.980000	26.309999	25.860001	26.150000	21.540688	65581400
2011-04-07	26.190001	26.260000	25.969999	26.200001	21.581873	46134700
2011-04-08	26.170000	26.280001	25.959999	26.070000	21.474785	39887600
2011-04-11	26.190001	26.250000	25.799999	25.980000	21.400654	34286300
2011-04-12	25.830000	25.850000	25.549999	25.639999	21.120583	36920400
2011-04-13	25.650000	25.870001	25.559999	25.629999	21.112347	38144700
2011-04-14	25.420000	25.440001	25.090000	25.420000	20.939360	55239900
2011-04-15	25.459999	25.559999	25.180000	25.370001	20.898170	65080400
2011-04-18	25.100000	25.280001	24.719999	25.080000	20.659290	58045100
2011-04-19	25.000000	25.170000	24.870001	25.150000	20.716948	38892400
2011-04-20	25.540001	26.000000	25.510000	25.760000	21.219431	61608600
2011-04-21	25.790001	25.889999	25.360001	25.520000	21.021734	46892300
2011-04-25	25.559999	25.620001	25.340000	25.610001	21.095867	33525100
2011-04-26	25.740000	26.440001	25.670000	26.190001	21.573635	69200000
2011-04-27	26.299999	26.389999	26.129999	26.379999	21.730145	52689000
2011-04-28	26.459999	26.870001	26.400000	26.709999	22.001978	80200000
2011-04-29	26.549999	26.639999	25.360001	25.920000	21.351227	319317900
2011-05-02	25.940001	26.000000	25.480000	25.660000	21.137056	89825600
2011-05-03	25.600000	25.850000	25.490000	25.809999	21.260616	71892900
2011-05-04	25.850000	26.250000	25.790001	26.059999	21.466553	73292300
2011-05-05	26.049999	26.080000	25.680000	25.790001	21.244139	55600000
2011-05-06	26.070000	26.219999	25.750000	25.870001	21.310041	55993000
2011-05-09	25.799999	25.959999	25.670000	25.830000	21.277092	38696400
2011-05-10	25.379999	25.850000	25.250000	25.670000	21.145294	120798700
2011-05-11	25.650000	25.660000	25.209999	25.360001	20.889936	78600000
2011-05-12	25.350000	25.389999	25.100000	25.320000	20.856983	77400000
2011-05-13	25.280001	25.320000	24.950001	25.030001	20.618097	66812300
2011-05-16	24.959999	25.070000	24.500000	24.570000	20.239183	91350900
2011-05-17	24.400000	24.700001	24.270000	24.520000	20.330385	82882100
2011-05-18	24.530001	24.740000	24.250000	24.690001	20.471342	53931100
2011-05-19	24.850000	24.879999	24.500000	24.719999	20.496214	37783600
2011-05-20	24.719999	24.870001	24.440001	24.490000	20.305515	45451500
2011-05-23	24.209999	24.250000	24.030001	24.170000	20.040190	52692500
2011-05-24	24.200001	24.290001	24.040001	24.150000	20.023613	47691800
2011-05-25	24.170000	24.309999	24.160000	24.190001	20.056776	34904200
2011-05-26	24.350000	25.030001	24.320000	24.670000	20.454754	78016600
2011-05-27	24.680000	24.900000	24.650000	24.760000	20.529385	50251000
2011-05-31	24.959999	25.059999	24.700001	25.010000	20.736660	60196300
2011-06-01	24.990000	25.100000	24.370001	24.430000	20.255770	74033500
2011-06-02	24.490000	24.650000	24.180000	24.219999	20.081650	51487800
2011-06-03	24.049999	24.139999	23.840000	23.910000	19.824619	60697700
2011-06-06	23.889999	24.250000	23.770000	24.010000	19.907528	54778700
2011-06-07	24.090000	24.170000	23.900000	24.059999	19.948988	41112600
2011-06-08	23.900000	24.020000	23.860001	23.940001	19.849495	42205000
2011-06-09	24.010000	24.040001	23.820000	23.959999	19.866072	42878700
2011-06-10	24.020000	24.020000	23.690001	23.709999	19.658789	49327200
2011-06-13	23.790001	24.190001	23.700001	24.040001	19.932407	47572500
2011-06-14	24.299999	24.450001	24.190001	24.219999	20.081650	42894500
2011-06-15	24.000000	24.010000	23.670000	23.740000	19.683664	49410200
2011-06-16	23.750000	24.100000	23.650000	24.000000	19.899233	57184100
2011-06-17	24.219999	24.299999	23.980000	24.260000	20.114815	83320400
2011-06-20	24.170000	24.660000	24.160000	24.469999	20.288937	54338400
2011-06-21	24.520000	24.860001	24.400000	24.760000	20.529385	49708700
2011-06-22	24.600000	24.809999	24.590000	24.650000	20.438171	44287300
2011-06-23	24.440001	24.650000	24.200001	24.629999	20.421589	59470400
2011-06-24	24.510000	24.540001	24.190001	24.299999	20.147980	101387200
2011-06-27	24.230000	25.459999	24.230000	25.200001	20.894203	92044200
2011-06-28	25.299999	25.920000	25.160000	25.799999	21.391684	81032100
2011-06-29	25.709999	25.709999	25.360001	25.620001	21.242437	66051000
2011-06-30	25.740000	26.000000	25.660000	26.000000	21.557510	52535400
2011-07-01	25.930000	26.170000	25.840000	26.020000	21.574091	52906200
2011-07-05	26.100000	26.150000	25.900000	26.030001	21.582384	37805300
2011-07-06	25.969999	26.370001	25.959999	26.330000	21.831120	48744200
2011-07-07	26.490000	26.879999	26.360001	26.770000	22.195948	51946500
2011-07-08	26.540001	26.980000	26.510000	26.920000	22.320313	58320700
2011-07-11	26.620001	26.799999	26.490000	26.629999	22.079863	43999800
2011-07-12	26.549999	26.790001	26.340000	26.540001	22.005245	47319300
2011-07-13	26.600000	26.959999	26.510000	26.629999	22.079863	40861800
2011-07-14	26.620001	27.010000	26.360001	26.469999	21.947201	46382300
2011-07-15	26.469999	26.930000	26.469999	26.780001	22.204227	49132400
2011-07-18	26.629999	26.900000	26.260000	26.590000	22.046700	44501900
2011-07-19	26.809999	27.639999	26.780001	27.540001	22.834379	86730600
2011-07-20	27.280001	27.350000	26.980000	27.059999	22.436392	49795400
2011-07-21	27.040001	27.309999	26.650000	27.100000	22.469553	81737400
2011-07-22	26.860001	27.549999	26.680000	27.530001	22.826082	76380600
2011-07-25	27.260000	28.090000	27.190001	27.910000	23.141153	108482400
2011-07-26	27.820000	28.150000	27.780001	28.080000	23.282110	74636500
2011-07-27	27.879999	27.990000	27.200001	27.330000	22.660257	71488700
2011-07-28	27.290001	28.070000	27.209999	27.719999	22.983622	83761400
2011-07-29	27.520000	27.709999	27.260000	27.400000	22.718294	104394800
2011-08-01	27.510000	27.690001	26.750000	27.270000	22.610508	61838400
2011-08-02	26.980000	27.450001	26.760000	26.799999	22.220812	63883100
2011-08-03	26.830000	27.000000	26.480000	26.920000	22.320313	64581200
2011-08-04	26.530001	26.870001	25.930000	25.940001	21.507757	92949500
2011-08-05	25.969999	26.100000	25.230000	25.680000	21.292183	112071700
2011-08-08	25.020000	25.600000	24.389999	24.480000	20.297218	134257200
2011-08-09	24.709999	25.620001	24.030001	25.580000	21.209267	126268900
2011-08-10	24.950001	25.090000	24.100000	24.200001	20.065063	127819900
2011-08-11	24.500000	25.379999	24.400000	25.190001	20.885910	90690100
2011-08-12	25.129999	25.340000	24.650000	25.100000	20.811287	64787100
2011-08-15	25.240000	25.580000	25.150000	25.510000	21.151230	56529400
2011-08-16	25.219999	25.590000	25.049999	25.350000	21.151232	54251500
2011-08-17	25.250000	25.700001	24.930000	25.250000	21.067795	50923700
2011-08-18	24.570000	25.090000	24.030001	24.670000	20.583860	105714200
2011-08-19	24.410000	24.620001	23.910000	24.049999	20.066553	77397900
2011-08-22	24.420000	24.490000	23.790001	23.980000	20.008144	54721000
2011-08-23	24.030001	24.750000	24.030001	24.719999	20.625580	59670600
2011-08-24	24.650000	24.930000	24.420000	24.900000	20.775768	45329700
2011-08-25	25.080000	25.160000	24.500000	24.570000	20.500423	48192000
2011-08-26	24.510000	25.340000	24.420000	25.250000	21.067795	71957000
2011-08-29	25.530001	25.860001	25.370001	25.840000	21.560070	38863200
2011-08-30	25.730000	26.430000	25.700001	26.230000	21.885479	57341400
2011-08-31	26.290001	26.709999	26.260000	26.600000	22.194193	59300800
2011-09-01	26.459999	26.860001	26.209999	26.209999	21.868788	60510800
2011-09-02	25.780001	26.000000	25.660000	25.799999	21.526699	43894400
2011-09-06	25.200001	25.590000	25.110001	25.510000	21.284731	54929300
2011-09-07	25.690001	26.000000	25.570000	26.000000	21.693567	41961000
2011-09-08	26.000000	26.660000	25.950001	26.219999	21.877136	65811900
2011-09-09	26.000000	26.180000	25.500000	25.740000	21.476641	64529200
2011-09-12	25.440001	25.930000	25.270000	25.889999	21.601789	55046100
2011-09-13	25.920000	26.190001	25.809999	26.040001	21.726948	48792300
2011-09-14	26.170000	26.799999	25.889999	26.500000	22.110760	66739200
2011-09-15	26.730000	27.030001	26.309999	26.990000	22.519592	67808300
2011-09-16	27.049999	27.270000	26.830000	27.120001	22.628069	89681500
2011-09-19	26.799999	27.309999	26.600000	27.209999	22.703157	52324900
2011-09-20	27.309999	27.500000	26.930000	26.980000	22.511253	49211900
2011-09-21	27.049999	27.059999	25.969999	25.990000	21.685228	72750700
2011-09-22	25.299999	25.650000	24.600000	25.059999	20.909266	96278300
2011-09-23	24.900000	25.150000	24.690001	25.059999	20.909266	64768100
2011-09-26	25.190001	25.520000	24.730000	25.440001	21.226324	51057600
2011-09-27	25.660000	25.920000	25.450001	25.670000	21.418228	55620700
2011-09-28	25.930000	26.370001	25.510000	25.580000	21.343134	60736200
2011-09-29	25.980000	26.170000	25.090000	25.450001	21.234673	63407300
2011-09-30	25.200001	25.500000	24.879999	24.889999	20.767426	54060500
2011-10-03	24.719999	25.340000	24.520000	24.530001	20.467047	64592500
2011-10-04	24.299999	25.389999	24.260000	25.340000	21.142889	83485400
2011-10-05	25.420000	26.160000	25.160000	25.889999	21.601789	94061300
2011-10-06	25.900000	26.400000	25.700001	26.340000	21.977253	55111400
2011-10-07	26.340000	26.510000	26.200001	26.250000	21.902164	52741600
2011-10-10	26.580000	26.969999	26.469999	26.940001	22.477879	41815300
2011-10-11	26.860001	27.070000	26.719999	27.000000	22.527945	38826200
2011-10-12	27.180000	27.309999	26.900000	26.959999	22.494562	52489800
2011-10-13	26.760000	27.200001	26.620001	27.180000	22.678125	43823500
2011-10-14	27.309999	27.500000	27.020000	27.270000	22.753218	50947700
2011-10-17	27.110001	27.420000	26.850000	26.980000	22.511253	39453300
2011-10-18	26.940001	27.400000	26.799999	27.309999	22.786591	52487900
2011-10-19	27.370001	27.469999	27.010000	27.129999	22.636406	42880000
2011-10-20	27.260000	27.340000	26.400000	27.040001	22.561316	76300200
2011-10-21	27.150000	27.190001	26.799999	27.160000	22.661438	76620600
2011-10-24	27.059999	27.400000	27.040001	27.190001	22.686476	56897800
2011-10-25	27.080000	27.230000	26.719999	26.809999	22.369410	53554600
2011-10-26	27.030001	27.059999	26.100000	26.590000	22.185848	63029900
2011-10-27	27.129999	27.400000	26.650000	27.250000	22.736528	74512400
2011-10-28	27.139999	27.190001	26.790001	26.980000	22.511253	57712100
2011-10-31	26.760000	27.000000	26.620001	26.629999	22.219223	46799000
2011-11-01	26.190001	26.320000	25.860001	25.990000	21.685228	61182600
2011-11-02	26.100000	26.200001	25.700001	26.010000	21.701914	53533100
2011-11-03	26.240000	26.590000	25.980000	26.530001	22.135788	65836100
2011-11-04	26.379999	26.400000	26.000000	26.250000	21.902164	36549200
2011-11-07	26.209999	26.820000	26.129999	26.799999	22.361069	42589700
2011-11-08	27.010000	27.200001	26.690001	27.160000	22.661438	47822500
2011-11-09	26.590000	26.750000	26.059999	26.200001	21.860445	62950900
2011-11-10	26.469999	26.500000	26.120001	26.280001	21.927191	32514400
2011-11-11	26.580000	27.080000	26.570000	26.910000	22.452847	37903000
