# Supplementary material for: Forecasting Bitcoin closing price series using linear regression and neural networks models
Source: PeerJ Comput Sci. 2020 Jul 6;6:e279. doi: 10.7717/peerj-cs.279 (PMC7924725; doi:10.7717/peerj-cs.279)
Supplement: Supplemental Information 1 — The project aims to forecast both cryptocurrency and traditional stock market price series using different approaches, such as linear regression models and neural networks. [file peerj-cs-06-279-s001.zip › fbp-master/data/NKSH.csv]

Date	Open	High	Low	Close	Adj Close	Volume
2008-06-27	17.750000	18.000000	17.750000	18.000000	12.807850	2500
2008-06-30	18.930000	18.959999	17.750000	17.990000	12.800735	8100
2008-07-01	17.990000	17.990000	17.990000	17.990000	12.800735	0
2008-07-02	18.000000	18.000000	17.500000	17.510000	12.459190	3400
2008-07-03	17.510000	17.510000	17.510000	17.510000	12.459190	0
2008-07-07	17.780001	17.799999	17.600000	17.600000	12.523231	2100
2008-07-08	17.500000	18.690001	17.000000	17.760000	12.637078	2700
2008-07-09	17.540001	17.790001	17.510000	17.790001	12.658424	700
2008-07-10	17.510000	17.510000	17.010000	17.010000	12.103417	1200
2008-07-11	17.000000	17.209999	17.000000	17.020000	12.110534	900
2008-07-14	17.000000	17.090000	16.959999	17.000000	12.096302	4900
2008-07-15	16.900000	16.990000	16.750000	16.950001	12.060724	2800
2008-07-16	17.250000	17.850000	17.200001	17.670000	12.573039	7500
2008-07-17	18.450001	18.990000	17.850000	17.850000	12.701117	3100
2008-07-18	18.850000	19.000000	18.450001	18.450001	13.128045	400
2008-07-21	18.450001	18.450001	18.450001	18.450001	13.128045	0
2008-07-22	18.910000	19.680000	18.910000	19.500000	13.875174	5300
2008-07-23	19.459999	19.459999	19.020000	19.020000	13.533628	500
2008-07-24	19.020000	19.020000	19.020000	19.020000	13.533628	0
2008-07-25	18.340000	18.809999	18.340000	18.760000	13.348624	1200
2008-07-28	18.370001	19.430000	18.370001	19.280001	13.718629	1500
2008-07-29	19.450001	19.450001	19.410000	19.450001	13.839591	600
2008-07-30	19.450001	19.450001	19.450001	19.450001	13.839591	0
2008-07-31	19.250000	19.250000	18.620001	18.690001	13.298818	3300
2008-08-01	18.610001	19.500000	18.500000	18.500000	13.163623	3500
2008-08-04	18.360001	18.410000	18.000000	18.100000	12.879004	2400
2008-08-05	18.000000	18.000000	18.000000	18.000000	12.807850	500
2008-08-06	18.290001	18.340000	18.290001	18.340000	13.049776	200
2008-08-07	18.480000	18.480000	18.370001	18.370001	13.071122	900
2008-08-08	18.010000	18.010000	17.520000	17.879999	12.722463	3700
2008-08-11	18.250000	19.090000	18.150000	18.500000	13.163623	4900
2008-08-12	18.080000	18.080000	18.080000	18.080000	12.864771	200
2008-08-13	18.600000	18.600000	18.000000	18.410000	13.099585	3300
2008-08-14	17.870001	18.469999	17.870001	18.469999	13.142275	500
2008-08-15	17.870001	17.870001	17.570000	17.570000	12.501883	400
2008-08-18	17.570000	17.570000	17.570000	17.570000	12.501883	0
2008-08-19	18.030001	18.120001	17.350000	18.120001	12.893233	3600
2008-08-20	18.120001	18.120001	18.000000	18.000000	12.807850	400
2008-08-21	18.000000	18.000000	18.000000	18.000000	12.807850	0
2008-08-22	17.500000	17.900000	17.450001	17.740000	12.622848	1100
2008-08-25	17.440001	17.500000	17.250000	17.250000	12.274189	1500
2008-08-26	17.809999	17.980000	17.500000	17.900000	12.736695	2300
2008-08-27	17.020000	18.000000	17.020000	17.320000	12.323997	1900
2008-08-28	17.309999	17.309999	17.260000	17.260000	12.281303	1000
2008-08-29	17.010000	17.299999	17.010000	17.299999	12.309765	1200
2008-09-02	17.990000	18.570000	17.930000	18.320000	13.035542	3800
2008-09-03	18.320000	18.320000	18.320000	18.320000	13.035542	0
2008-09-04	18.990000	19.900000	18.990000	19.200001	13.661704	7200
2008-09-05	19.250000	19.250000	19.010000	19.250000	13.697282	5000
2008-09-08	19.450001	19.450001	19.299999	19.420000	13.818245	3400
2008-09-09	19.299999	19.299999	19.160000	19.160000	13.633243	900
2008-09-10	19.450001	19.450001	19.450001	19.450001	13.839591	200
2008-09-11	19.200001	19.440001	19.200001	19.440001	13.832480	1200
2008-09-12	19.440001	19.440001	19.440001	19.440001	13.832480	0
2008-09-15	19.350000	19.350000	19.000000	19.000000	13.519397	1500
2008-09-16	18.000000	19.240000	16.900000	19.000000	13.519397	1500
2008-09-17	16.650000	17.150000	16.650000	17.090000	12.160341	300
2008-09-18	17.879999	18.610001	17.299999	18.610001	13.241893	400
2008-09-19	19.000000	19.000000	15.660000	17.030001	12.117650	8400
2008-09-22	17.250000	18.500000	15.670000	16.330000	11.619565	2200
2008-09-23	16.260000	16.299999	16.010000	16.010000	11.391870	1500
2008-09-24	16.500000	17.490000	16.330000	17.000000	12.096302	3500
2008-09-25	17.299999	17.480000	17.100000	17.299999	12.309765	3600
2008-09-26	17.490000	17.490000	17.299999	17.299999	12.309765	2100
2008-09-29	16.299999	16.299999	16.000000	16.049999	11.420331	4100
2008-09-30	17.490000	17.490000	16.500000	16.500000	11.740528	1400
2008-10-01	17.500000	19.250000	17.000000	19.250000	13.697282	5400
2008-10-02	19.299999	19.410000	17.590000	19.410000	13.811131	2100
2008-10-03	19.250000	20.000000	19.200001	19.200001	13.661704	6300
2008-10-06	19.400000	19.590000	18.250000	18.250000	12.985737	2900
2008-10-07	17.500000	19.219999	17.500000	19.219999	13.675933	2900
2008-10-08	19.469999	19.469999	17.510000	17.590000	12.516112	2100
2008-10-09	17.590000	17.860001	17.000000	17.000000	12.096302	7700
2008-10-10	16.500000	16.500000	15.000000	15.500000	11.028982	50100
2008-10-13	17.420000	17.990000	16.420000	17.049999	12.131878	3100
2008-10-14	18.000000	18.000000	16.820000	16.820000	11.968223	900
2008-10-15	17.000000	17.000000	16.500000	16.500000	11.740528	1500
2008-10-16	17.480000	19.959999	17.480000	19.740000	14.045941	17500
2008-10-17	19.379999	19.379999	17.600000	17.629999	12.544576	800
2008-10-20	19.440001	19.440001	18.980000	18.980000	13.505165	800
2008-10-21	19.240000	19.240000	18.530001	18.620001	13.249008	2100
2008-10-22	18.530001	18.530001	17.799999	17.799999	12.665540	4700
2008-10-23	17.440001	17.889999	17.410000	17.709999	12.601499	2100
2008-10-24	17.450001	17.709999	17.250000	17.709999	12.601499	6100
2008-10-27	17.309999	17.309999	17.309999	17.309999	12.316880	100
2008-10-28	17.250000	18.469999	16.620001	18.010000	12.814964	9400
2008-10-29	16.990000	18.299999	16.990000	18.299999	13.021313	600
2008-10-30	18.000000	18.000000	16.780001	17.010000	12.103417	1500
2008-10-31	17.500000	18.000000	17.480000	17.990000	12.800735	3500
2008-11-03	17.990000	18.350000	17.990000	18.200001	12.950158	2300
2008-11-04	18.500000	18.750000	18.410000	18.750000	13.341510	5700
2008-11-05	18.250000	19.049999	18.250000	19.000000	13.519397	10800
2008-11-06	19.000000	19.000000	17.900000	17.900000	12.736695	8400
2008-11-07	18.240000	18.240000	18.200001	18.200001	12.950158	200
2008-11-10	18.200001	18.200001	18.200001	18.200001	12.950158	0
2008-11-11	17.209999	18.500000	17.209999	18.500000	13.163623	200
2008-11-12	17.240000	17.270000	17.240000	17.250000	12.274189	600
2008-11-13	18.469999	19.000000	18.469999	19.000000	13.519397	2200
2008-11-14	17.209999	18.969999	17.209999	18.100000	12.879004	1400
2008-11-17	18.100000	18.100000	18.100000	18.100000	12.879004	0
2008-11-18	18.100000	18.100000	18.100000	18.100000	12.879004	0
2008-11-19	17.059999	17.100000	16.910000	16.920000	12.318414	700
2008-11-20	16.940001	17.000000	16.900000	17.000000	12.376656	800
2008-11-21	17.990000	18.330000	17.500000	18.330000	13.344946	1300
2008-11-24	18.490000	19.580000	18.490000	19.580000	14.254996	2900
2008-11-25	19.750000	19.750000	19.290001	19.650000	14.305958	2400
2008-11-26	19.750000	19.750000	19.000000	19.000000	13.832734	1000
2008-11-28	19.000000	19.000000	19.000000	19.000000	13.832734	0
2008-12-01	19.750000	19.750000	18.600000	19.719999	14.356922	1500
2008-12-02	19.740000	19.740000	18.600000	19.000000	13.832734	3400
2008-12-03	19.500000	19.500000	17.990000	18.139999	13.206623	19700
2008-12-04	19.170000	19.200001	18.340000	18.950001	13.796333	6500
2008-12-05	18.950001	18.950001	18.950001	18.950001	13.796333	0
2008-12-08	18.750000	19.200001	18.000000	18.080000	13.162939	9100
2008-12-09	18.469999	18.950001	18.469999	18.950001	13.796333	7200
2008-12-10	18.799999	18.799999	18.250000	18.250000	13.286703	800
2008-12-11	18.500000	18.500000	18.500000	18.500000	13.468719	100
2008-12-12	18.500000	18.500000	18.379999	18.379999	13.381349	2000
2008-12-15	18.799999	18.799999	18.750000	18.750000	13.650723	900
2008-12-16	18.799999	18.799999	18.799999	18.799999	13.687126	1200
2008-12-17	18.900000	19.510000	18.900000	19.510000	14.204033	29400
2008-12-18	19.549999	19.549999	19.160000	19.160000	13.949219	4200
2008-12-19	19.000000	19.559999	19.000000	19.110001	13.912816	24500
2008-12-22	19.309999	19.400000	19.000000	19.200001	13.978346	3000
2008-12-23	19.100000	19.350000	19.100000	19.299999	14.051146	2700
2008-12-24	18.780001	19.150000	18.770000	18.900000	13.759927	3900
2008-12-26	18.549999	19.150000	18.549999	19.120001	13.920096	3300
2008-12-29	19.059999	19.200001	19.000000	19.200001	13.978346	3300
2008-12-30	19.200001	19.200001	18.750000	19.000000	13.832734	16100
2008-12-31	19.320000	19.500000	19.320000	19.450001	14.160352	2100
2009-01-02	19.559999	19.559999	18.959999	19.000000	13.832734	1500
2009-01-05	19.240000	19.510000	18.959999	19.510000	14.204033	3100
2009-01-06	19.510000	19.559999	19.290001	19.330000	14.072989	3200
2009-01-07	19.700001	19.750000	19.299999	19.750000	14.378763	5700
2009-01-08	19.290001	19.750000	19.290001	19.750000	14.378763	900
2009-01-09	19.740000	20.000000	19.730000	20.000000	14.560771	2100
2009-01-12	19.600000	19.600000	18.850000	19.500000	14.196752	1400
2009-01-13	19.500000	19.500000	19.500000	19.500000	14.196752	0
2009-01-14	19.750000	20.990000	19.219999	20.500000	14.924791	4600
2009-01-15	19.070000	19.070000	19.070000	19.070000	13.883698	100
2009-01-16	19.120001	19.120001	19.120001	19.120001	13.920096	400
2009-01-20	21.000000	21.000000	19.090000	19.530001	14.218595	1400
2009-01-21	18.900000	20.000000	18.900000	20.000000	14.560771	2800
2009-01-22	20.000000	20.000000	19.030001	19.059999	13.876417	2600
2009-01-23	19.049999	19.059999	18.870001	18.870001	13.738090	900
2009-01-26	19.049999	19.049999	18.129999	19.010000	13.840014	3900
2009-01-27	19.240000	19.240000	18.110001	18.520000	13.483278	1500
2009-01-28	18.930000	18.930000	18.500000	18.900000	13.759927	1200
2009-01-29	18.750000	18.799999	18.490000	18.740000	13.643444	3200
2009-01-30	18.110001	18.799999	18.110001	18.740000	13.643444	7700
2009-02-02	19.000000	19.000000	18.100000	18.139999	13.206623	5500
2009-02-03	18.000000	18.750000	18.000000	18.100000	13.177500	10800
2009-02-04	18.570000	18.570000	18.100000	18.150000	13.213902	900
2009-02-05	18.150000	18.150000	18.150000	18.150000	13.213902	0
2009-02-06	18.740000	18.750000	18.389999	18.549999	13.505115	1700
2009-02-09	18.559999	18.559999	18.549999	18.549999	13.505115	300
2009-02-10	18.600000	18.760000	18.040001	18.750000	13.650723	6500
2009-02-11	18.750000	19.000000	18.309999	18.309999	13.330385	2300
2009-02-12	18.309999	18.320000	18.000000	18.160000	13.221184	2000
2009-02-13	18.100000	18.200001	18.100000	18.200001	13.250303	1300
2009-02-17	18.299999	18.740000	18.049999	18.740000	13.643444	8000
2009-02-18	18.200001	18.750000	18.090000	18.299999	13.323109	5100
2009-02-19	16.809999	18.750000	16.809999	18.030001	13.126537	19800
2009-02-20	17.879999	18.719999	17.879999	17.910000	13.039171	600
2009-02-23	18.719999	19.500000	18.700001	19.000000	13.832734	7100
2009-02-24	19.030001	19.030001	18.719999	18.719999	13.628883	1000
2009-02-25	18.719999	18.719999	18.719999	18.719999	13.628883	0
2009-02-26	19.000000	20.000000	19.000000	20.000000	14.560771	2400
2009-02-27	20.000000	20.000000	18.760000	18.760000	13.658003	2800
2009-03-02	18.760000	19.730000	18.570000	19.250000	14.014744	3700
2009-03-03	18.260000	19.459999	18.260000	19.459999	14.167634	1200
2009-03-04	19.389999	19.389999	18.540001	18.750000	13.650723	2400
2009-03-05	18.750000	18.750000	18.750000	18.750000	13.650723	0
2009-03-06	19.200001	19.240000	18.030001	18.030001	13.126537	3600
2009-03-09	18.030001	18.030001	18.030001	18.030001	13.126537	0
2009-03-10	18.070000	18.700001	18.020000	18.370001	13.374069	1200
2009-03-11	18.370001	18.370001	18.370001	18.370001	13.374069	0
2009-03-12	18.950001	18.990000	18.940001	18.990000	13.825452	600
2009-03-13	18.070000	18.120001	18.030001	18.120001	13.192064	1500
2009-03-16	18.120001	18.120001	18.120001	18.120001	13.192064	0
2009-03-17	18.049999	19.230000	18.020000	19.230000	14.000181	1100
2009-03-18	19.230000	19.230000	19.230000	19.230000	14.000181	0
2009-03-19	19.000000	19.000000	18.480000	18.480000	13.454152	1300
2009-03-20	18.980000	19.240000	18.809999	19.209999	13.985621	2200
2009-03-23	19.250000	19.250000	18.250000	19.000000	13.832734	3700
2009-03-24	19.250000	19.250000	19.250000	19.250000	14.014744	100
2009-03-25	19.250000	19.430000	19.209999	19.430000	14.145790	1100
2009-03-26	19.730000	19.730000	18.410000	18.410000	13.403192	1300
2009-03-27	19.000000	19.000000	18.450001	18.520000	13.483278	4000
2009-03-30	18.799999	18.799999	18.459999	18.500000	13.468719	1500
2009-03-31	18.850000	18.910000	18.049999	18.900000	13.759927	1300
2009-04-01	18.900000	18.900000	18.900000	18.900000	13.759927	0
2009-04-02	18.870001	19.000000	18.510000	18.510000	13.475997	400
2009-04-03	19.070000	19.129999	18.510000	18.540001	13.497835	1500
2009-04-06	19.170000	19.219999	19.040001	19.219999	13.992900	3300
2009-04-07	18.530001	19.450001	18.510000	18.760000	13.658003	4900
2009-04-08	18.540001	19.100000	18.530001	18.950001	13.796333	2000
2009-04-09	19.049999	19.379999	18.900000	19.379999	14.109385	700
2009-04-13	19.500000	19.500000	18.820000	18.820000	13.701686	700
2009-04-14	18.700001	19.480000	18.700001	19.170000	13.956500	1400
2009-04-15	18.750000	19.090000	18.280001	19.070000	13.883698	3800
2009-04-16	19.250000	19.490000	19.049999	19.420000	14.138511	9400
2009-04-17	19.850000	19.850000	19.490000	19.750000	14.378763	1100
2009-04-20	18.080000	19.750000	18.080000	19.650000	14.305958	3200
2009-04-21	19.750000	19.750000	19.700001	19.750000	14.378763	3400
2009-04-22	20.070000	21.000000	20.000000	20.940001	15.245130	5900
2009-04-23	20.260000	20.780001	20.260000	20.580000	14.983036	3000
2009-04-24	20.580000	20.580000	20.580000	20.580000	14.983036	0
2009-04-27	20.600000	20.959999	20.020000	20.950001	15.252408	2000
2009-04-28	21.000000	21.000000	20.389999	20.510000	14.932073	2000
2009-04-29	20.459999	20.629999	20.459999	20.629999	15.019436	500
2009-04-30	20.950001	20.950001	20.790001	20.820000	15.157765	5000
2009-05-01	20.500000	20.920000	20.400000	20.889999	15.208726	2100
2009-05-04	21.000000	21.500000	20.900000	21.430000	15.601865	4100
2009-05-05	20.400000	21.040001	20.360001	20.820000	15.157765	18000
2009-05-06	20.650000	22.719999	20.650000	22.160000	16.133337	5900
2009-05-07	22.469999	23.980000	22.240000	23.100000	16.817692	6600
2009-05-08	23.000000	24.850000	22.110001	23.350000	16.999704	14400
2009-05-11	24.139999	24.139999	22.250000	23.260000	16.934177	7500
2009-05-12	23.000000	24.520000	23.000000	24.520000	17.851509	5000
2009-05-13	24.850000	24.850000	23.809999	23.809999	17.334597	3200
2009-05-14	22.020000	24.129999	22.020000	23.930000	17.421965	1600
2009-05-15	23.980000	24.400000	23.469999	23.790001	17.320038	6700
2009-05-18	23.500000	23.950001	23.500000	23.889999	17.392843	3500
2009-05-19	23.379999	23.900000	21.760000	23.900000	17.400126	4800
2009-05-20	23.920000	23.990000	23.510000	23.790001	17.622349	5000
2009-05-21	23.650000	25.430000	23.350000	24.629999	18.244570	34200
2009-05-22	23.549999	25.250000	23.549999	24.719999	18.311237	21800
2009-05-26	24.580000	24.690001	24.230000	24.500000	18.148277	12600
2009-05-27	24.639999	24.650000	23.549999	23.660000	17.526049	14900
2009-05-28	24.000000	24.000000	23.620001	23.950001	17.740868	2000
2009-05-29	23.600000	23.980000	23.059999	23.980000	17.763090	3400
2009-06-01	23.980000	23.980000	23.799999	23.799999	17.629747	900
2009-06-02	23.750000	23.750000	23.290001	23.340000	17.289011	4600
2009-06-03	23.040001	23.639999	22.950001	23.370001	17.311234	2400
2009-06-04	23.059999	23.500000	22.610001	22.610001	16.748266	5300
2009-06-05	22.510000	23.290001	22.510000	23.110001	17.118639	3000
2009-06-08	22.639999	23.760000	22.500000	23.700001	17.555681	20700
2009-06-09	23.709999	23.709999	23.330000	23.690001	17.548271	17600
2009-06-10	23.549999	23.750000	23.100000	23.180000	17.170490	6500
2009-06-11	23.740000	24.000000	23.330000	23.990000	17.770496	12000
2009-06-12	24.000000	24.480000	23.840000	24.480000	18.133461	5200
2009-06-15	23.700001	24.000000	23.639999	23.950001	17.740868	9400
2009-06-16	23.650000	23.940001	23.170000	23.910000	17.711235	3700
2009-06-17	23.559999	23.950001	23.209999	23.950001	17.740868	7700
2009-06-18	23.950001	24.490000	23.500000	24.480000	18.133461	23000
2009-06-19	24.549999	25.000000	23.770000	24.980000	18.503834	36300
2009-06-22	24.600000	25.000000	24.070000	25.000000	18.518652	14100
2009-06-23	25.150000	25.150000	24.520000	24.520000	18.163094	9000
2009-06-24	24.900000	25.500000	24.209999	24.950001	18.481609	32900
2009-06-25	24.900000	25.000000	24.240000	25.000000	18.518652	25400
2009-06-26	25.250000	27.900000	24.410000	25.799999	19.111242	1235900
2009-06-29	25.830000	26.129999	24.559999	25.129999	18.614946	57000
2009-06-30	25.139999	25.510000	24.000000	24.030001	17.800127	28600
2009-07-01	24.160000	25.190001	23.559999	25.150000	18.629765	23500
2009-07-02	25.400000	25.500000	24.360001	24.950001	18.481609	31100
2009-07-06	24.990000	25.530001	24.000000	25.530001	18.911243	17100
2009-07-07	25.660000	25.940001	24.420000	24.420000	18.089016	16000
2009-07-08	24.709999	24.980000	24.270000	24.400000	18.074202	17200
2009-07-09	24.549999	24.549999	24.270000	24.270000	17.977905	25600
2009-07-10	24.309999	24.700001	24.309999	24.700001	18.296425	5700
2009-07-13	24.700001	25.150000	24.670000	25.150000	18.629765	8300
2009-07-14	24.650000	25.100000	24.639999	24.820000	18.385313	5800
2009-07-15	25.080000	25.090000	24.799999	25.090000	18.585320	19400
2009-07-16	24.719999	25.450001	24.719999	25.100000	18.592722	19500
2009-07-17	25.450001	25.450001	24.690001	24.840000	18.400133	15500
2009-07-20	24.990000	25.230000	24.639999	25.230000	18.689020	11900
2009-07-21	25.190001	26.000000	24.620001	26.000000	19.259394	21400
2009-07-22	25.870001	26.799999	25.139999	26.500000	19.629766	43800
2009-07-23	26.360001	27.500000	25.740000	26.900000	19.926064	35200
2009-07-24	26.719999	26.840000	26.000000	26.500000	19.629766	18100
2009-07-27	26.480000	26.500000	25.690001	26.379999	19.540876	10100
2009-07-28	26.500000	26.790001	25.940001	26.500000	19.629766	20700
2009-07-29	26.100000	27.000000	25.120001	25.389999	18.807537	51700
2009-07-30	25.990000	26.500000	25.440001	26.370001	19.533472	19300
2009-07-31	26.260000	26.500000	25.480000	26.500000	19.629766	11400
2009-08-03	26.700001	26.920000	26.500000	26.750000	19.814957	20900
2009-08-04	26.600000	26.730000	25.760000	26.730000	19.800140	7600
2009-08-05	26.650000	26.740000	26.020000	26.020000	19.274214	20000
2009-08-06	26.219999	26.219999	25.730000	25.730000	19.059393	7600
2009-08-07	26.190001	26.190001	25.840000	26.000000	19.259394	9600
2009-08-10	25.740000	25.740000	25.309999	25.530001	18.911243	5700
2009-08-11	25.530001	25.900000	25.000000	25.180000	18.651981	17800
2009-08-12	25.250000	26.459999	25.090000	26.280001	19.466803	32100
2009-08-13	26.250000	26.250000	25.850000	26.000000	19.259394	8600
2009-08-14	25.350000	25.629999	25.120001	25.209999	18.674206	9200
2009-08-17	25.030001	25.420000	24.510000	25.040001	18.548279	9500
2009-08-18	25.090000	25.090000	23.930000	24.410000	18.081606	16700
2009-08-19	24.410000	24.980000	23.870001	24.459999	18.118647	11700
2009-08-20	24.520000	26.299999	24.049999	25.510000	18.896427	41100
2009-08-21	26.139999	26.139999	24.330000	26.020000	19.274214	24900
2009-08-24	26.020000	26.020000	24.610001	24.920000	18.459391	37800
2009-08-25	25.299999	25.840000	24.830000	25.400000	18.814949	13700
2009-08-26	25.469999	25.820000	24.440001	25.639999	18.992727	12100
2009-08-27	25.520000	26.070000	24.549999	26.070000	19.311245	5400
2009-08-28	26.049999	26.049999	24.670000	25.530001	18.911243	6400
2009-08-31	25.400000	26.150000	25.129999	25.410000	18.822353	24900
2009-09-01	25.299999	25.980000	24.520000	24.520000	18.163094	16300
2009-09-02	24.629999	25.629999	24.629999	24.969999	18.496428	22400
2009-09-03	24.870001	25.230000	24.700001	25.049999	18.555689	4300
2009-09-04	24.760000	25.469999	24.680000	25.350000	18.777912	12300
2009-09-08	24.940001	25.540001	24.670000	25.219999	18.681616	19500
2009-09-09	24.850000	25.309999	24.850000	25.309999	18.748283	6400
2009-09-10	25.100000	25.100000	24.680000	24.900000	18.444572	12200
2009-09-11	24.790001	24.790001	24.440001	24.600000	18.222353	2800
2009-09-14	24.549999	24.650000	24.120001	24.600000	18.222353	17600
2009-09-15	24.250000	25.700001	23.940001	25.549999	18.926060	51700
2009-09-16	25.450001	25.639999	25.139999	25.639999	18.992727	6100
2009-09-17	25.400000	25.459999	25.010000	25.160000	18.637171	3100
2009-09-18	25.110001	25.790001	24.709999	25.200001	18.666798	28700
2009-09-21	24.660000	25.770000	24.200001	25.299999	18.740873	20800
2009-09-22	25.580000	25.730000	24.610001	25.620001	18.977911	16200
2009-09-23	25.760000	26.150000	25.410000	26.020000	19.274214	38600
2009-09-24	25.850000	26.400000	25.000000	25.809999	19.118654	66800
2009-09-25	25.730000	26.000000	25.730000	25.920000	19.200136	10300
2009-09-28	25.860001	26.340000	25.860001	26.270000	19.459398	18800
2009-09-29	25.690001	26.290001	25.410000	25.430000	18.837168	10700
2009-09-30	25.559999	26.440001	25.450001	25.450001	18.851982	16300
2009-10-01	25.740000	26.270000	25.719999	25.799999	19.111242	7900
2009-10-02	25.500000	26.000000	24.870001	25.080000	18.577911	11400
2009-10-05	25.400000	25.660000	25.139999	25.540001	18.918655	6300
2009-10-06	25.040001	25.750000	25.040001	25.740000	19.066801	9700
2009-10-07	25.719999	26.820000	25.139999	26.740000	19.807547	27000
2009-10-08	26.740000	26.969999	25.639999	26.299999	19.481619	77500
2009-10-09	26.219999	27.500000	25.820000	27.219999	20.163109	83000
2009-10-12	27.450001	27.750000	27.190001	27.190001	20.140884	17800
2009-10-13	27.320000	27.660000	27.049999	27.570000	20.422365	11600
2009-10-14	27.860001	27.860001	27.080000	27.850000	20.629776	4100
2009-10-15	27.540001	27.690001	27.290001	27.410000	20.303850	4900
2009-10-16	27.450001	27.450001	26.670000	27.100000	20.074219	9900
2009-10-19	27.370001	27.580000	27.150000	27.420000	20.311256	2400
2009-10-20	26.170000	27.860001	26.170000	27.600000	20.444590	6500
2009-10-21	27.250000	27.650000	27.030001	27.290001	20.214958	15100
2009-10-22	27.270000	27.740000	26.950001	27.270000	20.200144	18800
2009-10-23	27.370001	27.500000	26.840000	26.870001	19.903847	9800
2009-10-26	26.900000	27.879999	26.780001	26.780001	19.837179	6600
2009-10-27	26.799999	27.420000	26.639999	26.799999	19.851992	14300
2009-10-28	26.760000	27.469999	26.639999	26.990000	19.992733	8600
2009-10-29	27.180000	27.180000	26.549999	26.620001	19.718658	6100
2009-10-30	26.570000	27.120001	25.000000	27.110001	20.081625	46800
2009-11-02	26.010000	28.500000	26.010000	27.389999	20.289030	9900
2009-11-03	27.219999	27.330000	26.940001	27.120001	20.089031	7100
2009-11-04	27.320000	28.129999	26.799999	27.160000	20.118660	12800
2009-11-05	27.290001	27.709999	26.719999	27.709999	20.526068	6000
2009-11-06	27.559999	27.719999	27.320000	27.639999	20.474218	5800
2009-11-09	27.799999	27.799999	26.809999	27.719999	20.533478	24100
2009-11-10	27.549999	27.879999	27.549999	27.750000	20.555702	18700
2009-11-11	27.940001	28.120001	27.719999	28.120001	20.829779	10900
2009-11-12	27.969999	28.000000	27.150000	27.480000	20.355700	10400
2009-11-13	27.469999	27.969999	27.469999	27.920000	20.681631	7400
2009-11-16	28.110001	29.430000	28.110001	29.209999	21.637190	13400
2009-11-17	29.020000	29.450001	29.000000	29.200001	21.629784	4900
2009-11-18	29.200001	29.200001	28.320000	28.980000	21.466816	3500
2009-11-19	28.799999	29.139999	27.500000	28.440001	21.384106	19100
2009-11-20	28.540001	28.709999	27.650000	27.990000	21.045755	9600
2009-11-23	28.150000	28.750000	28.100000	28.500000	21.429224	9000
2009-11-24	28.420000	28.420000	27.510000	27.959999	21.023197	7800
2009-11-25	27.990000	28.350000	27.559999	27.650000	20.790106	5200
2009-11-27	27.330000	27.510000	26.690001	26.690001	20.068281	5700
2009-11-30	26.690001	26.690001	25.360001	26.129999	19.647213	17900
2009-12-01	26.309999	27.730000	26.309999	27.510000	20.684841	10700
2009-12-02	27.510000	28.740000	26.860001	28.610001	21.511930	12100
2009-12-03	28.770000	29.110001	28.250000	28.510000	21.436741	19000
2009-12-04	29.080000	29.080000	27.160000	27.500000	20.677320	27200
2009-12-07	27.510000	27.549999	27.070000	27.500000	20.677320	7300
2009-12-08	27.379999	27.480000	26.709999	26.820000	20.166025	9200
2009-12-09	26.600000	26.990000	26.570000	26.690001	20.068281	5900
2009-12-10	26.790001	27.510000	26.790001	27.059999	20.346481	26700
2009-12-11	26.950001	27.490000	26.790001	27.340000	20.557018	4300
2009-12-14	27.250000	27.500000	26.930000	27.350000	20.564537	9700
2009-12-15	27.379999	27.440001	26.500000	26.510000	19.932938	13700
2009-12-16	26.900000	27.500000	26.540001	27.120001	20.391598	12100
2009-12-17	27.400000	27.430000	26.760000	26.760000	20.120913	5100
2009-12-18	26.930000	27.500000	26.660000	27.500000	20.677320	43700
2009-12-21	27.450001	27.500000	27.030001	27.370001	20.579573	6600
2009-12-22	27.440001	27.440001	26.799999	26.799999	20.150986	7400
2009-12-23	26.910000	27.190001	26.629999	26.980000	20.286333	6500
2009-12-24	27.129999	27.490000	26.920000	26.940001	20.256252	900
2009-12-28	27.459999	27.480000	26.930000	27.469999	20.654758	3800
2009-12-29	27.360001	27.440001	26.870001	27.389999	20.594608	4500
2009-12-30	27.280001	27.750000	26.809999	27.750000	20.865295	9900
2009-12-31	27.780001	29.180000	26.799999	28.290001	21.271324	12900
2010-01-04	28.500000	29.170000	27.799999	28.250000	21.241247	8800
2010-01-05	28.110001	29.420000	27.420000	28.920000	21.745022	43800
2010-01-06	29.100000	29.100000	27.820000	27.889999	20.970560	26800
2010-01-07	27.570000	27.900000	27.150000	27.719999	20.842739	8100
2010-01-08	27.660000	28.920000	27.330000	28.110001	21.135983	7500
2010-01-11	28.129999	29.440001	28.129999	28.219999	21.218689	8600
2010-01-12	28.040001	28.110001	27.299999	27.469999	20.654758	5400
2010-01-13	27.450001	28.120001	27.450001	27.549999	20.714914	4700
2010-01-14	27.670000	28.059999	27.400000	27.549999	20.714914	6100
2010-01-15	27.770000	28.740000	26.820000	27.650000	20.790106	38500
2010-01-19	28.020000	28.740000	27.129999	28.520000	21.444260	7800
2010-01-20	28.340000	28.340000	27.120001	27.370001	20.579573	8800
2010-01-21	27.459999	27.459999	26.549999	26.580000	19.985567	12700
2010-01-22	26.500000	27.840000	26.500000	26.850000	20.188583	31600
2010-01-25	26.820000	27.870001	26.700001	27.230000	20.474306	20600
2010-01-26	27.129999	27.500000	26.620001	26.620001	20.015644	21000
2010-01-27	26.559999	27.129999	26.170000	26.440001	19.880304	26900
2010-01-28	26.530001	26.790001	25.530001	25.690001	19.316378	15900
2010-01-29	25.559999	25.900000	25.100000	25.200001	18.947947	12200
2010-02-01	25.320000	26.180000	25.320000	25.860001	19.444197	7600
2010-02-02	25.719999	26.490000	25.250000	25.250000	18.985542	11100
2010-02-03	25.299999	25.469999	24.549999	24.559999	18.466728	10700
2010-02-04	24.850000	24.850000	23.010000	23.010000	17.301275	36600
2010-02-05	23.410000	24.110001	23.000000	23.299999	17.519329	8900
2010-02-08	23.299999	23.809999	23.270000	23.410000	17.602039	12400
2010-02-09	23.840000	23.990000	23.430000	23.840000	17.925358	4700
2010-02-10	23.639999	24.000000	23.629999	23.879999	17.955433	4000
2010-02-11	23.790001	24.879999	23.780001	24.620001	18.511841	9000
2010-02-12	24.440001	25.430000	24.270000	25.430000	19.120886	8600
2010-02-16	25.950001	26.370001	25.510000	25.940001	19.504353	3700
2010-02-17	26.000000	26.030001	25.540001	26.030001	19.572025	5600
2010-02-18	25.549999	26.360001	25.080000	26.020000	19.564505	26600
2010-02-19	26.020000	27.400000	26.010000	27.260000	20.496864	14400
2010-02-22	27.360001	27.950001	26.620001	27.900000	20.978079	4500
2010-02-23	27.750000	28.820000	27.150000	28.500000	21.429224	9700
2010-02-24	28.450001	28.450001	27.860001	28.170000	21.181097	3500
2010-02-25	27.930000	28.420000	27.780001	28.280001	21.263805	11000
2010-02-26	28.250000	28.250000	27.090000	27.090000	20.369041	15400
2010-03-01	27.350000	28.250000	27.299999	27.889999	20.970560	5700
2010-03-02	27.830000	28.230000	27.570000	28.180000	21.188618	7000
2010-03-03	28.250000	28.500000	27.440001	28.320000	21.293880	7200
2010-03-04	28.500000	28.730000	27.920000	28.730000	21.602160	5100
2010-03-05	28.889999	29.480000	28.000000	29.150000	21.917959	9600
2010-03-08	28.430000	29.000000	28.420000	28.959999	21.775099	6600
2010-03-09	28.790001	29.000000	28.260000	28.799999	21.654797	4400
2010-03-10	28.660000	29.000000	28.660000	28.820000	21.669834	3700
2010-03-11	28.700001	28.700001	28.240000	28.639999	21.534492	2100
2010-03-12	28.200001	28.459999	28.170000	28.240000	21.233725	1000
2010-03-15	28.379999	28.940001	27.760000	27.760000	20.872816	7600
2010-03-16	28.290001	28.290001	27.820000	28.139999	21.158535	1500
2010-03-17	28.240000	28.260000	27.980000	28.049999	21.090860	6000
2010-03-18	28.250000	28.469999	27.820000	27.860001	20.948008	4400
2010-03-19	28.049999	28.309999	27.219999	27.840000	20.932966	16200
2010-03-22	27.690001	28.379999	27.170000	28.049999	21.090860	3100
2010-03-23	27.969999	28.290001	27.510000	28.110001	21.135983	5300
2010-03-24	27.920000	28.350000	27.389999	27.980000	21.038233	4000
2010-03-25	28.059999	28.150000	27.459999	27.590000	20.744989	4300
2010-03-26	27.879999	27.940001	27.580000	27.700001	20.827702	1800
2010-03-29	27.780001	28.000000	27.420000	27.620001	20.767553	4200
2010-03-30	27.620001	27.980000	27.620001	27.959999	21.023197	3600
2010-03-31	27.990000	28.000000	27.250000	27.250000	20.489347	11900
2010-04-01	27.450001	27.889999	26.969999	27.010000	20.308887	5100
2010-04-05	26.860001	27.459999	26.750000	26.969999	20.278811	6300
2010-04-06	26.870001	28.850000	26.610001	28.139999	21.158535	7600
2010-04-07	27.959999	28.910000	27.959999	28.500000	21.429224	5700
2010-04-08	28.420000	28.420000	28.309999	28.309999	21.286362	2700
2010-04-09	27.320000	28.700001	27.320000	28.059999	21.098389	5600
2010-04-12	27.719999	28.370001	27.459999	27.770000	20.880335	3500
2010-04-13	27.950001	28.070000	26.910000	27.100000	20.376560	3700
2010-04-14	27.340000	27.969999	26.760000	27.480000	20.662283	8200
2010-04-15	27.610001	27.750000	27.469999	27.490000	20.669800	2100
2010-04-16	27.590000	27.600000	27.049999	27.049999	20.338963	8000
2010-04-19	27.100000	27.500000	26.500000	26.700001	20.075800	7100
2010-04-20	26.670000	27.389999	26.670000	27.080000	20.361521	3000
2010-04-21	26.580000	27.190001	26.530001	27.040001	20.331446	1300
2010-04-22	26.990000	27.420000	26.940001	27.420000	20.617170	3800
2010-04-23	27.420000	27.500000	26.900000	27.420000	20.617170	4700
2010-04-26	27.490000	27.500000	26.809999	27.030001	20.323925	9500
2010-04-27	27.190001	27.260000	27.100000	27.160000	20.421673	3900
2010-04-28	27.270000	27.440001	26.910000	27.150000	20.414154	5800
2010-04-29	27.150000	27.510000	26.830000	27.510000	20.684841	10100
2010-04-30	26.770000	27.500000	26.770000	27.090000	20.369041	8100
2010-05-03	27.160000	27.430000	27.110001	27.430000	20.624689	2400
2010-05-04	27.120001	27.480000	26.540001	27.240000	20.481825	5300
2010-05-05	27.020000	27.490000	26.650000	26.750000	20.113394	7100
2010-05-06	27.000000	27.049999	25.500000	26.000000	19.549465	8600
2010-05-07	26.120001	26.750000	25.049999	25.049999	18.835157	12300
2010-05-10	25.709999	26.820000	25.709999	26.700001	20.075800	10700
2010-05-11	26.480000	27.250000	26.000000	27.250000	20.489347	6400
2010-05-12	27.209999	28.500000	26.370001	28.490000	21.421705	16400
2010-05-13	28.500000	28.500000	28.170000	28.459999	21.399145	5000
2010-05-14	28.240000	28.240000	27.760000	28.000000	21.053267	3700
2010-05-17	28.190001	28.500000	27.730000	28.219999	21.218689	5600
2010-05-18	28.500000	28.820000	27.760000	27.990000	21.045755	5100
2010-05-19	28.030001	28.150000	27.320000	27.440001	20.632204	7400
2010-05-20	27.000000	27.879999	25.350000	25.350000	19.371351	10500
2010-05-21	25.510000	26.860001	25.250000	25.590000	19.554749	19400
2010-05-24	25.660000	26.000000	25.240000	25.750000	19.677013	9400
2010-05-25	25.000000	25.990000	24.420000	24.490000	18.714176	12000
2010-05-26	24.790001	25.100000	24.100000	24.540001	18.752382	23700
2010-05-27	25.040001	26.950001	24.230000	25.340000	19.363707	21600
2010-05-28	25.200001	25.200001	24.330000	24.770000	18.928139	4300
2010-06-01	24.700001	24.799999	23.250000	23.270000	17.781902	24200
2010-06-02	23.490000	24.430000	23.490000	24.430000	18.668325	19600
2010-06-03	24.209999	25.540001	24.080000	24.320000	18.584270	18000
2010-06-04	23.760000	24.330000	23.000000	23.090000	17.644356	9500
2010-06-07	23.290001	23.840000	22.850000	22.959999	17.545015	26100
2010-06-08	23.150000	23.540001	22.799999	23.020000	17.590864	23000
2010-06-09	23.299999	23.650000	22.850000	23.040001	17.606148	12900
2010-06-10	23.440001	23.990000	22.900000	23.200001	17.728416	25500
2010-06-11	23.070000	23.270000	22.860001	23.049999	17.613791	9200
2010-06-14	23.290001	23.500000	23.110001	23.410000	17.888889	10600
2010-06-15	23.440001	25.059999	23.200001	24.750000	18.912857	13000
2010-06-16	24.500000	24.959999	24.260000	24.570000	18.775307	4500
2010-06-17	24.610001	24.780001	23.920000	24.180000	18.477285	4600
2010-06-18	24.400000	25.160000	24.400000	25.049999	19.142101	29700
2010-06-21	25.250000	25.250000	24.240000	24.299999	18.568985	14800
2010-06-22	24.370001	24.559999	23.260000	23.650000	18.072281	14600
2010-06-23	23.580000	23.969999	23.420000	23.690001	18.102850	24000
2010-06-24	23.700001	23.950001	23.420000	23.740000	18.141060	17500
2010-06-25	23.900000	27.350000	23.549999	26.040001	19.898611	154900
2010-06-28	25.680000	25.889999	24.879999	25.330000	19.356062	12400
2010-06-29	24.980000	25.150000	24.430000	24.690001	18.867006	12000
2010-06-30	24.240000	24.299999	24.110001	24.230000	18.515493	5200
2010-07-01	24.320000	24.590000	24.070000	24.559999	18.767664	7200
2010-07-02	24.600000	24.600000	23.650000	23.830000	18.209833	8200
2010-07-06	23.830000	23.879999	23.209999	23.290001	17.797188	11300
2010-07-07	23.440001	23.879999	23.240000	23.770000	18.163984	18200
2010-07-08	23.889999	23.889999	23.290001	23.760000	18.156342	16700
2010-07-09	23.750000	24.129999	23.440001	24.110001	18.423796	4000
2010-07-12	24.049999	24.170000	23.549999	23.600000	18.034075	4200
2010-07-13	23.990000	25.700001	23.990000	25.000000	19.103891	24500
2010-07-14	24.990000	25.170000	24.530001	24.530001	18.744745	7800
2010-07-15	24.540001	24.540001	23.780001	23.820000	18.202190	6000
2010-07-16	23.600000	23.900000	23.260000	23.490000	17.950022	30900
2010-07-19	23.750000	24.459999	23.750000	24.170000	18.469645	6100
2010-07-20	23.870001	24.620001	23.799999	24.570000	18.775307	13600
2010-07-21	24.770000	24.900000	23.900000	23.900000	18.263323	10800
2010-07-22	24.309999	25.000000	23.900000	24.620001	18.813515	12600
2010-07-23	24.440001	24.969999	24.440001	24.959999	19.073330	6100
2010-07-26	25.000000	25.950001	24.860001	25.719999	19.654089	13100
2010-07-27	25.950001	25.950001	24.969999	25.709999	19.646446	17200
2010-07-28	25.690001	25.709999	25.450001	25.680000	19.623518	8000
2010-07-29	25.990000	25.990000	24.809999	25.549999	19.524178	5800
2010-07-30	25.170000	25.980000	25.170000	25.879999	19.776352	2400
2010-08-02	26.000000	26.000000	25.110001	25.840000	19.745785	9000
2010-08-03	25.820000	25.990000	25.180000	25.230000	19.279654	8400
2010-08-04	25.480000	25.770000	25.070000	25.350000	19.371351	8600
2010-08-05	25.250000	25.370001	24.840000	25.090000	19.172668	3800
2010-08-06	25.090000	25.190001	24.549999	25.190001	19.249083	4100
2010-08-09	25.320000	25.320000	24.530001	24.959999	19.073330	7400
2010-08-10	24.610001	24.950001	24.280001	24.469999	18.698889	7500
2010-08-11	24.120001	24.799999	23.049999	23.049999	17.613791	46800
2010-08-12	22.969999	23.280001	22.400000	22.520000	17.208790	27500
2010-08-13	22.430000	22.600000	21.950001	21.950001	16.773220	16700
2010-08-16	22.100000	22.809999	21.980000	22.459999	17.162939	9800
2010-08-17	22.740000	23.440001	22.740000	23.330000	17.827753	11300
2010-08-18	23.370001	23.510000	22.910000	23.510000	17.965303	6100
2010-08-19	23.320000	23.440001	22.629999	22.650000	17.308125	6400
2010-08-20	22.549999	22.930000	21.270000	21.760000	16.628029	24100
2010-08-23	21.820000	22.690001	21.809999	22.459999	17.162939	14100
2010-08-24	22.219999	23.250000	22.000000	22.549999	17.231714	11200
2010-08-25	23.150000	24.049999	22.820000	24.049999	18.377945	19800
2010-08-26	24.090000	24.400000	23.750000	24.010000	18.347382	6600
2010-08-27	24.299999	24.500000	23.790001	24.480000	18.706533	10800
2010-08-30	23.840000	24.450001	23.059999	23.070000	17.629072	21500
2010-08-31	23.030001	23.680000	23.030001	23.209999	17.736055	6100
2010-09-01	23.670000	23.969999	23.530001	23.820000	18.202190	16500
2010-09-02	23.879999	23.879999	23.290001	23.549999	17.995865	5300
2010-09-03	23.379999	24.139999	23.250000	24.139999	18.446720	8700
2010-09-07	24.020000	24.150000	23.360001	23.360001	17.850677	6500
2010-09-08	23.280001	23.750000	23.280001	23.700001	18.110489	7200
2010-09-09	23.740000	23.850000	23.020000	23.320000	17.820116	11200
2010-09-10	23.400000	23.730000	23.400000	23.719999	18.125776	3100
2010-09-13	23.860001	24.150000	23.620001	24.150000	18.454359	7900
2010-09-14	24.150000	24.250000	23.700001	24.030001	18.362667	5800
2010-09-15	23.990000	24.379999	23.799999	24.379999	18.630117	3300
2010-09-16	24.190001	24.190001	23.879999	23.950001	18.301533	4200
2010-09-17	24.330000	24.330000	23.950001	24.139999	18.446720	15100
2010-09-20	24.129999	24.820000	24.129999	24.809999	18.958704	10300
2010-09-21	24.799999	24.799999	24.100000	24.100000	18.416157	9700
2010-09-22	24.400000	24.400000	23.889999	23.980000	18.324455	6200
2010-09-23	23.879999	23.950001	23.500000	23.540001	17.988226	9700
2010-09-24	24.010000	24.709999	23.570000	24.620001	18.813515	13200
2010-09-27	24.740000	25.000000	24.219999	24.459999	18.691248	5100
2010-09-28	24.590000	25.260000	24.360001	25.260000	19.302574	8700
2010-09-29	25.320000	25.639999	24.799999	25.639999	19.592955	9600
2010-09-30	25.820000	25.820000	25.309999	25.799999	19.715219	14000
2010-10-01	25.760000	25.809999	25.459999	25.660000	19.608236	2500
2010-10-04	25.719999	25.910000	25.309999	25.389999	19.401913	10300
2010-10-05	25.510000	26.590000	25.510000	26.590000	20.318901	17700
2010-10-06	26.590000	26.590000	26.030001	26.230000	20.043806	10100
2010-10-07	26.340000	26.340000	25.629999	26.180000	20.005598	7300
2010-10-08	26.459999	26.549999	26.000000	26.520000	20.265408	5600
2010-10-11	26.049999	26.549999	26.049999	26.170000	19.997957	5300
2010-10-12	26.299999	26.299999	26.059999	26.290001	20.089657	2000
2010-10-13	26.330000	26.990000	26.209999	26.990000	20.624563	13500
2010-10-14	26.990000	27.000000	26.549999	26.770000	20.456451	9600
2010-10-15	27.150000	27.150000	26.530001	26.570000	20.303617	23900
2010-10-18	26.280001	27.290001	26.049999	27.290001	20.853807	5200
2010-10-19	26.850000	27.190001	26.590000	26.680000	20.387676	12700
2010-10-20	26.889999	27.190001	26.760000	26.850000	20.517586	5200
2010-10-21	27.049999	27.049999	26.150000	26.350000	20.135506	9300
2010-10-22	26.650000	26.650000	26.030001	26.389999	20.166071	6800
2010-10-25	26.680000	26.799999	26.480000	26.650000	20.364750	6100
2010-10-26	26.549999	26.600000	26.209999	26.570000	20.303617	4000
2010-10-27	26.570000	26.690001	26.129999	26.209999	20.028522	3700
2010-10-28	26.160000	26.559999	26.040001	26.150000	19.982674	8100
2010-10-29	26.350000	26.400000	26.059999	26.150000	19.982674	8000
2010-11-01	26.299999	26.299999	25.700001	25.950001	19.829842	7700
2010-11-02	26.010000	26.379999	25.780001	26.379999	20.158428	11200
2010-11-03	26.500000	26.500000	26.110001	26.469999	20.227205	3000
2010-11-04	26.740000	27.750000	26.700001	27.740000	21.197683	12800
2010-11-05	27.719999	28.490000	27.280001	28.490000	21.770800	12300
2010-11-08	27.309999	28.350000	27.309999	27.920000	21.335228	3700
2010-11-09	28.000000	28.000000	27.530001	27.620001	21.105986	5200
2010-11-10	27.900000	27.959999	27.459999	27.950001	21.358154	3700
2010-11-11	27.760000	27.799999	27.420000	27.629999	21.113623	5000
2010-11-12	27.389999	27.990000	27.110001	27.290001	20.853807	7500
2010-11-15	27.610001	27.610001	27.049999	27.559999	21.060131	2200
2010-11-16	27.230000	27.719999	27.230000	27.530001	21.037205	6000
2010-11-17	27.240000	27.590000	27.219999	27.590000	21.449244	1300
2010-11-18	27.799999	27.969999	27.430000	27.430000	21.324856	15700
2010-11-19	27.520000	27.870001	27.410000	27.690001	21.526991	9300
2010-11-22	27.190001	27.680000	27.010000	27.500000	21.379274	7700
2010-11-23	27.170000	27.250000	26.850000	26.850000	20.873951	7000
2010-11-24	27.110001	27.250000	27.000000	27.120001	21.083855	9100
2010-11-26	27.150000	27.410000	27.139999	27.389999	21.293758	900
2010-11-29	27.040001	27.270000	26.510000	27.040001	21.021658	20200
2010-11-30	27.010000	27.260000	26.420000	26.420000	20.539654	6700
2010-12-01	26.990000	26.990000	26.450001	26.940001	20.943916	13900
2010-12-02	26.639999	26.910000	26.639999	26.870001	20.889494	4300
2010-12-03	26.790001	27.209999	26.690001	27.209999	21.153822	2100
2010-12-06	26.950001	27.230000	26.950001	27.230000	21.169369	5900
2010-12-07	27.320000	27.700001	27.180000	27.700001	21.534761	5700
2010-12-08	27.700001	27.700001	27.100000	27.430000	21.324856	1100
2010-12-09	27.580000	27.940001	27.469999	27.940001	21.721342	13400
2010-12-10	27.750000	28.250000	27.250000	28.250000	21.962347	12400
2010-12-13	28.250000	28.250000	27.549999	28.070000	21.822407	9300
2010-12-14	28.250000	28.930000	27.910000	28.799999	22.389935	8500
2010-12-15	28.650000	29.000000	28.650000	28.920000	22.483225	4100
2010-12-16	28.990000	29.790001	28.990000	29.770000	23.144041	10500
2010-12-17	29.799999	32.080002	29.799999	32.070000	24.932123	58400
2010-12-20	31.879999	32.099998	31.150000	31.680000	24.628925	17100
2010-12-21	32.200001	32.200001	31.180000	31.959999	24.846605	6700
2010-12-22	31.450001	32.200001	31.209999	32.049999	24.916573	25000
2010-12-23	31.980000	31.980000	31.690001	31.690001	24.636700	2200
2010-12-27	32.500000	32.500000	31.240000	32.259998	25.079834	8500
2010-12-28	32.799999	32.799999	32.209999	32.279999	25.095383	8800
2010-12-29	32.380001	32.380001	32.029999	32.029999	24.901026	2200
2010-12-30	32.119999	32.389999	31.740000	31.740000	24.675571	7900
2010-12-31	31.740000	32.090000	31.490000	31.490000	24.481215	3500
2011-01-03	31.910000	32.090000	31.000000	31.799999	24.722216	13300
2011-01-04	31.799999	31.799999	30.540001	30.540001	23.742659	8700
2011-01-05	30.980000	30.980000	30.209999	30.690001	23.859272	5600
2011-01-06	30.549999	30.549999	30.040001	30.180000	23.462786	4700
2011-01-07	30.180000	30.410000	30.000000	30.090000	23.392815	5300
2011-01-10	29.690001	29.690001	29.000000	29.209999	22.708679	10600
2011-01-11	29.250000	29.809999	29.250000	29.809999	23.175133	9900
2011-01-12	29.900000	30.070000	29.660000	29.940001	23.276199	4500
2011-01-13	29.799999	29.799999	29.500000	29.500000	22.934132	2800
2011-01-14	29.790001	29.799999	29.549999	29.790001	23.159590	5900
2011-01-18	29.639999	29.799999	29.520000	29.790001	23.159590	2400
2011-01-19	29.799999	29.799999	28.840000	28.840000	22.421032	10900
2011-01-20	28.860001	29.090000	28.570000	28.570000	22.211123	14500
2011-01-21	29.000000	29.190001	28.080000	28.080000	21.830181	12700
2011-01-24	28.120001	28.270000	27.889999	27.959999	21.736891	9400
2011-01-25	27.900000	28.180000	27.780001	27.930000	21.713572	9600
2011-01-26	28.000000	28.790001	28.000000	28.790001	22.382160	5300
2011-01-27	28.780001	28.959999	28.559999	28.940001	22.498774	7700
2011-01-28	28.910000	28.910000	28.010000	28.020000	21.783539	12400
2011-01-31	28.200001	28.969999	28.200001	28.799999	22.389935	11000
2011-02-01	28.910000	29.290001	28.580000	28.950001	22.506542	8700
2011-02-02	28.809999	29.000000	28.799999	29.000000	22.545420	11200
2011-02-03	28.730000	29.309999	28.559999	28.920000	22.483225	8800
2011-02-04	28.900000	29.000000	28.530001	28.799999	22.389935	9800
2011-02-07	28.690001	29.000000	28.690001	28.889999	22.459898	5500
2011-02-08	28.680000	28.680000	28.410000	28.660000	22.281094	8500
2011-02-09	28.440001	28.680000	28.440001	28.629999	22.257772	6000
2011-02-10	28.900000	29.000000	28.450001	28.969999	22.522097	12600
2011-02-11	28.660000	29.299999	28.459999	29.299999	22.778645	13800
2011-02-14	29.000000	29.780001	28.920000	29.320000	22.794193	5300
2011-02-15	29.360001	29.360001	28.730000	28.889999	22.459898	5100
2011-02-16	28.920000	29.110001	28.889999	29.080000	22.607611	4500
2011-02-17	29.070000	29.490000	28.980000	29.340000	22.809742	6400
2011-02-18	29.490000	29.490000	29.299999	29.400000	22.856388	7600
2011-02-22	28.959999	29.450001	28.730000	28.820000	22.405481	11700
2011-02-23	29.000000	29.030001	28.620001	28.650000	22.273315	8700
2011-02-24	28.830000	29.160000	28.540001	28.879999	22.452129	9100
2011-02-25	28.820000	29.000000	28.559999	28.840000	22.421032	12300
2011-02-28	29.170000	29.170000	28.469999	29.000000	22.545420	5600
2011-03-01	29.000000	29.000000	28.500000	28.559999	22.203348	8400
2011-03-02	28.809999	28.809999	28.020000	28.240000	21.954571	7900
2011-03-03	28.389999	28.709999	28.290001	28.639999	22.265549	7600
2011-03-04	28.600000	29.040001	28.330000	28.379999	22.063412	3700
2011-03-07	28.500000	28.900000	28.049999	28.150000	21.884605	11000
2011-03-08	28.120001	28.350000	28.120001	28.340000	22.032318	6800
2011-03-09	28.299999	28.709999	28.299999	28.709999	22.319965	3900
2011-03-10	28.320000	28.440001	27.870001	27.980000	21.752441	10200
2011-03-11	28.020000	28.690001	27.799999	27.850000	21.651379	18200
2011-03-14	27.660000	28.910000	27.660000	28.350000	22.040089	15300
2011-03-15	27.709999	28.450001	27.709999	27.910000	21.698019	15700
2011-03-16	27.799999	28.049999	27.000000	27.620001	21.472570	18900
2011-03-17	28.020000	28.360001	27.260000	27.459999	21.348181	8800
2011-03-18	27.620001	27.799999	27.360001	27.600000	21.457018	18700
2011-03-21	27.809999	28.080000	27.660000	28.080000	21.830181	6500
2011-03-22	28.100000	28.200001	27.980000	28.030001	21.791315	4200
2011-03-23	27.620001	27.980000	27.510000	27.980000	21.752441	2400
2011-03-24	28.010000	28.219999	27.750000	27.940001	21.721342	5400
2011-03-25	27.950001	28.389999	27.809999	27.809999	21.620281	6700
2011-03-28	28.190001	28.520000	27.709999	27.709999	21.542536	31200
2011-03-29	27.709999	28.799999	27.709999	28.299999	22.001217	5200
2011-03-30	28.650000	28.650000	28.230000	28.320000	22.016768	4500
2011-03-31	28.690001	28.910000	28.170000	28.910000	22.475451	14900
2011-04-01	28.920000	28.969999	28.799999	28.879999	22.452129	3800
2011-04-04	28.990000	29.000000	28.809999	28.990000	22.537645	5500
2011-04-05	29.000000	29.219999	28.459999	29.219999	22.716454	5200
2011-04-06	29.219999	29.490000	28.680000	29.330000	22.801970	6800
2011-04-07	29.309999	29.780001	29.290001	29.570000	22.988552	6900
2011-04-08	29.799999	30.230000	29.450001	29.709999	23.097393	4400
2011-04-11	29.700001	29.799999	28.709999	29.379999	22.840843	7700
2011-04-12	29.389999	29.799999	29.070000	29.080000	22.607611	17600
2011-04-13	29.629999	29.629999	28.450001	28.500000	22.156704	12200
2011-04-14	28.260000	28.400000	28.200001	28.400000	22.078960	6400
2011-04-15	28.110001	28.920000	28.110001	28.920000	22.483225	8900
2011-04-18	28.780001	28.799999	27.770000	27.940001	21.721342	38400
2011-04-19	28.059999	28.410000	27.780001	27.820000	21.628056	5300
2011-04-20	28.250000	28.260000	27.750000	27.870001	21.666924	7700
2011-04-21	28.000000	28.020000	27.670000	27.850000	21.651379	7300
2011-04-25	27.770000	28.150000	27.770000	28.110001	21.853508	3000
2011-04-26	28.090000	28.230000	28.010000	28.230000	21.946798	4900
2011-04-27	28.150000	28.190001	27.650000	27.940001	21.721342	3900
2011-04-28	28.230000	28.230000	27.750000	28.080000	21.830181	3400
2011-04-29	28.190001	28.690001	27.719999	28.430000	22.102287	8100
2011-05-02	28.400000	28.790001	27.670000	27.760000	21.581408	13000
2011-05-03	27.820000	28.290001	27.490000	27.670000	21.511442	6700
2011-05-04	27.510000	27.660000	26.920000	26.920000	20.928368	7800
2011-05-05	27.280001	27.280001	26.650000	26.980000	20.975014	3500
2011-05-06	27.209999	27.570000	26.700001	26.900000	20.912817	2500
2011-05-09	26.900000	27.070000	26.059999	26.530001	20.625174	12000
2011-05-10	26.510000	26.780001	26.510000	26.770000	20.811754	5000
2011-05-11	26.799999	26.900000	26.240000	26.240000	20.399717	6400
2011-05-12	26.299999	27.049999	26.299999	26.650000	20.718460	5600
2011-05-13	26.760000	26.760000	26.420000	26.430000	20.547430	3700
2011-05-16	26.320000	26.879999	26.020000	26.020000	20.228682	10600
2011-05-17	26.010000	26.219999	26.010000	26.049999	20.252003	2000
2011-05-18	26.209999	26.730000	26.209999	26.730000	20.780657	10400
2011-05-19	26.430000	26.740000	26.100000	26.459999	20.946903	14300
2011-05-20	26.299999	26.570000	26.049999	26.049999	20.622326	9000
2011-05-23	25.610001	26.100000	25.610001	25.950001	20.543161	9700
2011-05-24	25.709999	25.730000	24.799999	24.910000	19.719851	18200
2011-05-25	24.910000	25.200001	24.910000	24.950001	19.751520	5100
2011-05-26	24.920000	25.070000	24.570000	24.940001	19.743603	11500
2011-05-27	24.940001	25.100000	24.760000	25.070000	19.846516	4800
2011-05-31	25.160000	25.299999	25.080000	25.129999	19.894012	15900
2011-06-01	25.280001	25.500000	24.570000	24.570000	19.450693	7100
2011-06-02	24.740000	24.740000	24.180000	24.180000	19.141949	2900
2011-06-03	24.100000	24.379999	24.000000	24.080000	19.062788	18000
2011-06-06	24.469999	24.469999	24.100000	24.100000	19.078623	11200
2011-06-07	24.250000	24.900000	24.110001	24.840000	19.664438	14100
2011-06-08	24.700001	24.799999	24.389999	24.590000	19.466528	3900
2011-06-09	25.129999	25.330000	24.240000	24.360001	19.284449	10100
2011-06-10	24.299999	24.600000	24.209999	24.410000	19.324028	11300
2011-06-13	24.490000	25.010000	24.490000	24.660000	19.521940	3400
2011-06-14	24.959999	25.200001	24.790001	25.070000	19.846516	17900
2011-06-15	24.840000	25.360001	24.780001	24.840000	19.664438	8200
2011-06-16	24.770000	25.139999	24.770000	25.000000	19.791101	13300
2011-06-17	25.110001	25.110001	24.760000	24.780001	19.616940	18300
2011-06-20	24.809999	25.110001	24.799999	25.110001	19.878185	3600
2011-06-21	25.160000	25.530001	24.850000	25.480000	20.171091	14100
2011-06-22	25.400000	25.590000	25.090000	25.090000	19.862350	4300
2011-06-23	24.750000	25.240000	24.510000	24.940001	19.743603	10700
2011-06-24	24.940001	24.990000	24.370001	24.379999	19.300282	93000
2011-06-27	24.670000	24.920000	24.500000	24.690001	19.545692	22200
2011-06-28	24.660000	25.230000	24.660000	25.150000	19.909849	12400
2011-06-29	25.150000	25.190001	24.900000	25.040001	19.822767	2400
2011-06-30	25.190001	25.290001	24.990000	25.040001	19.822767	5600
2011-07-01	25.080000	25.200001	25.040001	25.170000	19.925682	9600
2011-07-05	25.200001	25.730000	24.870001	25.190001	19.941509	5500
2011-07-06	25.170000	25.330000	24.980000	25.190001	19.941509	12500
2011-07-07	25.280001	25.299999	25.020000	25.280001	20.012764	12900
2011-07-08	25.160000	25.160000	24.740000	25.040001	19.822767	12000
2011-07-11	24.809999	24.860001	24.500000	24.700001	19.553608	9700
2011-07-12	24.740000	24.850000	24.600000	24.690001	19.545692	38500
2011-07-13	25.150000	25.750000	25.110001	25.740000	20.376923	10900
2011-07-14	25.930000	26.580000	25.750000	25.940001	20.535250	7100
2011-07-15	25.860001	26.760000	25.860001	26.549999	21.018147	15600
2011-07-18	26.559999	26.650000	25.900000	26.180000	20.725241	10000
2011-07-19	26.290001	27.000000	26.290001	26.940001	21.326891	10300
2011-07-20	26.889999	26.889999	26.389999	26.650000	21.097309	9800
2011-07-21	26.750000	27.540001	26.350000	27.230000	21.556467	10100
2011-07-22	27.209999	27.230000	26.240000	26.309999	20.828156	6000
2011-07-25	26.209999	26.420000	25.620001	25.850000	20.463999	3700
2011-07-26	25.959999	26.219999	25.150000	25.760000	20.392750	6600
2011-07-27	25.750000	25.840000	24.879999	25.040001	19.822767	12600
2011-07-28	25.049999	25.940001	24.889999	25.389999	20.099844	12500
2011-07-29	25.160000	26.270000	25.160000	25.830000	20.448166	4800
2011-08-01	26.010000	26.010000	24.920000	25.270000	20.004845	12300
2011-08-02	25.410000	25.830000	24.959999	24.959999	19.759436	7100
2011-08-03	25.100000	25.559999	25.030001	25.309999	20.036509	4200
2011-08-04	25.150000	25.740000	24.980000	24.980000	19.775267	17800
2011-08-05	25.350000	25.889999	24.889999	25.500000	20.186922	8900
2011-08-08	24.969999	25.850000	24.500000	24.520000	19.411114	24000
2011-08-09	25.070000	27.500000	24.600000	26.690001	21.128981	22300
2011-08-10	26.379999	26.900000	24.000000	24.510000	19.403198	13100
2011-08-11	24.559999	26.990000	24.090000	26.260000	20.788576	20400
2011-08-12	26.290001	26.709999	25.299999	25.299999	20.028595	6100
2011-08-15	25.830000	26.430000	24.540001	25.299999	20.028595	10100
2011-08-16	24.980000	25.879999	24.650000	25.270000	20.004845	10400
2011-08-17	25.270000	26.510000	24.530001	24.959999	19.759436	32300
2011-08-18	24.639999	24.930000	24.170000	24.320000	19.252783	34300
2011-08-19	24.070000	24.350000	24.010000	24.010000	19.007372	9400
2011-08-22	24.540001	24.540001	23.740000	24.010000	19.007372	14200
2011-08-23	24.000000	24.719999	23.600000	24.500000	19.395279	20700
2011-08-24	24.320000	26.950001	24.320000	26.920000	21.311056	11500
2011-08-25	26.750000	26.750000	25.570000	25.629999	20.289837	8400
2011-08-26	25.629999	26.180000	24.930000	25.459999	20.155258	9000
2011-08-29	25.480000	26.500000	24.760000	26.469999	20.954819	12600
