# Supplementary material for: Forecasting Bitcoin closing price series using linear regression and neural networks models
Source: PeerJ Comput Sci. 2020 Jul 6;6:e279. doi: 10.7717/peerj-cs.279 (PMC7924725; doi:10.7717/peerj-cs.279)
Supplement: Supplemental Information 1 — The project aims to forecast both cryptocurrency and traditional stock market price series using different approaches, such as linear regression models and neural networks. [file peerj-cs-06-279-s001.zip › fbp-master/hyperparameters_check/hyperparams_validation.py]

#
# N. Uras - 09/04/2020
# LSTM hyperparameters validation
#

import joblib
from matplotlib import pyplot as plt

series = 'btc'

mape = joblib.load(f'hyperparameters_check/mape_check_{series}.pkl')
rRMSE = joblib.load(f'hyperparameters_check/rRMSE_check_{series}.pkl')

# MAPE
# mape_epoch_300 = [mape[i][0] for i in range(len(mape)) if mape[i][1] == 300]
# mape_epoch_400 = [mape[i][0] for i in range(len(mape)) if mape[i][1] == 400]
# mape_epoch_500 = [mape[i][0] for i in range(len(mape)) if mape[i][1] == 500]
# mape_epoch_600 = [mape[i][0] for i in range(len(mape)) if mape[i][1] == 600]
# mape_epoch_700 = [mape[i][0] for i in range(len(mape)) if mape[i][1] == 700]
# mape_epoch_800 = [mape[i][0] for i in range(len(mape)) if mape[i][1] == 800]

batch_size = [22, 32, 42, 52, 62, 72, 82]

# # plotting mape with respect to batch_size for each epoch
# plt.plot(batch_size, mape_epoch_300, label='epoch: 300')
# plt.plot(batch_size, mape_epoch_400, label='epoch: 400')
# plt.plot(batch_size, mape_epoch_500, label='epoch: 500')
# plt.plot(batch_size, mape_epoch_600, label='epoch: 600')
# plt.plot(batch_size, mape_epoch_700, label='epoch: 700')
# plt.plot(batch_size, mape_epoch_800, label='epoch: 800')
# plt.xlabel('batch size')
# plt.ylabel('mape')
# plt.title('MAPE error VS batch size')
# plt.legend(loc='upper right')

# rRMSE
rRMSE_epoch_300 = [rRMSE[i][0] for i in range(len(mape)) if rRMSE[i][1] == 300]
rRMSE_epoch_400 = [rRMSE[i][0] for i in range(len(mape)) if rRMSE[i][1] == 400]
rRMSE_epoch_500 = [rRMSE[i][0] for i in range(len(mape)) if rRMSE[i][1] == 500]
rRMSE_epoch_600 = [rRMSE[i][0] for i in range(len(mape)) if rRMSE[i][1] == 600]
rRMSE_epoch_700 = [rRMSE[i][0] for i in range(len(mape)) if rRMSE[i][1] == 700]
rRMSE_epoch_800 = [rRMSE[i][0] for i in range(len(mape)) if rRMSE[i][1] == 800]


# plotting mape with respect to batch_size for each epoch
plt.plot(batch_size, rRMSE_epoch_300, label='epoch: 300')
plt.plot(batch_size, rRMSE_epoch_400, label='epoch: 400')
plt.plot(batch_size, rRMSE_epoch_500, label='epoch: 500')
plt.plot(batch_size, rRMSE_epoch_600, label='epoch: 600')
plt.plot(batch_size, rRMSE_epoch_700, label='epoch: 700')
plt.plot(batch_size, rRMSE_epoch_800, label='epoch: 800')
plt.xlabel('batch size')
plt.ylabel('rRMSE')
plt.title('rRMSE error VS batch size')
plt.legend(loc='upper right')
