# Supplementary material for: Forecasting Bitcoin closing price series using linear regression and neural networks models
Source: PeerJ Comput Sci. 2020 Jul 6;6:e279. doi: 10.7717/peerj-cs.279 (PMC7924725; doi:10.7717/peerj-cs.279)
Supplement: Supplemental Information 1 — The project aims to forecast both cryptocurrency and traditional stock market price series using different approaches, such as linear regression models and neural networks. [file peerj-cs-06-279-s001.zip › fbp-master/model_conf.json]

{"connection_path": "C:\\Users\\user\\Desktop\\MLprojects\\fbp\\connect_conf.json",

"MLP": {"inf_n": 64,
         "sup_n": 64,
         "scaler_path": "C:\\Users\\user\\Desktop\\MLprojects\\fbp\\Scaler"},

"LSTM": {"inf_n": 64,
         "sup_n": 64,
         "scaler_path": "C:\\Users\\user\\Desktop\\MLprojects\\fbp\\Scaler"},

"RandomForest": {"inf_n": 10,
                 "sup_n": 1000,
                 "scaler_path": null},
                 
"MLR": {"fit_intercept": true}

}
