# Supplementary material for: Forecasting Bitcoin closing price series using linear regression and neural networks models
Source: PeerJ Comput Sci. 2020 Jul 6;6:e279. doi: 10.7717/peerj-cs.279 (PMC7924725; doi:10.7717/peerj-cs.279)
Supplement: Supplemental Information 1 — The project aims to forecast both cryptocurrency and traditional stock market price series using different approaches, such as linear regression models and neural networks. [file peerj-cs-06-279-s001.zip › fbp-master/multivariate_of.py]

#
# N. Uras - 16/03/2020
# This file is a generalization of the original_function file to the 
# multivariate case study.
# We consider the series in their totality and we perform a multivariate 
# forecast, i.e. using lagged values of the close and volume feature as 
# predictors.
#

import json
import pandas as pd
from importlib import import_module
from preprocessing import Preprocessing

class MultivariateOFClass():
    
    def __init__(self, dataset, datapath, model):
        self.dataset = dataset
        self.datapath = datapath
        self.model = model
        
    def compute_mof(self, col_p, col_v, k_p, k_v, model_conf_path):
        
        dataset = pd.read_csv(self.dataset, sep=';|,', engine='python')
        prep_instance = Preprocessing(self.dataset, self.datapath)
        results_mape = []
        results_rRMSE = []
        # opening model file configuration
        with open(model_conf_path) as f:
            model_conf = json.load(f)
        # splitting into train and test
        train, test = prep_instance.train_test_split(dataset, percentage=0.80)
        for p in range(1, k_p+1):
            for v in range(1, k_v+1):
                X_train, y_train = prep_instance.multivariate_t_learning(train, k_p=p, k_v=v, col_p=col_p, col_v=col_v)
                X_test, y_test = prep_instance.multivariate_t_learning(test, k_p=p, k_v=v, col_p=col_p, col_v=col_v)
                if self.model in ['MLP', 'LSTM']:
                    # Scaling datasets with StandardScaler, only for Neural Network
                    X_train, y_train, X_test, y_test = prep_instance.scaling(X_train,
                                                                             y_train,
                                                                             X_test,
                                                                             y_test,
                                                                             model_conf[self.model]['scaler_path'])
                    # check only for LSTM model
                    if self.model == 'LSTM':
                        # reshaping data
                        X_train, X_test = prep_instance.reshape(X_train, X_test)
                model = getattr(
                        import_module(self.model), self.model + 'Class')(X_train, y_train, X_test, y_test)
                best_mape, best_rRMSE = model.compute_errors(**model_conf[self.model])
                if self.model == 'MLR':
                        results_mape.append({'mape': best_mape, 'k_p': p, 'k_v': v})
                    # saving rel_rmse results
                        results_rRMSE.append({'rRMSE': best_rRMSE, 'k_p': p, 'k_v': v})
                else:
                    # saving mae results
                    results_mape.append(
                            {'mape': best_mape['mae'], 'architecture': best_mape['architecture'], 
                             'k_p': p, 'k_v': v})
                    # saving rel_rmse results
                    results_rRMSE.append(
                            {'rRMSE': best_rRMSE['rRMSE'], 'architecture': best_rRMSE['architecture'], 
                             'k_p': p, 'k_v': v})
        # returning saved results
        return results_mape, results_rRMSE
