# Supplementary material for: Forecasting Bitcoin closing price series using linear regression and neural networks models
Source: PeerJ Comput Sci. 2020 Jul 6;6:e279. doi: 10.7717/peerj-cs.279 (PMC7924725; doi:10.7717/peerj-cs.279)
Supplement: Supplemental Information 1 — The project aims to forecast both cryptocurrency and traditional stock market price series using different approaches, such as linear regression models and neural networks. [file peerj-cs-06-279-s001.zip › fbp-master/multivariate_tf.py]

#
# N. Uras - 18/05/2019
# This file is a generalization of the translation_function file to the 
# multivariate case study.
# We partition the series into shorter sequences and we perform a multivariate 
# forecast, i.e. using lagged values of the close and volume feature as 
# predictors.
#

import json
import pandas as pd
from importlib import import_module
from preprocessing import Preprocessing

class MultivariateTFClass():
    
    def __init__(self, dataset, datapath, model):
        self.dataset = dataset
        self.datapath = datapath
        self.model = model
        
    def compute_mtf(self, col_p, col_v, k_p, k_v, n_obs, step, model_conf_path):
        
        # opening dataset
        dataset = pd.read_csv(self.dataset, sep=';|,', engine='python')
        # getting series name
        prep_instance = Preprocessing(self.dataset, self.datapath)
        results_mape = []
        results_rRMSE = []
        # opening model file configuration
        with open(model_conf_path) as f:
            model_conf = json.load(f)
        # creating short time regimes
        for h in range(0, len(dataset) - n_obs, step):
            short_regime = dataset.iloc[h:h+n_obs, :]
            short_regime.reset_index(inplace=True, drop=True)
            # splitting into train and test
            train, test = prep_instance.train_test_split(short_regime, percentage=0.80)
            for p in range(7, k_p+1):
                for v in range(7, k_v+1):
                    X_train, y_train = prep_instance.multivariate_t_learning(train, k_p=p, k_v=v, col_p=col_p, col_v=col_v)
                    X_test, y_test = prep_instance.multivariate_t_learning(test, k_p=p, k_v=v, col_p=col_p, col_v=col_v)
                    if self.model in ['MLP', 'LSTM']:
                        # Scaling datasets with StandardScaler, only for Neural Network
                        X_train, y_train, X_test, y_test = prep_instance.scaling(X_train,
                                                                                 y_train,
                                                                                 X_test,
                                                                                 y_test,
                                                                                 model_conf[self.model]['scaler_path'])
                        # check only for LSTM model
                        if self.model == 'LSTM':
                            # reshaping data
                            X_train, X_test = prep_instance.reshape(X_train, X_test)
                    model = getattr(import_module(self.model), self.model+ 'Class')(X_train, y_train, X_test, y_test)
                    best_mae, best_rRMSE = model.compute_errors(**model_conf[self.model])
                    if self.model == 'MLR':
                        # saving mae results
                        results_mape.append({'mae': best_mae, 'k_p': p, 'k_v': v, 'step': h})
                        # saving rel_rmse results
                        results_rRMSE.append({'rRMSE': best_rRMSE, 'k_p': p, 'k_v': v, 'step': h})
                    else:
                        # saving mae results
                        results_mape.append({'mae': best_mae['mae'], 'k_p': p, 'k_v': v, 'step': h})
                        # saving rel_rmse results
                        results_rRMSE.append({'rRMSE': best_rRMSE['rRMSE'], 'k_p': p, 'k_v': v, 'step': h})
        # returning results
        return results_mape, results_rRMSE
