# Supplementary material for: Forecasting Bitcoin closing price series using linear regression and neural networks models
Source: PeerJ Comput Sci. 2020 Jul 6;6:e279. doi: 10.7717/peerj-cs.279 (PMC7924725; doi:10.7717/peerj-cs.279)
Supplement: Supplemental Information 1 — The project aims to forecast both cryptocurrency and traditional stock market price series using different approaches, such as linear regression models and neural networks. [file peerj-cs-06-279-s001.zip › fbp-master/original_function.py]

#
# N. Uras - 04/04/2019
# This file aims to perform a univariate forecast (only close) using the series
# in their totality. 
#

import json
import pandas as pd
from importlib import import_module

class OriginalFunctionClass():
    
    def __init__(self, dataset, datapath, model):
        self.dataset = dataset
        self.datapath = datapath
        self.model = model
        
    def compute_original_function(self, features, window_size, model_conf_path):
        
        dataset = pd.read_csv(self.dataset, sep=';|,', engine='python')
        # getting series name
#        series_name = self.dataset.split('/')[-1].replace('.csv', '')
        prep_instance = getattr(import_module('preprocessing'), 'Preprocessing')(
                                self.dataset, self.datapath)
        results_mape = []
        results_rRMSE = []
        # opening model file configuration
        with open(model_conf_path) as f:
            model_conf = json.load(f)
        # splitting into train and test
        train, test = prep_instance.train_test_split(dataset, percentage=0.80)
        for w in range(1, window_size+1):
            X_train, y_train = prep_instance.temporal_partitioning(train, window_size=w, mode=features)
            X_test, y_test = prep_instance.temporal_partitioning(test, window_size=w, mode=features)
            if self.model in ['MLP', 'LSTM']:
                # Scaling datasets with StandardScaler, only for Neural Network
                X_train, y_train, X_test, y_test = prep_instance.scaling(X_train,
                                                                         y_train,
                                                                         X_test,
                                                                         y_test,
                                                                         model_conf[self.model]['scaler_path'])
                # check only for LSTM model
                if self.model == 'LSTM':
                    # reshaping data
                    X_train, X_test = prep_instance.reshape(X_train, X_test)
            model = getattr(
                    import_module(self.model), self.model + 'Class')(X_train, y_train, X_test, y_test)
            best_mae, best_rRMSE = model.compute_errors(**model_conf[self.model])
            if self.model == 'MLR':
                    results_mape.append((w, best_mae))
                    # saving rel_rmse results
                    results_rRMSE.append((w, best_rRMSE))
            else:
                # saving mae results
                results_mape.append(
                        {'mae': best_mae['mae'], 'architecture': best_mae['architecture'], 
                         'window_size': w})
                # saving rel_rmse results
                results_rRMSE.append(
                        {'rRMSE': best_rRMSE['rRMSE'], 'architecture': best_rRMSE['architecture'], 
                         'window_size': w})
        # finding best result for every model
        return results_mape, results_rRMSE
