# Supplementary material for: Forecasting Bitcoin closing price series using linear regression and neural networks models
Source: PeerJ Comput Sci. 2020 Jul 6;6:e279. doi: 10.7717/peerj-cs.279 (PMC7924725; doi:10.7717/peerj-cs.279)
Supplement: Supplemental Information 1 — The project aims to forecast both cryptocurrency and traditional stock market price series using different approaches, such as linear regression models and neural networks. [file peerj-cs-06-279-s001.zip › fbp-master/plots_script.py]

#
# N. Uras - 23/04/2020
# In this file we update the plots reported in PeerJ CS paper
#

import pandas as pd
import seaborn as sns
from matplotlib import pyplot as plt
from pandas.plotting import autocorrelation_plot
from statsmodels.tsa.seasonal import seasonal_decompose

# loading data as pandas dataframes
btc = pd.read_csv('data/BTC.csv')
msft = pd.read_csv('data/MSFT.csv')

# subplot to highlight different market conditions
btc['Date'] = pd.to_datetime(btc['Date'], yearfirst=True, format='%Y-%m-%d').dt.date
first_date = pd.to_datetime(pd.Series('2015-11-15'), yearfirst=True).dt.date[0]
end_date = pd.to_datetime(pd.Series('2018-12-31'), yearfirst=True).dt.date[0]
condition = (btc['Date'] >= first_date) & (btc['Date'] <= end_date)
narrow_btc = btc.loc[condition, ['Date', 'Close']]

# selecting bull prices and bear prices
date_max_btc = narrow_btc.loc[narrow_btc['Close'] == narrow_btc['Close'].max(), :].iloc[0, 0]
bull_condition = (narrow_btc['Date'] >= narrow_btc['Date'][0]) & (narrow_btc['Date'] <= date_max_btc)
bull_prices = narrow_btc.loc[bull_condition, ['Date', 'Close']]
bear_condition = (narrow_btc['Date'] > date_max_btc) & (narrow_btc['Date'] <= narrow_btc['Date'].iloc[-1])
bear_prices = narrow_btc.loc[bear_condition, ['Date', 'Close']]                  

# creating subplot - Bull VS Bear
fig, (ax1, ax2) = plt.subplots(1, 2, sharey=True)
ax1.plot(bull_prices['Date'], bull_prices['Close'], label='Bull Market', color='blue')
plt.setp(ax1.get_xticklabels(), rotation=35)
ax1.set_xlabel('Dates')
ax1.set_ylabel('Prices ($)')
ax1.legend(loc="upper left")
ax2.plot(bear_prices['Date'], bear_prices['Close'], label='Bear Market', color='darkred')
plt.setp(ax2.get_xticklabels(), rotation=35)
ax2.set_xlabel('Dates')
ax2.legend(loc="upper right")
  
# Time series decomposition remaking - Figure 3 in PeerJ paper
btc_decomposition = seasonal_decompose(btc['Close'], model='multiplicative', period=30)
msft_decomposition = seasonal_decompose(msft['Close'], model='multiplicative', period=30)

def plotseasonal(res, axes, col, color, series):
    res.observed.plot(ax=axes[0, col], legend=False, color=color)
    axes[0, col].set_ylabel('Observed')
    axes[0, col].title.set_text(f'{series} - multiplicative decomposition')
    res.trend.plot(ax=axes[1, col], legend=False, color=color)
    axes[1, col].set_ylabel('Trend')
    res.seasonal.plot(ax=axes[2, col], legend=False, color=color)
    axes[2, col].set_ylabel('Seasonal')
    res.resid.plot(ax=axes[3, col], legend=False, color=color)
    axes[3, col].set_ylabel('Residual')
    
fig, axes = plt.subplots(nrows=4, ncols=2, figsize=(12,5))

plotseasonal(btc_decomposition, axes, 0, color='blue', series='Bitcoin')
plotseasonal(msft_decomposition, axes, 1, color='darkred', series='Microsoft')

plt.tight_layout()
plt.show()

# Month-wise decomposition - Figure 4 in PeerJ paper
df_btc = pd.DataFrame()
df_btc['month'] = [d.strftime('%m') for d in btc['Date']]
df_btc['close'] = btc['Close']
my_map = {"01": 'Jan', "02": 'Feb', "03": 'Mar', "04": 'Apr', "05": 'May', "06": 'Jun', "07": 'Jul',
          "08": 'Aug', "09": 'Sep', "10": 'Oct', "11": 'Nov', "12": 'Dec'}
df_btc['month'] = df_btc['month'].map(my_map)

df_msft = pd.DataFrame()
msft['Date'] = pd.to_datetime(msft['Date'], yearfirst=True, format='%Y-%m-%d').dt.date
df_msft['month'] = [d.strftime('%m') for d in msft['Date']]
df_msft['close'] = msft['Close']
df_msft['month'] = df_msft['month'].map(my_map)

# creating boxplot
fig, axes = plt.subplots(1, 2)
sns.boxplot(x='month', y='close', data=df_btc, ax=axes[0])
sns.boxplot(x='month', y='close', data=df_msft, ax=axes[1])
axes[0].title.set_text('Bitcoin')
axes[1].title.set_text('Microsoft')

# prices and differences plots with related correlograms
btc_differences = [btc['Close'].iloc[i] - btc['Close'][i-1] for i in range(1, btc.shape[0])]
msft_differences = [msft['Close'].iloc[i] - msft['Close'][i-1] for i in range(1, msft.shape[0])]

# microsoft boxplot
fig, axes = plt.subplots(nrows=2, ncols=2)
axes[0, 0].plot(btc['Close'], label='Prices', color='blue')
axes[0, 0].legend(loc='upper right')
axes[0, 0].set_ylabel('USD')
axes[0, 0].set_xlabel('Days')
autocorrelation_plot(btc['Close'], ax=axes[0, 1], color='blue', label='Prices')
axes[1, 0].plot(btc_differences, label='Price differences', color='blue')
axes[1, 0].legend(loc='upper right')
axes[1, 0].set_ylabel('USD')
axes[1, 0].set_xlabel('Days')
autocorrelation_plot(btc_differences, ax=axes[1, 1], label='Price differences', color='blue')
         
