# Supplementary material for: Forecasting Bitcoin closing price series using linear regression and neural networks models
Source: PeerJ Comput Sci. 2020 Jul 6;6:e279. doi: 10.7717/peerj-cs.279 (PMC7924725; doi:10.7717/peerj-cs.279)
Supplement: Supplemental Information 1 — The project aims to forecast both cryptocurrency and traditional stock market price series using different approaches, such as linear regression models and neural networks. [file peerj-cs-06-279-s001.zip › fbp-master/preprocessing.py]

#
# N. Uras - 20/03/2019
# Preprocessing Class of ForecastWithBlc project.
#

import os
import joblib
import numpy as np
import pandas as pd
pd.options.mode.chained_assignment = None
from sklearn.preprocessing import StandardScaler

class Preprocessing():
    """Preprocessing class. The only necessary attributes in this class are the
    chosen time series dataset passed as string filepath, and the filepath in
    which to find the blockchain features we want to add.
    """
    
    def __init__(self, dataset, datapath):
        self.dataset = dataset
        self.datapath = datapath
        
    def create_dataset(self, features, features_to_add):
        """This method aims to open the dataset selecting the chosen features
        and add the features_to_add.
        
        *********************************************************************
        
        Params:
            features: macroeconomic variables to be selected in the dataset 
            (list of strings);
            features_to_add: blockchain features to be added to the dataset 
            (list of strings).
        Returns:
            dataset: created dataset containing both macroeconomic and blockchain
            features (pandas dataframe).
        """
        df = pd.read_csv(self.dataset, sep=';|,', engine='python')
        for f in features:
            if f not in df.columns:
                raise TypeError('Selected feature {} not in dataset'.format(f))
        dataset = df.loc[:, features]
        for feature in features_to_add:
            # series must be a list of paths
            data = pd.read_csv(os.path.join(self.datapath, feature), sep=';|,', engine='python')
            data_reverse = data.iloc[::-1]
            column = [col for col in data_reverse.columns if isinstance(data_reverse[col][0], float)]
            dataset[column[0]] = data_reverse[column[0]]
            
        return dataset
    
    def create_mini_dataset(self, features, file):
        df = pd.read_csv(self.dataset, sep=';|,', engine='python')
        for f in features:
            if f not in df.columns:
                raise TypeError('Selected feature {} not in dataset'.format(f))
        dataset = df.loc[:, features]
        data = pd.read_csv(os.path.join(self.datapath, file), sep=';|,', engine='python')
        data_reverse = data.iloc[::-1]
        column = [col for col in data_reverse.columns if isinstance(data_reverse[col][0], float)]
        dataset[column[0]] = data_reverse[column[0]]
            
        return dataset
    
    def scaling(self, X_train, y_train, X_test, y_test, scaler_path):
        
        scaler_x = StandardScaler()
        X_train = scaler_x.fit_transform(X_train)
        joblib.dump(scaler_x, os.path.join(scaler_path, 'TAscaler_x.pkl')) 
        X_test = scaler_x.transform(X_test)
        scaler_y = StandardScaler()
        y_train = scaler_y.fit_transform(y_train.reshape(-1, 1))
        joblib.dump(scaler_y, os.path.join(scaler_path, 'TAscaler_y.pkl')) 
        y_test = scaler_y.transform(y_test.reshape(-1, 1))
        
        return X_train, y_train, X_test, y_test

    def train_test_split(self, df, percentage):
        
        if isinstance(df, str):
            df = pd.read_csv(df, sep=';|,', engine='python')
        length = len(df)
        split = int(length * percentage)
        test = df.loc[split + 1:length, :]
        train = df.loc[0:split, :]
        test.reset_index(inplace=True)
        test.drop('index', axis=1, inplace=True)
    
        return train, test
    
    def reshape(self, X_train, X_test):
    
        X_train = np.reshape(
                X_train, (X_train.shape[0], X_train.shape[1], 1))
        X_test = np.reshape(
            X_test, (X_test.shape[0], X_test.shape[1], 1))
        
        return X_train, X_test
    
    def temporal_learning(self, dataset, col, k):
        X = []
        y = []
        # Benchmark model: the persistence model
#        y_last = []
        for i in range(0, len(dataset)-k):
            a = dataset.loc[i:i+k-1, col].values
            b = dataset.loc[i + k, col]
            X.append(a)
            y.append(b)
#            y_last.append(a[-1])
                
        return np.array(X), np.array(y) #, np.array(y_last)
    
    def multivariate_t_learning(self, df, k_p, k_v, col_p, col_v):
        # if k_p == k_v we will have k_p**2 combinations
        X = []
        y = []
        for i in range(0, len(df)-k_p-k_v):
            if k_p == k_v:
                a = df.loc[i:i+k_p-1, col_p].values
                v = df.loc[i:i+k_v-1, col_v].values
                b = df.loc[i + k_p, col_p]
            elif k_v > k_p:
                a = df.loc[i+k_v-k_p:i+k_v-1, col_p].values
                v = df.loc[i:i+k_v-1, col_v].values
                b = df.loc[i+k_v, col_p]
            else: # k_p > k_v
                a = df.loc[i:i+k_p-1, col_p].values
                v = df.loc[i+k_p-k_v:i+k_p-1, col_v].values
                b = df.loc[i+k_p, col_p]
            # saving a, v and b into X and y
            X.append(np.concatenate((a, v)))
            y.append(b)
                
        return np.array(X), np.array(y)

    def temporal_partitioning(self, dataset, window_size, mode=None):
        """These function aims to create the X and y datasets with a temporal 
        learning, to be then fed to the prevision model.
        
        *********************************************************************
        Params:
            dataset: the dataset from which extract the data;
            mode: a parameter that could be set to None or to a list containing 
            the columns that we want to select.
            window_size: size of temporal window (int).
        Returns:
            X: the independent variables dataset;
            y: target value (dependent variable array).
        """
        if mode:
            cols = mode
        else:
            cols = list(dataset.columns)
        try:
            X = []
            _, y = self.temporal_learning(dataset, col='Close', k=window_size)
            for col in cols:
                x, _ = self.temporal_learning(dataset, col=col, k=window_size)
                X.append(x)
        except:
            raise ValueError('Attempt to select the target column failed. \
                             Missing target.')
        
        return np.concatenate((X), axis=1), y
