# Supplementary material for: Forecasting Bitcoin closing price series using linear regression and neural networks models
Source: PeerJ Comput Sci. 2020 Jul 6;6:e279. doi: 10.7717/peerj-cs.279 (PMC7924725; doi:10.7717/peerj-cs.279)
Supplement: Supplemental Information 1 — The project aims to forecast both cryptocurrency and traditional stock market price series using different approaches, such as linear regression models and neural networks. [file peerj-cs-06-279-s001.zip › fbp-master/statistics.py]

#
# N. Uras - 30/03/2020
# File to get some statistics from the series, such as ADF test, mean,
# standard deviation and trimmed mean.
#

import joblib
import numpy as np
import pandas as pd
from scipy.stats import trim_mean
from statsmodels.tsa.stattools import adfuller

# opening data as pandas dataframe
series = 'LTC'
data = pd.read_csv(f'new_data/{series}.csv')

# getting results to insert into table 1 - PeerJCS paper
mean = np.mean(data['Close'].values)
std = np.std(data['Close'].values)
# we are goin to lose ‘leftmost’ and ‘rightmost’ 10% of scores
trimmed_mean = trim_mean(data['Close'].values, proportiontocut=0.1)

# getting the same results but for every regimes identified within each series - table 2
means, stds, trimmed_means = [], [], []
A, step = 200, 120
for h in range(0, data.shape[0]-A, step):
    regime = data.loc[h:h+A, 'Close']
    means.append((h, np.mean(regime)))
    stds.append((h, np.std(regime)))
    trimmed_means.append((h, trim_mean(regime, proportiontocut=0.1)))
    
# ADF test results - table 3
test_result = adfuller(data['Close'].values)

# saving results
joblib.dump(mean, f'statistics_results/{series}/mean.pkl')
joblib.dump(std, f'statistics_results/{series}/std.pkl')
joblib.dump(trimmed_mean, f'statistics_results/{series}/trimmed_mean.pkl')
joblib.dump(means, f'statistics_results/{series}/means.pkl')
joblib.dump(stds, f'statistics_results/{series}/stds.pkl')
joblib.dump(trimmed_means, f'statistics_results/{series}/trimmed_means.pkl')
joblib.dump(test_result, f'statistics_results/{series}/adf_results.pkl')
