# Supplementary material for: Forecasting Bitcoin closing price series using linear regression and neural networks models
Source: PeerJ Comput Sci. 2020 Jul 6;6:e279. doi: 10.7717/peerj-cs.279 (PMC7924725; doi:10.7717/peerj-cs.279)
Supplement: Supplemental Information 1 — The project aims to forecast both cryptocurrency and traditional stock market price series using different approaches, such as linear regression models and neural networks. [file peerj-cs-06-279-s001.zip › fbp-master/step_validation.py]

#
# N. Uras - 27/03/2020
# Updates on "Forecasting Bitcoin closing price series using linear regression 
# and neural networks models" paper.
# Checking if the chosen step h (200) is actually a good choice.
#

import numpy as np
import pandas as pd

btc = pd.read_csv('BTC.csv', sep=';')['close']

A, step = 200, 120
regimes_var = []
for i in range(0, len(btc)-A, step):
    regime = btc[i:i+A]
    regimes_var.append(np.var(regime))
    print(f'Step is {i}')
    
var_percent_change = [abs(regimes_var[i+1]-regimes_var[i])/np.mean(regimes_var[i+1]+regimes_var[i]) for i in range(0, len(regimes_var)-1)]
np.mean(var_percent_change)
