# Supplementary material for: Forecasting Bitcoin closing price series using linear regression and neural networks models
Source: PeerJ Comput Sci. 2020 Jul 6;6:e279. doi: 10.7717/peerj-cs.279 (PMC7924725; doi:10.7717/peerj-cs.279)
Supplement: Supplemental Information 1 — The project aims to forecast both cryptocurrency and traditional stock market price series using different approaches, such as linear regression models and neural networks. [file peerj-cs-06-279-s001.zip › fbp-master/test_check_results.py]

#
# N. Uras - 21/04/2020
# check_results.py test file
#

import pandas as pd
from check_results import Loader

# creating instance
series = 'nksh'
loader = Loader(series)

# loading mape separated result for LSTM
mape = loader.loader_results(model='LSTM',
                            analysis_type='univariate',
                            mode='translation',
                            metric='mape',
                            window_range='1-3')
mape2 = loader.loader_results(model='LSTM',
                            analysis_type='univariate',
                            mode='translation',
                            metric='mape',
                            window_range='4-6')

df1, df2 = pd.DataFrame(mape), pd.DataFrame(mape2)

df = pd.concat([df1, df2], axis=0, ignore_index=True)

df.sort_values(['step', 'window_size'], axis=0, ascending=True, inplace=True) # 

# loading rRMSE separated result for LSTM
rRMSE = loader.loader_results(model='LSTM',
                              analysis_type='univariate',
                              mode='translation',
                              metric='rRMSE',
                              window_range='1-3')
rRMSE2 = loader.loader_results(model='LSTM',
                               analysis_type='univariate',
                               mode='translation',
                               metric='rRMSE',
                               window_range='4-6')

df2, df3 = pd.DataFrame(rRMSE), pd.DataFrame(rRMSE2)

df4 = pd.concat([df2, df3], axis=0, ignore_index=True)

df4.sort_values(['step', 'window_size'], axis=0, ascending=True, inplace=True)

# merging results
df_merge = pd.merge(df, df4, how='inner', on=['window_size', 'step', 'architecture'])
df_merge.drop('architecture', axis=1, inplace=True)
df_merge = df_merge[['mae', 'rRMSE', 'window_size', 'step']]

# finding min mape for each step
df_final = df_merge.loc[df_merge.groupby("step")["mae"].idxmin()]
