# Supplementary material for: Forecasting Bitcoin closing price series using linear regression and neural networks models
Source: PeerJ Comput Sci. 2020 Jul 6;6:e279. doi: 10.7717/peerj-cs.279 (PMC7924725; doi:10.7717/peerj-cs.279)
Supplement: Supplemental Information 1 — The project aims to forecast both cryptocurrency and traditional stock market price series using different approaches, such as linear regression models and neural networks. [file peerj-cs-06-279-s001.zip › fbp-master/test_multivariate_of.py]

#
# N. Uras - 16/03/2020
# Test file for multivariate_of.py.
#

import joblib
from multivariate_of import MultivariateOFClass

dataset = r"C:\Users\user\Desktop\MLprojects\fbp\data\LTC.csv"
datapath = r'C:\Users\user\Desktop\MLprojects\fbp'
model = 'LSTM'

instance = MultivariateOFClass(dataset, datapath, model)

conf = r'C:\Users\user\Desktop\MLprojects\fbp\model_conf.json'
mape, rRMSE = instance.compute_mof(col_p='Close', col_v='Volume', k_p=3, k_v=3, model_conf_path=conf) 

# finding best mae for each w and h. Result's structure: (h, w, mae)
#final_mape = []
#mapes = [item[1] for item in mape]
#for i in mape:
#    if i[1] == min(mapes):
#        final_mape.append(i)
#    
## finding best rRMSE for each w and h. Result's structure: (h, w, rRMSE)
#final_rRMSE = []
#rRMSEs = [item[1] for item in rRMSE]
#for i in rRMSE:
#    if i[1] == min(rRMSEs):
#        final_rRMSE.append(i)

# saving results
joblib.dump(mape, r'C:\Users\user\Desktop\MLprojects\fbp\peerJresults\LSTM\multivariate\original\ltc_mape.pkl')
joblib.dump(rRMSE, r'C:\Users\user\Desktop\MLprojects\fbp\peerJresults\LSTM\multivariate\original\ltc_rRMSE.pkl')
