# Supplementary material for: Forecasting Bitcoin closing price series using linear regression and neural networks models
Source: PeerJ Comput Sci. 2020 Jul 6;6:e279. doi: 10.7717/peerj-cs.279 (PMC7924725; doi:10.7717/peerj-cs.279)
Supplement: Supplemental Information 1 — The project aims to forecast both cryptocurrency and traditional stock market price series using different approaches, such as linear regression models and neural networks. [file peerj-cs-06-279-s001.zip › fbp-master/test_multivariate_tf.py]

#
# N. Uras - 19/03/2020
# Test file for multivariate_tf.py.
#

import joblib
from multivariate_tf import MultivariateTFClass

dataset = r"C:\Users\user\Desktop\MLprojects\fbp\data\NKSH.csv"
datapath = r'C:\Users\user\Desktop\MLprojects\fbp'
model = 'LSTM'

instance = MultivariateTFClass(dataset, datapath, model)

conf = r'C:\Users\user\Desktop\MLprojects\fbp\model_conf.json'
mape, rRMSE = instance.compute_mtf(col_p='Close', col_v='Volume', k_p=9, k_v=9, n_obs=200, step=120, model_conf_path=conf) 

# simplifying mape and rRMSE results for simpler saving - LSTM
final_mape = []
h = 9 # it depends on k_p and k_v, here we have n**2 combinations
for i in range(0, len(mape), h):
    sublist = mape[i:i+h]
    mapes = [j['mae'] for j in sublist]
    for item in sublist:
        if item['mae'] == min(mapes):
            final_mape.append(item)

final_rRMSE = []
h = 9 # it depends on k_p and k_v, here we have n**2 combinations
for i in range(0, len(rRMSE), h):
    sublist = rRMSE[i:i+h]
    rRMSEs = [j['rRMSE'] for j in sublist]
    for item in sublist:
        if item['rRMSE'] == min(rRMSEs):
            final_rRMSE.append(item)

# saving results
joblib.dump(final_mape, r'C:\Users\user\Desktop\MLprojects\fbp\peerJresults\LSTM\multivariate\translation\nksh_mape7-9.pkl')
joblib.dump(final_rRMSE, r'C:\Users\user\Desktop\MLprojects\fbp\peerJresults\LSTM\multivariate\translation\nksh_rRMSE7-9.pkl')
