# Supplementary material for: Forecasting Bitcoin closing price series using linear regression and neural networks models
Source: PeerJ Comput Sci. 2020 Jul 6;6:e279. doi: 10.7717/peerj-cs.279 (PMC7924725; doi:10.7717/peerj-cs.279)
Supplement: Supplemental Information 1 — The project aims to forecast both cryptocurrency and traditional stock market price series using different approaches, such as linear regression models and neural networks. [file peerj-cs-06-279-s001.zip › fbp-master/test_original_func.py]

#
# N. Uras - 13/02/2020
# Original function test file
#

import joblib
from original_function import OriginalFunctionClass

dataset = '/Users/nicolauras/Documents/MLprojects/fbp/data/BTC.csv'
datapath = '/Users/nicolauras/Documents/MLprojects/fbp'
models = 'LSTM'

instance = OriginalFunctionClass(dataset, datapath, models)

conf = '/Users/nicolauras/Documents/MLprojects/fbp/model_conf.json'
mape, rRMSE = instance.compute_original_function(['Close'], 7, conf) 

# saving results
joblib.dump(mape, r'C:\Users\user\Desktop\MLprojects\ForecastBtcPrices\forecastwithblc\peerJresults\LSTM\univariate\original\btc_mape.pkl')
joblib.dump(rRMSE, r'C:\Users\user\Desktop\MLprojects\ForecastBtcPrices\forecastwithblc\peerJresults\LSTM\univariate\original\btc_rRMSE.pkl')
