# Supplementary material for: Forecasting Bitcoin closing price series using linear regression and neural networks models
Source: PeerJ Comput Sci. 2020 Jul 6;6:e279. doi: 10.7717/peerj-cs.279 (PMC7924725; doi:10.7717/peerj-cs.279)
Supplement: Supplemental Information 1 — The project aims to forecast both cryptocurrency and traditional stock market price series using different approaches, such as linear regression models and neural networks. [file peerj-cs-06-279-s001.zip › fbp-master/test_preprocessing.py]

#
# N. Uras - 21/03/2019
# Preprocessing class file test.
#

import numpy as np
import pandas as pd
from PreprocessingClass import Preprocessing

# creating preprocessing instance class
dataset = r'C:\Users\user\Desktop\MLprojects\ForecastBtcPrices\forecastwithblc\BTC.csv'
datapath = r'C:\Users\user\Desktop\MLprojects\ForecastBtcPrices\forecastwithblc'
prep = Preprocessing(dataset, datapath)

df = pd.read_csv('BTC.csv', sep=';')
# calling create_dataset method of Preprocessing class
result_data = prep.create_dataset(['close', 'volumeUSD'], ['hashrate.csv', 'n_trans.csv'])

# calling create_mini_dataset method
res_mini_data = prep.create_mini_dataset(['close', 'volumeUSD'], 'hashrate.csv')

# testing train_test_split method
train, test = prep.train_test_split(df, percentage=0.80)

# testing temporal_partitioning method
X_train, y_train, y_last = prep.temporal_partitioning(train, 3, mode=['close'])

X_train, y_train = multivariate_t_learning(train[:10], k_p=3, k_v=2, col_p='close', col_v='volumeUSD')
