# Supplementary material for: Forecasting Bitcoin closing price series using linear regression and neural networks models
Source: PeerJ Comput Sci. 2020 Jul 6;6:e279. doi: 10.7717/peerj-cs.279 (PMC7924725; doi:10.7717/peerj-cs.279)
Supplement: Supplemental Information 1 — The project aims to forecast both cryptocurrency and traditional stock market price series using different approaches, such as linear regression models and neural networks. [file peerj-cs-06-279-s001.zip › fbp-master/test_translation_func.py]

#
# N. Uras - 31/12/2019
# test file for OriginalTranslations script
#

import joblib
from translation_function import TranslationsClass

dataset = r"C:\Users\user\Desktop\MLprojects\fbp\data\NKSH.csv"
datapath = r'C:\Users\user\Desktop\MLprojects\fbp'
model = 'LSTM' 

instance = TranslationsClass(dataset, datapath, model)

conf = r'C:\Users\user\Desktop\MLprojects\fbp\model_conf.json'
mape, rRMSE = instance.compute_translation_function(['Close'], 6, 200, 120, conf) 

# finding best mae for each w and h. Result's structure: (h, w, mae)
# useful for MLR model
#a = 3
#final_mape = []
#for i in range(0, len(mape), a):
#    sublist = mape[i:i+a]
#    maes = [j[2] for j in sublist]
#    for item in sublist:
#        if item[2] == min(maes):
#            final_mape.append(item)
    
# finding best rRMSE for each w and h. Result's structure: (h, w, rRMSE)
# useful for MLR model
#a = 3
#final_rRMSE = []
#for i in range(0, len(rRMSE), a):
#    sublist = rRMSE[i:i+a]
#    rRMSEs = [j[2] for j in sublist]
#    for item in sublist:
#        if item[2] == min(rRMSEs):
#            final_rRMSE.append(item)

# saving results
joblib.dump(mape, r'C:\Users\user\Desktop\MLprojects\fbp\peerJresults\LSTM\univariate\translation\nksh_mape4-6.pkl')
joblib.dump(rRMSE, r'C:\Users\user\Desktop\MLprojects\fbp\peerJresults\LSTM\univariate\translation\nksh_rRMSE4-6.pkl')
