# Supplementary material for: Forecasting Bitcoin closing price series using linear regression and neural networks models
Source: PeerJ Comput Sci. 2020 Jul 6;6:e279. doi: 10.7717/peerj-cs.279 (PMC7924725; doi:10.7717/peerj-cs.279)
Supplement: Supplemental Information 1 — The project aims to forecast both cryptocurrency and traditional stock market price series using different approaches, such as linear regression models and neural networks. [file peerj-cs-06-279-s001.zip › fbp-master/translation_function.py]

#
# N. Uras - 10/05/2019
# We partition the series into shorter sequences and we perform a univariate 
# forecast, i.e. using lagged values of the close feature as 
# predictors.
#

import json
import pandas as pd
from importlib import import_module
from preprocessing import Preprocessing

class TranslationsClass():
    
    def __init__(self, dataset, datapath, model):
        self.dataset = dataset
        self.datapath = datapath
        self.model = model
        
    def compute_translation_function(self, features, window_size, n_obs, step, model_conf_path):
        
        # opening dataset
        dataset = pd.read_csv(self.dataset, sep=';|,', engine='python')
        # getting series name
        prep_instance = Preprocessing(self.dataset, self.datapath)
        results_mape = []
        results_rRMSE = []
        # opening model file configuration
        with open(model_conf_path) as f:
            model_conf = json.load(f)
        # creating short time regimes
        for h in range(0, len(dataset) - n_obs, step):
            short_regime = dataset.iloc[h:h+n_obs, :]
            short_regime.reset_index(inplace=True, drop=True)
            # splitting into train and test
            train, test = prep_instance.train_test_split(short_regime, percentage=0.80)
            for w in range(4, window_size+1):
                X_train, y_train = prep_instance.temporal_partitioning(train, window_size=w, mode=features)
                X_test, y_test = prep_instance.temporal_partitioning(test, window_size=w, mode=features)
                if self.model in ['MLP', 'LSTM']:
                    # Scaling datasets with StandardScaler, only for Neural Network
                    X_train, y_train, X_test, y_test = prep_instance.scaling(X_train,
                                                                             y_train,
                                                                             X_test,
                                                                             y_test,
                                                                             model_conf[self.model]['scaler_path'])
                    # check only for LSTM model
                    if self.model == 'LSTM':
                        # reshaping data
                        X_train, X_test = prep_instance.reshape(X_train, X_test)
                model = getattr(import_module(self.model), self.model+ 'Class')(X_train, y_train, X_test, y_test)
                best_mae, best_rRMSE = model.compute_errors(**model_conf[self.model])
                if self.model == 'MLR':
                    results_mape.append((h, w, best_mae))
                # saving rel_rmse results
                    results_rRMSE.append((h, w, best_rRMSE))
                else:
                    # saving mae results
                    results_mape.append(
                            {'mae': best_mae['mae'], 'architecture': best_mae['architecture'], 
                             'window_size': w, 'step': h})
                    # saving rel_rmse results
                    results_rRMSE.append(
                            {'rRMSE': best_rRMSE['rRMSE'], 'architecture': best_rRMSE['architecture'], 
                             'window_size': w, 'step': h})
        # returning results
        return results_mape, results_rRMSE
